# Supplementary material for: A Dense Genetic Linkage Map for Common Carp and Its Integration with a BAC-Based Physical Map
Source: PLoS One. 2013 May 21;8(5):e63928. doi: 10.1371/journal.pone.0063928 (PMC3660343; doi:10.1371/journal.pone.0063928)
Supplement: Table S1 — Newly developed microsatellites were based on these 230 large physical map contigs. (XLS) [file pone.0063928.s004.xls]

## Sheet: Sheet1
Contig	Physical Size on Shotgun Sequences (CB)
1	888
2	951
3	812
9	1490
15	930
18	1217
21	990
25	1487
27	906
29	925
30	1370
31	1648
35	976
45	852
46	1334
47	1026
51	1575
52	854
53	1127
59	795
61	1320
62	1906
66	1803
68	1994
71	1011
72	830
73	1845
78	860
80	915
81	940
83	1044
95	1168
96	789
110	1588
111	1213
112	744
113	1316
114	1709
119	1020
120	957
127	947
132	1250
136	1456
139	863
142	756
144	1406
145	728
147	731
148	1088
149	1285
154	845
155	1209
169	1051
172	1016
176	1451
179	1243
184	1307
191	1419
194	778
197	1021
199	906
200	2031
203	821
205	949
208	858
215	891
218	1052
220	809
224	1605
228	796
234	965
240	814
244	986
247	1133
249	1589
250	1810
267	1010
274	861
281	1181
287	876
300	1187
301	1151
305	995
314	820
337	846
350	1345
365	1078
367	856
368	983
371	1188
373	1029
375	1488
376	1677
377	823
379	991
385	816
399	817
402	945
408	850
418	985
421	1111
425	855
428	1222
443	1701
454	894
458	1927
489	850
496	1622
497	1082
501	799
503	1607
507	745
527	980
531	797
536	973
541	894
542	1283
543	989
545	1139
547	1362
550	870
557	842
563	1107
565	1475
566	943
567	1127
568	724
589	2186
591	889
599	774
600	1127
603	1015
604	1358
612	2106
645	766
648	1091
649	994
653	1066
654	1571
656	987
662	777
667	941
668	1039
686	1445
690	809
693	1101
701	821
710	833
712	1005
717	1308
725	758
730	801
732	1426
733	1020
744	1784
760	1243
761	1041
763	841
777	823
796	807
797	914
801	798
812	1205
823	790
828	1254
845	816
852	1257
854	856
855	868
914	951
932	965
933	795
941	977
960	938
961	956
963	2033
968	917
969	1130
981	1408
985	1080
996	823
1023	840
1079	875
1091	1110
1094	1139
1099	1093
1118	983
1135	1365
1143	850
1153	764
1161	831
1174	573
1176	1253
1185	765
1218	625
1243	973
1245	831
1249	663
1274	1467
1281	1527
1314	887
1333	809
1334	945
1369	1577
1376	831
1388	795
1396	957
1428	1141
1454	838
1460	862
1464	980
1493	948
1662	1634
1687	902
1717	580
1725	649
1793	1164
1798	810
1880	917
1889	798
1899	869
1932	874
2042	1231
2125	1125
2134	803
2481	830
2616	830
2666	797
2923	1299
3726	942
