# Supplementary material for: A Dense Genetic Linkage Map for Common Carp and Its Integration with a BAC-Based Physical Map
Source: PLoS One. 2013 May 21;8(5):e63928. doi: 10.1371/journal.pone.0063928 (PMC3660343; doi:10.1371/journal.pone.0063928)
Supplement: Table S2 — All information on BAC-anchored microsatellites. (XLS) [file pone.0063928.s005.xls]

## Sheet: Sheet1
Abbreviations : BAC (bacterial artificial chromosome).
Marker ID	Forward Primer(5' to 3')	Reverse Primer(5' to 3')	BAC ID	GenBank Accession Number	Contig/Clone ID	Physical Length (kb)	Motif	Repeat Units	Expected Length of PCR Prodcut	Modification
CAFS2281	cacgacgttgtaaaacgacAAATTGCATGTGCCACTCTG	ATCTCAAATGTCAACGCTCC	CYC059D11.r	HR542154	CYC059D11.r	141	at	30	272	Forward 5'-19 bp tail
CAFS1877	cacgacgttgtaaaacgacAGAAGAAGTGTTTCCAGAGC	GAACCTTGACTGTCAGACC	CYC051K10.r	HR536440	CYC051K10.r	141	gt	8	355	Forward 5'-19 bp tail
CAFS3173	cacgacgttgtaaaacgacGTTTCTTCTTCTCTACTTGC	TCTTTCTGATCGACTACTAG	CYC053C05.r	HR537709	1266	527	tta	21	265	Forward 5'-19 bp tail
CAFS1678	cacgacgttgtaaaacgacGTATGTTTGCCTGTGAGCGT	AAGCAGCCTTGTGGATTTCT	CYC044M11.r	HR531368	1377	448	tg	16	432	Forward 5'-19 bp tail
CAFS3252	cacgacgttgtaaaacgacTTAGAAATGAGCTACAGGTG	AGGTTTGAAACAACTTGAGG	CYC028L19.r	HR520383	1145	446	ag	6	274	Forward 5'-19 bp tail
CAFS1539	cacgacgttgtaaaacgacACCAGTCATAAGCAAACCAG	ACTCTGTGATACAGCGACAG	CYC041F21.r	HR529597	CYC041F21.r	141	aca	7	168	Forward 5'-19 bp tail
CAFS1875	cacgacgttgtaaaacgacTCGTGCTTACCAGGTTGTTC	GAAATGAAACTGTCTGTCTCC	CYC051C16.r	HR536397	2940	431	gga	6	211	Forward 5'-19 bp tail
CAFS2240	cacgacgttgtaaaacgacATGTCCTCTCAACTAAGCCC	CATGCTGATGCAATAGAGGG	CYC058H09.r	HR541471	611	421	gt	8	147	Forward 5'-19 bp tail
CAFS1754	cacgacgttgtaaaacgacCCTGATCTTAACCAGGTTGG	GTGACCTTTTGATTGGCCAG	CYC043E03.r	HR530655	1957	433	taaa	9	327	Forward 5'-19 bp tail
CAFS1537	cacgacgttgtaaaacgacTAGATTGCTTGAAAGCCCTG	AGCGTATGGATATGAGCCAC	CYC041D11.r	HR529580	285	765	actg	5	248	Forward 5'-19 bp tail
CAFS1679	cacgacgttgtaaaacgacAGGAAGTGTTTTACATGCAC	TATCTCCCTACTCTAACCCT	CYC044M13.r	HR531369	285	765	gt	15	322	Forward 5'-19 bp tail
CAFS3246	cacgacgttgtaaaacgacTAATCAGTAGTGCCCAGGAC	TGAGGCTGGGATTTGGAC	CYC030M08.r	HR521755	1717	828	ag	11	278	Forward 5'-19 bp tail
CAFS2181	cacgacgttgtaaaacgacTCCAAATGAAGCAGGTCT	TGCTAATTCACATCAACCAG	CYC056E15.f	HR540206	475	1738	agaaa	37	381	Forward 5'-19 bp tail
CAFS1765	cacgacgttgtaaaacgacCTCAATCACCTCCTCTAGGG	GTAAGGCCACAGGCAAAGTG	CYC043F06.r	HR530901	CYC043F06.r	141	ttta	5	228	Forward 5'-19 bp tail
CAFS987	cacgacgttgtaaaacgacTTATGTTAAGCAGACTCTGG	GCAGGAAAGTGGGTCTTGAC	CYC023F24.f	HR517300	CYC023F24.f	141	ttct	10	295	Forward 5'-19 bp tail
CAFS1541	cacgacgttgtaaaacgacGATCAATCAACGAAAACCTG	GGTGGAATATGAATCAAGAG	CYC041J15.r	HR529617	1242	1646	tg	13	205	Forward 5'-19 bp tail
CAFS850	cacgacgttgtaaaacgacCTCATCTTCTGAATCGTCCA	TTGCTAGTCCTCCTGTTGTG	CYC014F15.f	HR510960	4017	550	ttag	9	292	Forward 5'-19 bp tail
CAFS1787	cacgacgttgtaaaacgacGATACTATGGCATCCTTGGTCCT	TGATTAACAGGGAGGTCAGAGAG	CYC046F15.f	HR533292	4017	550	tgcc	14	408	Forward 5'-19 bp tail
CAFS3367	cacgacgttgtaaaacgacAGTGGTTTGAACTGAAAGGG	TTTGACTTCTAACTACCAGCG	CYC063I02.f	HR545319	969	1614	ac	18	223	Forward 5'-19 bp tail
CAFS1618	cacgacgttgtaaaacgacTTAATGGCCGAGTGAGAT	AACAGCATAATTTTGCTGCC	CYC041D20.f	HR530031	2587	453	tta	8	250	Forward 5'-19 bp tail
CAFS2328	cacgacgttgtaaaacgacCGGTTTCATCTGCATCCACG	AATAACGCATAGCCTACGCAC	CYC062F04.f	HR544774	4620	725	ga	11	334	Forward 5'-19 bp tail
CAFS3125	cacgacgttgtaaaacgacTCTGACCTCGCTGCTTGACTT	ACGGGACACCACAAATAAACC	CYC033C24.r	HR523854	1129	504	ca	20	244	Forward 5'-19 bp tail
CAFS663	cacgacgttgtaaaacgacTCTCAACTGCTGGCAGGCAG	ATGTTCAGGGGCATAGCAGC	CYC011C07.r	HR508184	1563	406	tta	7	177	Forward 5'-19 bp tail
CAFS3251	cacgacgttgtaaaacgacAAGGACTAAAGCCTGACTG	AGAGAGAATGAGGAAAGAGC	CYC070C16.f	HR550133	1138	380	ac	6	205	Forward 5'-19 bp tail
CAFS1726	cacgacgttgtaaaacgacGGTTGTGAGAGGGTTGTTGC	GCTGCTCTGAATGCCAATC	CYC027P21.r	HR519670	889	1662	gaa	20	168	Forward 5'-19 bp tail
CAFS1665	cacgacgttgtaaaacgacACTACGTAACCACGGCCAAC	CAAATCCATCTGCAGCTACC	CYC042O10.f	HR530512	CYC042O10.f	141	cag	8	389	Forward 5'-19 bp tail
CAFS2145	cacgacgttgtaaaacgacGACAAGGCAGACGGCTTCTG	GGATTCTCGCTGTTCGCCAG	CYC061O07.f	HR543845	4154	190	ag	9	298	Forward 5'-19 bp tail
CAFS1657	cacgacgttgtaaaacgacGAAACGAGGCTCTTCCACTG	CATGCTGTGAATGGGTGAAG	CYC042C07.f	HR530365	1255	494	tg	16	361	Forward 5'-19 bp tail
CAFS3357	cacgacgttgtaaaacgacTTATTTGCTAACGCTCCAG	CCGAAAGTCCTCATAGTATG	CYC057D19.f	HR541094	247	1618	aat	17	249	Forward 5'-19 bp tail
CAFS3076	cacgacgttgtaaaacgacTGGGTGATTCTTACTGGGT	GCATTCCTCTGTGGTATCAT	CYC008H14.r	HR507923	46	1905	ac	6	209	Forward 5'-19 bp tail
CAFS670	cacgacgttgtaaaacgacGCTGTTTGTGTATCTGGCTCTC	TCACCATGACGACACGGAGG	CYC011O04.r	HR508343	1213	864	ct	16	154	Forward 5'-19 bp tail
CAFS786	cacgacgttgtaaaacgacAGCATGGAGTGCAACACCTC	AGCACATCCCTGGAACACAC	CYC015N11.f	HR511622	1881	430	atag	6	343	Forward 5'-19 bp tail
CAFS3047	cacgacgttgtaaaacgacGAAATCCTGTCTGATAGTGC	GGAATGTAGAGTTTACCGTT	CYC038A08.r	HR527366	547	1945	ac	7	299	Forward 5'-19 bp tail
CAFS882	cacgacgttgtaaaacgacGACAGGGCAATTAGAGTG	GATGGGCTTAGGACAGAC	CYC022E17.f	HR516287	1494	845	ag	14	244	Forward 5'-19 bp tail
CAFS2137	cacgacgttgtaaaacgacCTATCGCCCTACACCAACAC	GGCTATGCTCCGCTAACCAG	CYC061I08.r	HR543538	4787	133	ca	10	319	Forward 5'-19 bp tail
CAFS999	cacgacgttgtaaaacgacTGAGCCATCTGCTTTCACTT	AATGTTTGAGCATACGGAGC	CYC021E11.f	HR515562	4787	133	TCA	7	246	Forward 5'-19 bp tail
CAFS1124	cacgacgttgtaaaacgacGAGCGAGTCAGTGTACCGTAC	GACTCCTTTGAAGCACCTGG	CYC026K22.r	HR518932	8516	221	ca	19	187	Forward 5'-19 bp tail
CAFS2969	cacgacgttgtaaaacgacAGGATAGAAAGATTGGCTG	ACCTGTAAAGCCTGACATT	CYC012D10.r	HR509182	114	2440	att	10	163	Forward 5'-19 bp tail
CAFS2229	cacgacgttgtaaaacgacGCTTTGTGGGTCTTGCTC	GCATGGTTCTTCTAGCTGTG	CYC056O16.f	HR540354	487	2071	tg	18	321	Forward 5'-19 bp tail
CAFS1602	cacgacgttgtaaaacgacGAAGGCATGAGGGAGTTGTG	TTGAGGACTTTGCCATCTGC	CYC041P10.r	HR529743	3418	238	att	10	218	Forward 5'-19 bp tail
CAFS1591	cacgacgttgtaaaacgacTGTGGTATAACTGGTCCCTC	TTACGGTGAATTGGTGGCTA	CYC038I12.f	HR527772	3510	780	aaat	6	360	Forward 5'-19 bp tail
CAFS1876	cacgacgttgtaaaacgacGCATTTAGGCTAGCAAGTTC	GGACTCACTTTAACAGCCAC	CYC051I20.r	HR536433	146	800	ca	9	285	Forward 5'-19 bp tail
CAFS1421	cacgacgttgtaaaacgacAGCGTATACTGCACTAAGTC	GTTTCAGTTATTGCCATCAG	CYC034A11.f	HR524805	269	991	aaac	7	264	Forward 5'-19 bp tail
CAFS1353	cacgacgttgtaaaacgacACAACAACAAATGCGAAAGC	AAACCACCCTCACAAGTATC	CYC036L05.r	HR526078	CYC036L05.r	141	ag	17	408	Forward 5'-19 bp tail
CAFS780	cacgacgttgtaaaacgacTCATCCCTGCTGGTGTGTTC	TGAAGCGTGCCCGTTGTGAG	CYC015I12.f	HR511512	273	1044	gt	17	330	Forward 5'-19 bp tail
CAFS1880	cacgacgttgtaaaacgacAGGGTTTACGCTGACAGAAG	TGCAAAGAGTGACCCAAC	CYC051M10.r	HR536451	2838	161	ag	9	241	Forward 5'-19 bp tail
CAFS1566	cacgacgttgtaaaacgacGCATATTCCCAAAGGCAACT	TGAGGCAAAACGACCATAAC	CYC038C07.r	HR527285	364	594	caa	8	301	Forward 5'-19 bp tail
CAFS724	cacgacgttgtaaaacgacTAAGGTTTGGGAGGACAGGT	ATTCAAACCACCCTCACAAG	CYC014B20.f	HR510427	1995	1067	ag	15	195	Forward 5'-19 bp tail
CAFS897	cacgacgttgtaaaacgacTGAAATGAGCTCTGTGTTCT	AAACTCACCCTGAGAAAT	CYC022J05.f	HR516479	4806	234	ac	25	194	Forward 5'-19 bp tail
CAFS1377	cacgacgttgtaaaacgacAAGAGTCTGCCAGTGAAGG	GTGGTTTGTATCCAGAGATG	CYC035G10.r	HR525259	2443	526	ttat	6	312	Forward 5'-19 bp tail
CAFS2131	cacgacgttgtaaaacgacCGTGTGAAAGATGGAGCAAG	TCAAGGGTTGCACTCTGAAG	CYC061C21.r	HR543421	3108	590	gt	17	133	Forward 5'-19 bp tail
CAFS1650	cacgacgttgtaaaacgacCCTGCATTTGTATGTGTACG	GAGGAATGCCAATGGTATAG	CYC042K01.r	HR530157	3108	590	tg	16	215	Forward 5'-19 bp tail
CAFS2393	cacgacgttgtaaaacgacTTTACCCGCAACAACTAGGC	AATTTGTGATGGTGAGTGGG	CYC066B03.r	HR547053	4663	206	aaac	5	399	Forward 5'-19 bp tail
CAFS741	cacgacgttgtaaaacgacACACCACCTCAGAATAAGAT	GCATTCCTGGGTCAAACT	CYC016G19.r	HR511768	CYC016G19.r	141	ttgt	7	350	Forward 5'-19 bp tail
CAFS730	cacgacgttgtaaaacgacTGGGACTCCAAGTTGAGAAC	AAGCCCTCAAAGTAAGCCTC	CYC014N02.f	HR510483	5404	267	(ga)14(ga)5		301	Forward 5'-19 bp tail
CAFS3025	cacgacgttgtaaaacgacTGCATCTCTCTACTCTCTGTC	GGAGGTTCAAGACATCAAT	CYC039K07.r	HR528049	51	2249	(tta)7…47(gtt)6		195	Forward 5'-19 bp tail
CAFS2284	cacgacgttgtaaaacgacTTTGCACATGTAGGAGCTTC	AGGTTGCATCTGACTGTTTG	CYC059L13.r	HR542199	674	958	tg	22	383	Forward 5'-19 bp tail
CAFS1619	cacgacgttgtaaaacgacCTCACTGCACTCTTCCTTGC	GGGATGCTACTTACCGCTCC	CYC041H06.f	HR530047	CYC041H06.f	141	ct	17	155	Forward 5'-19 bp tail
CAFS671	cacgacgttgtaaaacgacGAATGGAGCCTCCCTGTAGC	TGTCCTCCAAGCCTCTGCTC	CYC011F03.r	HR508377	1335	533	atct	6	283	Forward 5'-19 bp tail
CAFS2320	cacgacgttgtaaaacgacACTCCCGCTGCCCAAACACG	GCCGAAATGAAGACTCGAACAC	CYC062N04.r	HR544468	1511	474	ag	8	376	Forward 5'-19 bp tail
CAFS1808	cacgacgttgtaaaacgacTGTCTCATTCACGCTTTC	CGACACAAAGTTGAAGAAGT	CYC040F17.f	HR529238	CYC040F17.f	141	ca	16	330	Forward 5'-19 bp tail
CAFS3244	cacgacgttgtaaaacgacAACATGAGTGCTGTGAAAGTC	TTCTGTGGAATCATACCTGG	CYC028G11.r	HR520170	165	411	(ctgt)12(ccgt)9		264	Forward 5'-19 bp tail
CAFS3373	cacgacgttgtaaaacgacTCAAAGTGAAAGGCAGCATGT	CCGATATTTATCGTGCACCC	CYC022B07.r	HR516078	149	1835	aat	7	323	Forward 5'-19 bp tail
CAFS3269	cacgacgttgtaaaacgacCCTTTGTTACCACATTCAG	GTCATTCTAGTCACCAGACC	CYC038O08.r	HR527448	25	2123	aat	20	362	Forward 5'-19 bp tail
CAFS1763	cacgacgttgtaaaacgacCAAGCTCCAAATCAGAACAC	TACAATAACCATGCCTGTCT	CYC043B02.r	HR530877	CYC043B02.r	141	aaaga	14	365	Forward 5'-19 bp tail
CAFS3170	cacgacgttgtaaaacgacTTCAGAACCTCATAACCTCC	CCACTCTGATGGTGTTTACTT	CYC074B12.f	HR553152	1174	818	(ct)18(ca)13		173	Forward 5'-19 bp tail
CAFS2218	cacgacgttgtaaaacgacTCACCACTGCTTCCAGAATG	CTCCATCAGGACCTTCACTG	CYC053K02.f	HR538161	CYC053K02.f	141	tg	10	238	Forward 5'-19 bp tail
CAFS3241	cacgacgttgtaaaacgacAGAACAGGTCCTTGGATGAT	CAAATAGTTGTATCTCGGCC	CYC026N24.r	HR519090	1590	494	(ca)9(ta)7		188	Forward 5'-19 bp tail
CAFS3379	cacgacgttgtaaaacgacAAGCATGCAAGTCACAAGTG	GTGAAACCCGAATCAGACTC	CYC015I07.r	HR511068	852	1795	tcta	15	272	Forward 5'-19 bp tail
CAFS2452	cacgacgttgtaaaacgacAGAGAGATGGACTGAGCGAG	GTAATGCCAGTGCGTCTTTG	CYC066H18.f	HR547531	5071	437	attt	5	365	Forward 5'-19 bp tail
CAFS1389	cacgacgttgtaaaacgacAACTGCAAGGAAGATATGTG	GAAACTAAAGCTCTGTCAAC	CYC035I19.f	HR525541	3840	159	tca	7	321	Forward 5'-19 bp tail
CAFS2303	cacgacgttgtaaaacgacATTTGCTAACAGTTTCTATG	TCCTAAGAAACATTACTCAC	CYC059N19.f	HR542570	CYC059N19.f	141	atag	15	354	Forward 5'-19 bp tail
CAFS2243	cacgacgttgtaaaacgacATATGGGTGCTGGTTGAAGG	AATAAAGGGAGAACACGCCT	CYC058D02.r	HR541534	382	1174	att	8	351	Forward 5'-19 bp tail
CAFS3436	cacgacgttgtaaaacgacTAAGAAATCAGGAAGGGAGC	TGGTCCTCTGTAAGAAGGTG	CYC098A07.r	HR569313	169	1501	tatc	17	261	Forward 5'-19 bp tail
CAFS3247	cacgacgttgtaaaacgacTGGGATACAGAACCTACCT	CTCGCTCAGAATACAGATAC	CYC079A24.r	HR556068	1725	927	gt	6	307	Forward 5'-19 bp tail
CAFS3248	cacgacgttgtaaaacgacGACCAAATGCTTGTTACTGG	AGGATCATGTGACACCGAAT	CYC050K14.f	HR536096	1100	510	att	5	244	Forward 5'-19 bp tail
CAFS3449	cacgacgttgtaaaacgacCAGAGCGTAAACACCTCACC	GACCTCGCAAGGACTGACT	CYC031L19.f	HR522909	653	1522	at	10	282	Forward 5'-19 bp tail
CAFS3263	cacgacgttgtaaaacgacAGGCAGGTCTGGATGTCTTC	CGTGAATAATACAGGGAGGG	CYC069E22.r	HR549111	110	2268	ac	8	214	Forward 5'-19 bp tail
CAFS1264	cacgacgttgtaaaacgacGGAAGAATACGGACCAGATT	AATTGCCAGTAGGTGGCAAC	CYC029E15.f	HR521264	CYC029E15.f	141	aaga	13	210	Forward 5'-19 bp tail
CAFS1616	cacgacgttgtaaaacgacCACACAATGAGTTGTTGCCT	TGACACATGCTTTAGCTGCT	CYC041N01.f	HR529988	CYC041N01.f	141	gt	14	280	Forward 5'-19 bp tail
CAFS1716	cacgacgttgtaaaacgacCCACTCGGATTCATTGTC	CTCGCAGTCTTGTATCGT	CYC040B11.f	HR529212	3640	266	atct	6	326	Forward 5'-19 bp tail
CAFS1336	cacgacgttgtaaaacgacAATATGCGACTTCAGACTGG	ATGTTGTGTTCCCAGTGGAC	CYC030B04.f	HR522223	3425	678	ac	9	328	Forward 5'-19 bp tail
CAFS1844	cacgacgttgtaaaacgacGCTAACGAATAAACTGAAGG	ATCATCACCGTGAGAGAGAC	CYC043N01.f	HR531194	CYC043N01.f	141	tg	12	150	Forward 5'-19 bp tail
CAFS3052	cacgacgttgtaaaacgacGTGGATTTGATAGTCTGGTT	CTCAAACTACATTAGCATGG	CYC069E14.f	HR549446	1135	1949	agaa	6	278	Forward 5'-19 bp tail
CAFS890	cacgacgttgtaaaacgacTCTAGCCAAATTCCTGATAG	CAGACATAAAGTGGGTGA	CYC022O04.f	HR516419	CYC022O04.f	141	agat	10	118	Forward 5'-19 bp tail
CAFS1265	cacgacgttgtaaaacgacTGATAGCTTGTAATAGCAGG	GCCTCTAACACTAGCTTGCT	CYC029O07.f	HR521317	971	1862	ac	14	256	Forward 5'-19 bp tail
CAFS2900	cacgacgttgtaaaacgacCTAATTTGCTTCATCGCTTG	TAACTATTGATTTCCAGGGC	CYC010K15.f	HN151681	458	2752	(aat)13(aaat)9		399	Forward 5'-19 bp tail
CAFS2152	cacgacgttgtaaaacgacGGCTAAACAGCACTGGAAAG	TGTACAGAAATGACTCCTGC	CYC058E15.r	HR541283	CYC058E15.r	141	ct	9	202	Forward 5'-19 bp tail
CAFS1814	cacgacgttgtaaaacgacTCTGTCTATCGGTCATTC	AATTCCACAATCTGTAGTTC	CYC045C21.r	HR532041	1186	266	tgtc	6	330	Forward 5'-19 bp tail
CAFS2208	cacgacgttgtaaaacgacAGACTTCGACTTCAGAGAGG	TTCCTCGGGACTGTCTGTAC	CYC053J24.r	HR537991	1277	875	ac	31	218	Forward 5'-19 bp tail
CAFS1950	cacgacgttgtaaaacgacTGCAAACCAAAGAGCACTCC	AGCATTGTTCTCCCTTGACC	CYC052M16.r	HR537152	748	1215	taa	8	269	Forward 5'-19 bp tail
CAFS1846	cacgacgttgtaaaacgacATCCCATTCCATTAAGCACC	ACAAGCGACCCATATAGTTG	CYC043P15.f	HR531210	CYC043P15.f	141	tcta	14	273	Forward 5'-19 bp tail
CAFS3371	cacgacgttgtaaaacgacAATTCAGCTTTGCCATCAC	TTCAGACCAATGAGCTTTGT	CYC073A24.f	HR552273	732	2036	ag	8	306	Forward 5'-19 bp tail
CAFS3007	cacgacgttgtaaaacgacCACGCCCATCAGGATAAAG	TAGTTTGGGTGGAACAGGG	CYC097F12.r	HR568927	589	3122	ac	8	183	Forward 5'-19 bp tail
CAFS2392	cacgacgttgtaaaacgacATGCATTCGGTGTGAGTTAG	AACTGGTGACATGTGACGTG	CYC066E10.r	HR546988	2195	1092	aaat	5	301	Forward 5'-19 bp tail
CAFS2263	cacgacgttgtaaaacgacTCTCTTTGTCACACGCATAC	TAACAACTAGCCGTTAACCG	CYC057C10.r	HR540635	4014	463	ac	14	163	Forward 5'-19 bp tail
CAFS2324	cacgacgttgtaaaacgacTCACCACCAGAGCGTCACTG	CTGCGTAACCCTGCGGACAG	CYC062O01.f	HR544568	CYC062O01.f	141	tg	13	157	Forward 5'-19 bp tail
CAFS3435	cacgacgttgtaaaacgacGTAACTTTCCCTAACACTGG	TCAACGCCAAACTACTCC	CYC004H13.r	HR505792	148	1554	atag	8	270	Forward 5'-19 bp tail
CAFS3006	cacgacgttgtaaaacgacTGAACTACAGGTTGCTTACT	TCATTTCCTCATGTGTCTCT	CYC004O10.f	HR506112	1281	2181	(ac)12(ac)43		375	Forward 5'-19 bp tail
CAFS2237	cacgacgttgtaaaacgacCAATCAATGTCAAAGGGAAC	ACAGGCAAATGTATGGGTCT	CYC059M09.r	HR542035	23	660	tg	13	191	Forward 5'-19 bp tail
CAFS2369	cacgacgttgtaaaacgacTGTAGCACTTTGGGTTTAGG	ATAGCCAGACCATTGACAGG	CYC057K01.f	HR540947	6126	288	att	16	394	Forward 5'-19 bp tail
CAFS2444	cacgacgttgtaaaacgacCCCTTAGCATGGACAGAAAC	GACTTTATGCCGATCTGTAG	CYC066H13.f	HR547440	1282	1399	ca	8	330	Forward 5'-19 bp tail
CAFS2253	cacgacgttgtaaaacgacACTTTGTCAGCTGTGTCTGC	AAGTGGGACACGTAGAGATG	CYC058A06.f	HR541691	2183	1091	taga	17	233	Forward 5'-19 bp tail
CAFS2166	cacgacgttgtaaaacgacAAACTGTCATTGTGCTGAGT	TCAATGGAATAAAAGAGCCT	CYC058F13.r	HR541463	1123	1021	aatat	5	185	Forward 5'-19 bp tail
CAFS2286	cacgacgttgtaaaacgacTGTCTCTTGGAATAAACCTG	GAAATCTGCTTCAGTCAATG	CYC059D06.r	HR542243	6416	153	ttag	6	389	Forward 5'-19 bp tail
CAFS733	cacgacgttgtaaaacgacGAAGGCAGGGCATAGAGG	TGCATGTGGCAAAGAGGT	CYC016A01.r	HR511724	2092	1167	tc	10	264	Forward 5'-19 bp tail
CAFS975	cacgacgttgtaaaacgacAAGCTAGATTGCGAAACAGG	AAAGCGACTTACAAATGAGG	CYC023O04.f	HR517161	CYC023O04.f	141	aat	13	366	Forward 5'-19 bp tail
CAFS2305	cacgacgttgtaaaacgacATCAAACTTTACTCAATAGC	GATAAACACTTACTGGACTG	CYC059P23.f	HR542583	251	823	aatc	8	175	Forward 5'-19 bp tail
CAFS1533	cacgacgttgtaaaacgacCTGTATGTTCATCACGTTCC	GTTGACAACCCTGATCTTGG	CYC041I12.r	HR529525	251	823	aat	17	350	Forward 5'-19 bp tail
CAFS3172	cacgacgttgtaaaacgacGAGGGCTGATACTTTGTGG	AAATGGGAGTGATCGAGTG	CYC047H02.r	HR533745	1253	286	at	21	214	Forward 5'-19 bp tail
CAFS3013	cacgacgttgtaaaacgacAGCCTTTCATATCTGTCATC	GCCAGGTGCTATCTACTCT	CYC024C12.f	HR517841	249	2269	gt	6	212	Forward 5'-19 bp tail
CAFS2998	cacgacgttgtaaaacgacTTATGGGTCACAGAAAGGGC	ATAACCGGAGCAATTCCAAG	CYC012N22.r	HR509243	375	2125	tta	7	160	Forward 5'-19 bp tail
CAFS1623	cacgacgttgtaaaacgacACTTGTTAGTGGAGCAACTG	AGATTGAAGGTGCTGATGTC	CYC039K17.f	HR528417	249	2269	tg	13	142	Forward 5'-19 bp tail
CAFS1850	cacgacgttgtaaaacgacTCCCAGATGCCTCTGATGTT	CACAGGAGCAAGCTGTAATG	CYC043P24.f	HR531298	CYC043P24.f	141	ac	11	314	Forward 5'-19 bp tail
CAFS1817	cacgacgttgtaaaacgacGGCCAAAGTTGCTTGAGATC	CGACTCTACAACACAGGCAC	CYC045M18.r	HR532190	2309	925	ta	11	381	Forward 5'-19 bp tail
CAFS3276	cacgacgttgtaaaacgacACACAGGTCCTACTATCAGC	AGTCATATCAGTCCCAACTC	CYC060J16.r	HR542997	18	1738	ac	14	248	Forward 5'-19 bp tail
CAFS1692	cacgacgttgtaaaacgacCTATTGATGGAAAGGAGGCT	TTCAGTGTAGCAGGAAAGTG	CYC044C13.f	HR531674	2426	853	ca	12	363	Forward 5'-19 bp tail
CAFS2414	cacgacgttgtaaaacgacCCATACGCGCATCCATGTAT	AGTCCTGTTCCTCGCATCAC	CYC134J18.r	HR573330	88	1611	ga	18	146	Forward 5'-19 bp tail
CAFS1586	cacgacgttgtaaaacgacAGGGTCCATGTTGCTCTTTC	AGGTAAGCAGGAGATTGGTG	CYC038O11.f	HR527713	1488	238	aac	6	414	Forward 5'-19 bp tail
CAFS771	cacgacgttgtaaaacgacTGGAGTTCGATACTGGGCAG	GTAAGCCTTGTAATGACCTTCTGG	CYC015N05.r	HR511269	1512	1442	ac	12	207	Forward 5'-19 bp tail
CAFS2987	cacgacgttgtaaaacgacATCATCAATGCCATACAGC	GAACTTTCTGAGCAGTCCAT	CYC020F20.f	HR515103	654	2243	ga	5	374	Forward 5'-19 bp tail
CAFS2266	cacgacgttgtaaaacgacTGAAATCTGGCAGTGAAAGC	CCAGTTTGATGGTTGTTAGG	CYC057M04.r	HR540689	16	1615	ac	11	363	Forward 5'-19 bp tail
CAFS2251	cacgacgttgtaaaacgacAAAGTGCCACAGTGTTTGTT	GGGTTGGTTCAATACGATAC	CYC058G01.f	HR541648	CYC058G01.f	141	ta	12	157	Forward 5'-19 bp tail
CAFS3455	cacgacgttgtaaaacgacAAGCAGCGGTTCTTAATACT	TGTTTAACACTTCTCATCGC	CYC021I09.r	HR515216	1091	1585	tc	17	173	Forward 5'-19 bp tail
CAFS735	cacgacgttgtaaaacgacAAGGCAGCAACATAACAA	GAGAAGGGCAGCATTTCA	CYC016C07.r	HR511739	210	1634	ata	5	157	Forward 5'-19 bp tail
CAFS3311	cacgacgttgtaaaacgacGATACATGGAACCTTCTGGTG	GCCAGACATACAGCATTCAC	CYC074M11.f	HR552953	300	1695	tg	7	262	Forward 5'-19 bp tail
CAFS2360	cacgacgttgtaaaacgacAACATCATAGCAGGCTCACC	TGCATTGACATTCTGGAAAG	CYC065J11.r	HR546418	942	2442	tg	8	287	Forward 5'-19 bp tail
CAFS1255	cacgacgttgtaaaacgacAAGACACCTTGAGCAGTCTT	CACAAGATTTGCGAGGTTTC	CYC029N15.r	HR521125	8120	270	ac	12	272	Forward 5'-19 bp tail
CAFS2238	cacgacgttgtaaaacgacAACGATCTCTCGAAGCTCTG	TTGTTGGTTGTTGTGAATGG	CYC059M13.r	HR542037	CYC059M13.r	141	ac	12	171	Forward 5'-19 bp tail
CAFS2227	cacgacgttgtaaaacgacGCTTTGTTCTACCTGCTTTC	ACCAGTAATGCAATGTGAAG	CYC056K13.f	HR540239	1008	741	ta	14	191	Forward 5'-19 bp tail
CAFS2909	cacgacgttgtaaaacgacGTCCAAGGAGAAGACATCAG	ACTTCAGTCTGTGTGCACTG	CYC025J17.r	HR518336	1662	2333	ca	15	279	Forward 5'-19 bp tail
CAFS2910	cacgacgttgtaaaacgacTTCCACACAACAAACCCTCTG	TGTTATTGCTGCACACTTGC	CYC031G18.f	HR522805	1662	2333	tta	5	383	Forward 5'-19 bp tail
CAFS3036	cacgacgttgtaaaacgacAATGTTGTCCAGTTGCTTTG	ACCACATTAGTTCCCAAGC	CYC066N20.r	HR547214	30	1956	tgac	5	254	Forward 5'-19 bp tail
CAFS3034	cacgacgttgtaaaacgacCAGACCCTGAATAAACCTAC	GGGCAGACAATAAAGAAGT	CYC031E23.r	HR522341	30	1956	ac	8	196	Forward 5'-19 bp tail
CAFS3037	cacgacgttgtaaaacgacACCTGTCCCTGATCAATAGT	ATCTTGTCATTCTTCCCATC	CYC080B16.f	HR557280	30	1956	at	6	127	Forward 5'-19 bp tail
CAFS1994	cacgacgttgtaaaacgacTCATTATATTTGTGGTGTGG	TGGACAAGCTAATCTCCATT	CYC054P23.r	HR538635	1515	537	gttata	6	252	Forward 5'-19 bp tail
CAFS1409	cacgacgttgtaaaacgacAACAAAGTGCTGCACAACAG	CACACTCAAAGGTCTTCACG	CYC034G03.r	HR524477	CYC034G03.r	141	tta	5	203	Forward 5'-19 bp tail
CAFS3447	cacgacgttgtaaaacgacTCTTAGTCCCTGTGATGCT	GTGAGTCAGATCTTTGCATG	CYC060O03.r	HR542751	648	1558	ac	14	250	Forward 5'-19 bp tail
CAFS3169	cacgacgttgtaaaacgacAATGTAGGCAGTCATGGTCAC	TCCACAAATTATTCAGAGCG	CYC035D18.f	HR525770	1153	1091	(gata)20(gaca)5		376	Forward 5'-19 bp tail
CAFS1448	cacgacgttgtaaaacgacATTGTGTCGCCAAATGTAGC	TTTGAAGTGAACATTCGCTG	CYC037C18.r	HR526666	792	677	ca	20	362	Forward 5'-19 bp tail
CAFS1906	cacgacgttgtaaaacgacACAACCAGCACTACCCTTCA	GAGCCAGTCATTCACAACAG	CYC049J02.f	HR535552	122	1507	ac	10	274	Forward 5'-19 bp tail
CAFS2963	cacgacgttgtaaaacgacGTCCCAATGTGAAGGGTGTG	GGATATGGTAGGGTCCGAAG	CYC052N10.f	HR537679	73	2635	ca	7	162	Forward 5'-19 bp tail
CAFS2409	cacgacgttgtaaaacgacCTCGCTCAGTGAACCATCTG	GTGGCCTCTCTAATGTCTGC	CYC058N01.f	HR541848	241	1247	gt	8	254	Forward 5'-19 bp tail
CAFS1557	cacgacgttgtaaaacgacATTGCTGTTGGAGCTTTGTG	ATTCTTCAGCTCTCCACATG	CYC039J09.r	HR528219	989	725	ca	10	205	Forward 5'-19 bp tail
CAFS1758	cacgacgttgtaaaacgacTGGCAGCAAACACAATAGCT	TTAGAGGGGCTTCTGAATGC	CYC043A24.r	HR530725	593	618	ca	39	364	Forward 5'-19 bp tail
CAFS1639	cacgacgttgtaaaacgacGTTTAAGTGTCACAGGATTG	TTATTATCCTCCCTTCTGTC	CYC040K16.r	HR528857	157	1392	ct	13	287	Forward 5'-19 bp tail
CAFS2247	cacgacgttgtaaaacgacTTAACTTGGGGATGATGGAG	CAGTATCAGTGAAAGCTGCT	CYC058J10.r	HR541572	5063	584	ta	15	289	Forward 5'-19 bp tail
CAFS2354	cacgacgttgtaaaacgacAGCTAGGTTCAAAGTTCGTG	TTCCTCCAGTCTTTCCTTCC	CYC065A20.r	HR546299	1261	863	aaat	5	309	Forward 5'-19 bp tail
CAFS684	cacgacgttgtaaaacgacGTCCATCTCCTCCTATAACC	CTCTCTGTCACTCGCTCATC	CYC013C07.r	HR509631	1562	214	cag	5	236	Forward 5'-19 bp tail
CAFS1757	cacgacgttgtaaaacgacCAATCCCAAGAGTCGGATGG	CATCAAAGCTGCTCCTCCTG	CYC043A12.r	HR530720	33	1558	tgat	6	168	Forward 5'-19 bp tail
CAFS3254	cacgacgttgtaaaacgacTCATATATCGCCATAGTGTG	GTGCTACAAATGCAGTTGAC	CYC009N11.f	HN151510	963	2903	atct	20	320	Forward 5'-19 bp tail
CAFS2964	cacgacgttgtaaaacgacTTTACAGATGCTACTCCAAG	CAGTAATAGCAGATGTTACCAC	CYC025I04.r	HR518237	66	2575	ttta	5	228	Forward 5'-19 bp tail
CAFS2903	cacgacgttgtaaaacgacTTCTCCTGTCTGTATTGCTC	TGTTTGTCTGTGAGAGGTGG	CYC006K11.f	HR507474	66	2575	ac	6	306	Forward 5'-19 bp tail
CAFS957	cacgacgttgtaaaacgacATAGCATCACTTACATTCAG	GCATTACGATGACACGTTAC	CYC023M09.r	HR516690	523	2023	acaa	6	303	Forward 5'-19 bp tail
CAFS3002	cacgacgttgtaaaacgacAACTGTAGCAAAGTCCAAC	AATTCTCCTGTGCACTAAG	CYC006J09.r	HR507276	686	2063	ac	10	215	Forward 5'-19 bp tail
CAFS1900	cacgacgttgtaaaacgacGGTGCAGCAGTGAATTGTCG	GCAGGAGGCAGTGGAGTTTC	CYC049P11.f	HR535500	686	2063	agat	32	416	Forward 5'-19 bp tail
CAFS3430	cacgacgttgtaaaacgacGAAAGCCAGCCAGGAAAG	CACCTTATCAATGAGCCCAG	CYC034D08.r	HR524724	83	1491	atag	6	335	Forward 5'-19 bp tail
CAFS1094	cacgacgttgtaaaacgacGCTCGCTGTACTAGCATTGT	GTGGAGCTAATTGCATGAGG	CYC016J11.r	HR511959	7059	274	attt	7	154	Forward 5'-19 bp tail
CAFS2134	cacgacgttgtaaaacgacGATGTCTCCTGTAGGAGAGC	AGCAGCATGTATAGCGACAC	CYC061G03.r	HR543435	4348	194	tg	10	164	Forward 5'-19 bp tail
CAFS2005	cacgacgttgtaaaacgacAAATTGTGTGCTGCTGCGAG	ATGATTTGGCAGGTAGGGCT	CYC054G05.f	HR538764	544	811	tatc	17	330	Forward 5'-19 bp tail
CAFS1569	cacgacgttgtaaaacgacATAACAAAAGCAGCCAGATG	GACTTGGTTTCTTGACATTC	CYC038I13.r	HR527322	1877	378	aaat	7	326	Forward 5'-19 bp tail
CAFS2424	cacgacgttgtaaaacgacGATTTGGACCATCAGCGGAC	ACCAGTCAAGGTGAAGCCAG	CYC065M12.f	HR546718	68	2847	ctca	9	329	Forward 5'-19 bp tail
CAFS2899	cacgacgttgtaaaacgacCTTCCAATGATGAACACACT	GACCAACAAACAATCTTAGG	CYC016L09.f	HR512245	68	2847	(at)9t(ta)6		304	Forward 5'-19 bp tail
CAFS2897	cacgacgttgtaaaacgacGATGCCATATTGACTTTGAG	TTGTGATTGTAACAGGGTG	CYC045A18.r	HR532119	68	2847	tat	6	137	Forward 5'-19 bp tail
CAFS2334	cacgacgttgtaaaacgacTTGGAAACAATAAGTGGGAC	AATGCTATGACTACACCAAG	CYC064G18.r	HR545645	CYC064G18.r	141	tttat	17	168	Forward 5'-19 bp tail
CAFS2351	cacgacgttgtaaaacgacCATACTTGTCTATCACCACC	ATAAGACATGGTAATGGGAC	CYC065A15.r	HR546209	7064	129	tc	12	196	Forward 5'-19 bp tail
CAFS2203	cacgacgttgtaaaacgacCGATTTCTCCAAGGATACG	TATAATAAGGCTGCCACTG	CYC053J19.r	HR537908	CYC053J19.r	141	tc	8	296	Forward 5'-19 bp tail
CAFS2311	cacgacgttgtaaaacgacAGATATCAGTGAGCCCTGTG	TTAAGTGCACGGCAGAGAC	CYC062C07.r	HR544138	259	1315	attc	11	353	Forward 5'-19 bp tail
CAFS1291	cacgacgttgtaaaacgacTGTACCTTTCTGGTCCTCCT	TATAGCCTCTGAAACACCCT	CYC028O21.r	HR520223	858	1224	ac	10	297	Forward 5'-19 bp tail
CAFS3383	cacgacgttgtaaaacgacTTCTCTTCTGCTCACTAAGC	CACATGATCCTTCAGAAATC	CYC095K11.r	HR567311	828	1791	aca	11	277	Forward 5'-19 bp tail
CAFS1611	cacgacgttgtaaaacgacCATCTTCTTGGCAGATGCTT	CCAAGCTACTCAAGGTCTTC	CYC041D21.f	HR529939	1029	193	taaa	4	381	Forward 5'-19 bp tail
CAFS1213	cacgacgttgtaaaacgacAATCACTTGCTCACCAATGG	CAACTGAAATGTTTCAGTGG	CYC030J12.r	HR521919	CYC030J12.r	141	aata	13	166	Forward 5'-19 bp tail
CAFS3086	cacgacgttgtaaaacgacCTGAGACTTGTTATAGCACTT	ATGTTACAGTGTCACAGAGAG	CYC005K22.r	HR506463	717	1868	ta	7	300	Forward 5'-19 bp tail
CAFS1937	cacgacgttgtaaaacgacTAGGATTGTCACTGGGATGT	GTTTGAGAGTGAACGGTTGT	CYC050N05.f	HR536188	CYC050N05.f	141	tat	11	291	Forward 5'-19 bp tail
CAFS1408	cacgacgttgtaaaacgacCCTTGGATGTTAGAATCGGA	CTGGACAAGCCAATGTGCAT	CYC034E21.r	HR524474	2109	1047	taaa	5	205	Forward 5'-19 bp tail
CAFS3095	cacgacgttgtaaaacgacAACACAGCAGGCTCTGATTG	CACGCTTGGAGTTTGATTTG	CYC031A20.r	HR522410	612	3007	ata	5	253	Forward 5'-19 bp tail
CAFS2327	cacgacgttgtaaaacgacTCCACGCCCTTGTGTGTGAC	TGAAACCAGGGTTCTCGGAC	CYC062D10.f	HR544766	340	1208	tc	11	325	Forward 5'-19 bp tail
CAFS905	cacgacgttgtaaaacgacATTTCCCCTAAGCAAGACCT	GGGCCCACTTACAACCCTCT	CYC022N12.f	HR516598	CYC022N12.f	141	ac	9	158	Forward 5'-19 bp tail
CAFS1913	cacgacgttgtaaaacgacTTAAAGCAACACATCTGGCA	TGCTATTGCAGCAGTTAGAG	CYC050M18.r	HR535760	2624	317	ag	15	346	Forward 5'-19 bp tail
CAFS2317	cacgacgttgtaaaacgacCTACCAGCAGGCACCTTACG	TGAGGACTGAGTCCAGATGC	CYC062K04.r	HR544276	198	410	ac	9	300	Forward 5'-19 bp tail
CAFS2375	cacgacgttgtaaaacgacATGCAGTGTGACAGAATTCC	CATTGCAGTCACCAAGAAGG	CYC057M10.f	HR541055	140	1809	tg	22	224	Forward 5'-19 bp tail
CAFS1298	cacgacgttgtaaaacgacGGACAGCAACATCATCTTCA	GTGGGTGGGTAAAATGGGTA	CYC028B07.r	HR520318	633	237	tatc	21	336	Forward 5'-19 bp tail
CAFS1423	cacgacgttgtaaaacgacTCAGTGGACAGCAACATCAT	CAGACAGATGGATGGATAGG	CYC034G23.f	HR524841	633	237	tatc	31	345	Forward 5'-19 bp tail
CAFS893	cacgacgttgtaaaacgacGTCAGTATCATGGTGGGC	TCGATCTCAGACCTTTCC	CYC022F15.f	HR516460	CYC022F15.f	141	tc	21	304	Forward 5'-19 bp tail
CAFS1699	cacgacgttgtaaaacgacCCCTATGAGTTGGTGCGTAT	TCTCTGGGACTGAGAATGAG	CYC044N05.f	HR531905	3876	220	ca	18	209	Forward 5'-19 bp tail
CAFS3024	cacgacgttgtaaaacgacTGTGTCACCCTGTCGCTCT	ACGACAATCTGGCACTTCTG	CYC036C11.f	HR526216	1369	2252	(tc)20(ca)14		210	Forward 5'-19 bp tail
CAFS1737	cacgacgttgtaaaacgacCTGCCACAATCTCCCTGAC	TCCACGCTTGTCACCTTCC	CYC027K01.f	HR519824	CYC027K01.f	141	tc	14	284	Forward 5'-19 bp tail
CAFS788	cacgacgttgtaaaacgacTGCAACCTTGGTAAGCATAAGAC	CATGCAATCTGACAAGCTGC	CYC015P17.f	HR511635	272	921	gt	39	261	Forward 5'-19 bp tail
CAFS995	cacgacgttgtaaaacgacCAACCAGTCCGTGTTCCTTC	CTGCACGTTACGCATCCATC	CYC021D02.r	HR515454	410	1398	ac	8	348	Forward 5'-19 bp tail
CAFS2292	cacgacgttgtaaaacgacCATGAGCAAGATGAAAGC	AACTCATTTCTCACACTCTC	CYC059E08.f	HR542431	737	724	aaatt	6	253	Forward 5'-19 bp tail
CAFS1525	cacgacgttgtaaaacgacTAAGCACCTGTGGTGAGATC	TCTGCCAGTGCAAGAGTAGG	CYC041A07.r	HR529386	441	1264	taa	19	323	Forward 5'-19 bp tail
CAFS1751	cacgacgttgtaaaacgacTCAATGCACCTGTGAGTCTG	GGAAACAGTTACAGGATGCC	CYC027P22.f	HR520127	3099	430	tg	15	143	Forward 5'-19 bp tail
CAFS3443	cacgacgttgtaaaacgacTCATTATGAGGTACGGAGTG	GTGCTGTCAAACGATAAATC	CYC088C09.f	HR562784	497	1545	tg	8	279	Forward 5'-19 bp tail
CAFS787	cacgacgttgtaaaacgacACATCGCAGTCATCAGTCAGGC	AACTTTCCCGGAGTTTAGTGGC	CYC015P03.f	HR511630	CYC015P03.f	141	aaat	5	335	Forward 5'-19 bp tail
CAFS3319	cacgacgttgtaaaacgacATATTTGCCTGTTGCCTG	TGGAAACTAGCTCTCAACTG	CYC047M08.f	HR533958	1176	1679	att	10	218	Forward 5'-19 bp tail
CAFS1400	cacgacgttgtaaaacgacATGTGCGTTCAGTTTCTGTC	AATGTGCTATTGGCTAGCTG	CYC035D14.f	HR525768	3633	593	ac	18	328	Forward 5'-19 bp tail
CAFS1251	cacgacgttgtaaaacgacTAAACAGACTGCCATCCG	AGTTGCTACAAGAAGTCCTA	CYC029M03.r	HR520940	2759	684	aat	24	370	Forward 5'-19 bp tail
CAFS1426	cacgacgttgtaaaacgacGCCAGGACAGGTTTGCTTAC	GTGTTGTGGACCGTTCCCAT	CYC034M09.f	HR524865	2759	684	catc	6	286	Forward 5'-19 bp tail
CAFS2254	cacgacgttgtaaaacgacTGTGCTTGTGCGTCATTCTG	TGCTCAACACGAGGTATTGC	CYC058C14.f	HR541707	944	526	tg	11	177	Forward 5'-19 bp tail
CAFS1332	cacgacgttgtaaaacgacGTATGGAGGTAAGGTAATGTG	ATATCCTGTTGAAGGCAGAG	CYC030N11.f	HR522203	125	1569	tg	13	223	Forward 5'-19 bp tail
CAFS1555	cacgacgttgtaaaacgacAGCTTCATCACTTCCCATCC	GTGACTACAGGTTTCCCATG	CYC039F15.r	HR528198	868	1088	ata	8	201	Forward 5'-19 bp tail
CAFS1532	cacgacgttgtaaaacgacCAGATAGAAGGGCATAGTGT	AAGAGCTGAGTACAGCAGGT	CYC041G16.r	HR529515	610	483	ag	26	287	Forward 5'-19 bp tail
CAFS2105	cacgacgttgtaaaacgacTGGTTGTCCACTGTATGAAG	ATTTCATAACTTGAGGCTGC	CYC051N21.f	HR536894	887	441	ctt	13	365	Forward 5'-19 bp tail
CAFS3093	cacgacgttgtaaaacgacAGAGAAGTGTGTCGTCCGCT	TTGGGACTAGTGGCCTGTGT	CYC081P21.f	HR558002	2923	1855	tctat	7	318	Forward 5'-19 bp tail
CAFS3112	cacgacgttgtaaaacgacCTCGTCTGTGTATCTGTTG	GATAACTGATGGGAAACTC	CYC045G05.f	HR532425	224	2292	tg	12	214	Forward 5'-19 bp tail
CAFS3016	cacgacgttgtaaaacgacTCCCATAGGTGTTGGAGTT	GAAAGAGCCAGATGAGGTT	CYC026D15.r	HR518966	176	2072	gaaa	14	227	Forward 5'-19 bp tail
CAFS834	cacgacgttgtaaaacgacATTTTGCCCCATGTAGGTAC	TCACACAGGCTTTAGCATCC	CYC014E01.f	HR510786	2667	907	TG	5	221	Forward 5'-19 bp tail
CAFS2994	cacgacgttgtaaaacgacTGGCTTCATTACTCTGTCTC	CTACCCAGTATCCTGTTGTT	CYC014N17.r	HR510749	136	2079	tattt	9	231	Forward 5'-19 bp tail
CAFS1813	cacgacgttgtaaaacgacAGCAAGCTCAAACATTCC	CACATTGTGTGTCAACTACC	CYC045C15.r	HR532038	26	1124	ag	13	222	Forward 5'-19 bp tail
CAFS1105	cacgacgttgtaaaacgacTTCCCTATTCTGCCTCTTGA	CAAACTTGGAGGTTTGGTGC	CYC016N11.r	HR511982	CYC016N11.r	141	ag	14	288	Forward 5'-19 bp tail
CAFS2298	cacgacgttgtaaaacgacAAATGAACTCAGGCGATAAC	ACTAGAGCGAGGCACAGC	CYC059B03.f	HR542494	4078	210	ca	42	251	Forward 5'-19 bp tail
CAFS3268	cacgacgttgtaaaacgacAGCCATTCACATATTAGCGG	TTGGTGTAGGGCATATTTCC	CYC099M12.f	HR570394	9	2128	agat	19	300	Forward 5'-19 bp tail
CAFS3267	cacgacgttgtaaaacgacACACAGTCTCAGACACGCTC	ACCTGGAGGACTACAAGAAG	CYC074H11.r	HR552748	9	2128	ac	20	256	Forward 5'-19 bp tail
CAFS3257	cacgacgttgtaaaacgacTAGCTCGAAGTAATAAAGGC	TCAAGTATCTTACAAGGCTG	CYC057B18.r	HR540810	443	2429	att	12	233	Forward 5'-19 bp tail
CAFS2147	cacgacgttgtaaaacgacTATCAGTGGCCCACCAGCAC	CTGAAGTCCACCATGTGGAG	CYC061F20.f	HR544066	3749	520	att	5	312	Forward 5'-19 bp tail
CAFS2225	cacgacgttgtaaaacgacTTACCTTTGAGGGTGCTTAC	ATGGCAAACAAAGTAACTGG	CYC056G21.f	HR540220	3749	520	ctat	22	341	Forward 5'-19 bp tail
CAFS2111	cacgacgttgtaaaacgacTGATACCACAAAGGTGAAAG	CTAGATGGTGAACAATGAGG	CYC051H24.f	HR536952	91	2039	tc	11	250	Forward 5'-19 bp tail
CAFS2160	cacgacgttgtaaaacgacCACCTTCCCAGTACTTACAT	TCAGATGATTTCCAGACATC	CYC058O09.r	HR541337	CYC058O09.r	141	ataat	11	237	Forward 5'-19 bp tail
CAFS649	cacgacgttgtaaaacgacCGCGCTGGGATTACAGAAGT	TTGCTTCTGAATCACCTCC	CYC013F09.f	HR510177	22	1628	ga	18	118	Forward 5'-19 bp tail
CAFS2099	cacgacgttgtaaaacgacAAGGAAAGGAAGGGATGT	AGTGAGTTGGACTTGTGACC	CYC051B19.f	HR536829	91	2039	ac	37	369	Forward 5'-19 bp tail
CAFS660	cacgacgttgtaaaacgacACAGGGGCTTCACACTCCAG	GGATTTCGTGACGGTTCCAG	CYC011A13.r	HR508175	3235	280	tg	4	189	Forward 5'-19 bp tail
CAFS1842	cacgacgttgtaaaacgacATTGTTGAGCGAGATGATGC	CCACCTGTGCGTTTATACAC	CYC043H15.f	HR531167	2015	554	ac	30	338	Forward 5'-19 bp tail
CAFS3441	cacgacgttgtaaaacgacTTATTCCAGTGGTGGCAAAG	ATTTCAGTTGGTGTGCAATG	CYC097B16.f	HR569233	365	1539	at	7	225	Forward 5'-19 bp tail
CAFS1971	cacgacgttgtaaaacgacTGCCCTCTATGTGTATGTCT	TAGTTTACAGCCTAGCAATG	CYC051B14.r	HR536561	303	1954	ga	8	155	Forward 5'-19 bp tail
CAFS3242	cacgacgttgtaaaacgacAGGGAACGCCGAGAGAAGT	TTCACAAGCGGAACACACTG	CYC023F19.f	HR517204	1593	496	tg	14	349	Forward 5'-19 bp tail
CAFS3096	cacgacgttgtaaaacgacCTGGAACAGCATACTGATAG	GCAAGTTAGACAATGGATAG	CYC059B09.f	HR542497	612	3007	(caga)7(taga)10		369	Forward 5'-19 bp tail
CAFS3176	cacgacgttgtaaaacgacTAATCTGAGAAGCAGGAAAC	AGTGAAACAGCGATATCTGT	CYC061K19.r	HR543467	1380	297	at	8	263	Forward 5'-19 bp tail
CAFS2009	cacgacgttgtaaaacgacAGAAGAAAGCAGCAAGTGTG	TGCAGAAAGAATGTGGGTTA	CYC054M09.f	HR538801	2612	1030	ac	9	304	Forward 5'-19 bp tail
CAFS675	cacgacgttgtaaaacgacGGTCTCAGTCTGGAGCCCTG	TGACAGCACCGTGTTGGCAG	CYC011P01.r	HR508433	CYC011P01.r	141	gt	6	135	Forward 5'-19 bp tail
CAFS871	cacgacgttgtaaaacgacCTGCATAGTTTGTGCTGT	CAAATTCAGAGGCCCATC	CYC022D01.r	HR516087	764	1191	gaaa	6	206	Forward 5'-19 bp tail
CAFS1119	cacgacgttgtaaaacgacTTCCCAGTGTGAGATCACAG	CTCTCACCATTTTCCAGACC	CYC026G03.r	HR518834	1672	1081	tg	11	236	Forward 5'-19 bp tail
CAFS3427	cacgacgttgtaaaacgacTTAAGTACAACTAGCACCGC	GAAATTACATGCAACTTTGG	CYC045J08.r	HR532345	47	1465	ac	11	232	Forward 5'-19 bp tail
CAFS1296	cacgacgttgtaaaacgacGAAGTTCTAAGCCAGTTCAG	CCAAGGGACTACAGATGAAA	CYC028O04.r	HR520304	2073	1104	ttta	6	164	Forward 5'-19 bp tail
CAFS1991	cacgacgttgtaaaacgacGTATGCAGGAGGTTCAATCT	TATTTCTGTGATGTCAAAGC	CYC054D03.r	HR538555	642	1549	taa	7	292	Forward 5'-19 bp tail
CAFS2019	cacgacgttgtaaaacgacAGACACATTTTAAGGTGCTT	AGGCTGTTTGCTTCACTATC	CYC054D03.f	HR538922	642	1549	ttc	13	159	Forward 5'-19 bp tail
CAFS3450	cacgacgttgtaaaacgacATTGGAGCTTATAGAGGGTG	GAATGCCAGATTGATTCGT	CYC047O04.f	HR533968	693	1572	gt	8	251	Forward 5'-19 bp tail
CAFS3283	cacgacgttgtaaaacgacTCTATCTCATTTCGACACGT	AATATGGCCCTTCGTAGAC	CYC006C18.r	HR507154	111	1732	ga	10	382	Forward 5'-19 bp tail
CAFS1847	cacgacgttgtaaaacgacACGTTGACTACTGAAGGCTC	GGAAATGTACCAAAGCGACT	CYC043F14.f	HR531242	CYC043F14.f	141	tg	12	319	Forward 5'-19 bp tail
CAFS2249	cacgacgttgtaaaacgacGTAAAGAGGCTCTTTCCACC	CTTCCACATCATTGCATTCT	CYC058A03.f	HR541614	453	1471	agat	17	340	Forward 5'-19 bp tail
CAFS2260	cacgacgttgtaaaacgacTGGAAATCACTTCTTCTGC	ATTAATTCACCTGCTGTTGC	CYC057M07.r	HR540599	3178	214	ctat	18	224	Forward 5'-19 bp tail
CAFS3258	cacgacgttgtaaaacgacTCCCATGTGTCTGTATTTCAG	GGAATCAAGGTTTACTGGC	CYC074H23.r	HR552754	376	2395	tg	8	133	Forward 5'-19 bp tail
CAFS1837	cacgacgttgtaaaacgacACCTTTACTCTCTCCTCCAG	GCACCCTCAGATTCCAGAT	CYC043O18.f	HR531124	CYC043O18.f	141	tg	25	387	Forward 5'-19 bp tail
CAFS1872	cacgacgttgtaaaacgacAGGGTGCATGAATCAAACTG	CATGGAGGAGTGGCTTAGTC	CYC031B22.r	HR522594	2330	1488	ac	15	196	Forward 5'-19 bp tail
CAFS1127	cacgacgttgtaaaacgacACAACTGATACTGGAAGGTGCC	TCCAGTCCAGATCCAGTTTCTAC	CYC026P15.r	HR519026	133	1746	(tg)6(ta)5		338	Forward 5'-19 bp tail
CAFS1718	cacgacgttgtaaaacgacGTTTTCACCTAATGCGGCTGG	AGCTTCACTGTGTTTTGCCTGAG	CYC027E19.r	HR519424	2544	674	tattc	10	179	Forward 5'-19 bp tail
CAFS2196	cacgacgttgtaaaacgacCTGATAAATCAACCAGCCCT	AGATCAATCTCCACATCGGT	CYC055F23.f	HR539666	2544	674	ag	19	212	Forward 5'-19 bp tail
CAFS1526	cacgacgttgtaaaacgacTTTCCCAGCCGCCGTGTATA	AATGCAGCCTTGGTCAGCAT	CYC041C03.r	HR529395	4957	201	gtt	6	177	Forward 5'-19 bp tail
CAFS2431	cacgacgttgtaaaacgacAGAGATGCTGTGAGTGTGTG	TGAAGGCTGGAGTAATGGC	CYC066J06.r	HR547184	1222	880	tc	10	365	Forward 5'-19 bp tail
CAFS1677	cacgacgttgtaaaacgacCCTGCTTGACGCAAATCCTC	ACGCGCACATGCTGTACTGA	CYC044G15.r	HR531338	1234	1012	ag	10	216	Forward 5'-19 bp tail
CAFS1822	cacgacgttgtaaaacgacCTTACTTTAACACCCTGTCG	ATTAGCTTGTGAAGGTCGTC	CYC045P05.r	HR532291	1769	510	ca	11	239	Forward 5'-19 bp tail
CAFS434	cacgacgttgtaaaacgacTGGTACGGGTTACTGTGTTGC	CTGCTCAGCTGTACGAAGTCA	CYC008M04.f	HN151231	1769	510	tta	9	119	Forward 5'-19 bp tail
CAFS3272	cacgacgttgtaaaacgacTTACCAACCCAAACATACAG	ATTGAGAATGGAAACTGACC	CYC021F01.r	HR515374	1274	2095	att	18	342	Forward 5'-19 bp tail
CAFS2435	cacgacgttgtaaaacgacAAGAATTGGTGGTCTCGTTG	TGAGAATGCAGGTTATCCAG	CYC066M13.f	HR547296	2199	1044	ac	15	323	Forward 5'-19 bp tail
CAFS1609	cacgacgttgtaaaacgacTTCTAGTTCAAAGGCACATC	CTGCTATGCTAATTGGCTCT	CYC041O05.f	HR529831	3336	581	tgag	12	169	Forward 5'-19 bp tail
CAFS1324	cacgacgttgtaaaacgacCCTAGCAACCAGATTCAGAC	ATTCCAGTCACATTGAGCAG	CYC030I11.f	HR522005	1641	356	ac	28	325	Forward 5'-19 bp tail
CAFS1398	cacgacgttgtaaaacgacGTACTGGCACAGCAACTATC	TTCTAGGTGGGTACAGACTG	CYC035J19.f	HR525717	917	454	agaa	18	198	Forward 5'-19 bp tail
CAFS2191	cacgacgttgtaaaacgacCTGTGAATGAGCCACGATGT	ATGAAACCCAGTTCTGACGC	CYC055P14.r	HR539448	2409	193	ttc	15	344	Forward 5'-19 bp tail
CAFS2332	cacgacgttgtaaaacgacAGTCCCTCCTTCAGTGTAAA	TGATTGCTTCTATTGTCCTC	CYC064A07.r	HR545552	CYC064A07.r	141	tta	10	437	Forward 5'-19 bp tail
CAFS3081	cacgacgttgtaaaacgacACTATACACTCCATCCCAAT	GGATGTTAATGTTTGTAGGG	CYC086I20.f	HR561492	61	1885	ac	10	203	Forward 5'-19 bp tail
CAFS3313	cacgacgttgtaaaacgacATATCAACACAGTGATCTGC	CTTTCCTTGAACTGCTTAG	CYC035I23.f	HR525542	371	1696	ca	13	224	Forward 5'-19 bp tail
CAFS2322	cacgacgttgtaaaacgacTGTCCTCCTAGAGCTGTGTC	ACTCCATTGAGGCCCACTGG	CYC062K07.f	HR544551	2628	450	ac	9	187	Forward 5'-19 bp tail
CAFS3306	cacgacgttgtaaaacgacGACTGGAGTAATGATGCTG	TTGAGTTACCGTAACTTGTC	CYC061C03.f	HR543774	155	1726	at	37	243	Forward 5'-19 bp tail
CAFS1809	cacgacgttgtaaaacgacTGTTGCATACGCAGGTCTAG	GTGGATGAATGCTGAGTAAG	CYC040H07.f	HR529245	2505	1010	ca	10	303	Forward 5'-19 bp tail
CAFS2288	cacgacgttgtaaaacgacTTAGTGTGAGCAGGTTGTCC	GCTTATTTGTTGGTTGGCAG	CYC059L08.r	HR542290	870	724	at	30	147	Forward 5'-19 bp tail
CAFS2161	cacgacgttgtaaaacgacTGGGAATGAAACTGATGATG	CAGTCATGCCAACTTATGGT	CYC058C04.r	HR541357	297	1305	att	9	238	Forward 5'-19 bp tail
CAFS431	cacgacgttgtaaaacgacGGCTTGTGAGTGAGCAGATG	TGAACGTCCAATCAAAGCTG	CYC008O22.f	HN151251	CYC008O22.f	141	CA	18	133	Forward 5'-19 bp tail
CAFS2278	cacgacgttgtaaaacgacTAGCCACACTTAAATAGACG	ATCAAAGCTCTGTAGTTCTG	CYC057L18.r	HR540865	1443	523	atata	17	179	Forward 5'-19 bp tail
CAFS2384	cacgacgttgtaaaacgacTCCCTATCCGTGCATACAGC	ATCTCACAGGTCAGCGTAAC	CYC057N02.f	HR541228	175	2225	ac	10	380	Forward 5'-19 bp tail
CAFS1276	cacgacgttgtaaaacgacGCTGGGAGCTTAGAAAGACC	ACAGAAGGTCTGCCTGTGGT	CYC029P01.f	HR521493	2416	427	ac	8	201	Forward 5'-19 bp tail
CAFS1577	cacgacgttgtaaaacgacAGCAGAAGGAGGATTTGGTT	ATAATACATGGGACAGGGAT	CYC038F09.r	HR527484	CYC038F09.r	141	aaat	7	364	Forward 5'-19 bp tail
CAFS1843	cacgacgttgtaaaacgacCACGACTCCCTGGAAATATG	CTGGCAGCAAATGTGAAT	CYC043J01.f	HR531172	2736	1105	tatt	5	138	Forward 5'-19 bp tail
CAFS676	cacgacgttgtaaaacgacTGACTTCGGGACTGGCCTGC	ACCTATACTCGGAATTGGTGCTC	CYC011P11.r	HR508438	1269	380	gt	12	240	Forward 5'-19 bp tail
CAFS679	cacgacgttgtaaaacgacCAAATATGGATATGGGCGACATCG	GCAGACTTAAACTATCCGGTTTGG	CYC011J12.r	HR508496	1125	683	ag	30	164	Forward 5'-19 bp tail
CAFS1805	cacgacgttgtaaaacgacTCCAAACTATCTGTGGACCTG	TCCAACCTTCCAACCTACTGA	CYC046L03.f	HR533320	304	897	aat	16	373	Forward 5'-19 bp tail
CAFS1573	cacgacgttgtaaaacgacAACAAACTTGGTTGGTGCTG	TTCTGTCTATCCGTCTGTCA	CYC038M12.r	HR527439	1750	1388	(agac)7(agat)33		359	Forward 5'-19 bp tail
CAFS437	cacgacgttgtaaaacgacGGCTGGCATTTTGGATTTAG	CTCCCTGTTCAGTCCATTCTG	CYC008G18.f	HN151206	2654	694	GT	5	101	Forward 5'-19 bp tail
CAFS2366	cacgacgttgtaaaacgacTGGAGGAACATGTCTCTTGC	GAATCAGCCACCCAGAATAC	CYC057C19.f	HR540912	8758	159	ac	11	252	Forward 5'-19 bp tail
CAFS2220	cacgacgttgtaaaacgacAACAGTTGTGCTGAATGTGC	TTAGTCTCACAATCTGGACC	CYC053L17.f	HR538251	232	1072	gatg	6	328	Forward 5'-19 bp tail
CAFS889	cacgacgttgtaaaacgacTGGGCAAGGTTTGCAGTA	GCTAAAGGACCTGGCTTC	CYC022M06.f	HR516409	6504	346	attt	10	316	Forward 5'-19 bp tail
CAFS773	cacgacgttgtaaaacgacAGTTCAAGCTGCACAGAACC	ACAGCAAACTACCCCACCTG	CYC015C15.f	HR511394	1144	1502	ttg	7	254	Forward 5'-19 bp tail
CAFS1266	cacgacgttgtaaaacgacGAGTCTCTGAGCGGATGTTC	CCTGAACTATGGGCATCGTG	CYC029G10.f	HR521363	1203	1084	ca	18	294	Forward 5'-19 bp tail
CAFS1719	cacgacgttgtaaaacgacGAATACGCCACCAATTCACC	GCAGCATTGTGCTAAAGCTC	CYC027I21.r	HR519449	3380	528	gaa	13	257	Forward 5'-19 bp tail
CAFS1898	cacgacgttgtaaaacgacACGAAAGCTATCCACCATTA	AAAGAGCCAGGGGTTCAAGG	CYC049F23.f	HR535450	CYC049F23.f	141	tat	11	305	Forward 5'-19 bp tail
CAFS1447	cacgacgttgtaaaacgacGCACTTCTTTAAAGCATGAC	ATATCTCCAAGTGTATCCTC	CYC037A18.r	HR526655	135	818	att	6	195	Forward 5'-19 bp tail
CAFS664	cacgacgttgtaaaacgacGAGTGTGCTAAGGTCCCATG	ATGACAGAAGCGTCCAGTGC	CYC011E05.r	HR508193	2188	831	ac	45	306	Forward 5'-19 bp tail
CAFS1163	cacgacgttgtaaaacgacTGTGAGTGTCAGATGAGGGA	GTGGTGGTGAGACTGGGTTT	CYC018A01.f	HR513350	2972	513	tg	14	246	Forward 5'-19 bp tail
CAFS1572	cacgacgttgtaaaacgacTTTTGAAATGGGTTTGTGCC	TTTGTCAGGAGTCATTGGGA	CYC038C20.r	HR527384	663	477	ca	11	268	Forward 5'-19 bp tail
CAFS3053	cacgacgttgtaaaacgacCTGAGGGAATCCATTTAACAC	AAACAGTGTCATCAGCTTCG	CYC090G19.f	HR564139	350	1921	taga	9	294	Forward 5'-19 bp tail
CAFS3354	cacgacgttgtaaaacgacTATCTCACAGACTAGCAACCC	GCACTCTTTATAAACGCTTC	CYC076F16.f	HR554503	53	1609	tatc	10	203	Forward 5'-19 bp tail
CAFS2371	cacgacgttgtaaaacgacTCCTCTTTCTGTTCCACCAC	ACCAGCGTCTGCTTACCAC	CYC057O07.f	HR540974	2160	1090	tcta	11	378	Forward 5'-19 bp tail
CAFS3032	cacgacgttgtaaaacgacTACTGGAGGTTGAACAAGAT	TGTTCTGAGGCAATTACTTC	CYC072P24.r	HR551434	981	2011	(at)7(ta)5		461	Forward 5'-19 bp tail
CAFS781	cacgacgttgtaaaacgacCCATGCATCACCAACTTACC	GGTCAGAGCATCAGCTTCAG	CYC015I16.f	HR511514	CYC015I16.f	141	gt	17	197	Forward 5'-19 bp tail
CAFS1429	cacgacgttgtaaaacgacCACACCGTGTCTTTCCATGT	AGCGTTGCAGTCGTTCACCT	CYC034G12.f	HR524919	146	800	ca	9	292	Forward 5'-19 bp tail
CAFS1932	cacgacgttgtaaaacgacCTGCTGATCTCAATTTGAGC	AGCGATTTACAAATGTGGAG	CYC050K04.f	HR536091	859	1070	tctat	10	252	Forward 5'-19 bp tail
CAFS3279	cacgacgttgtaaaacgacTGGAAACATACCTACACAGG	CAATACAGCCCAAATTAAGC	CYC017K04.r	HR512421	95	1668	ac	23	166	Forward 5'-19 bp tail
CAFS1873	cacgacgttgtaaaacgacGCCAAAGTCAACACAAGTCG	TTTCTTCAGCCAGTGCCTTC	CYC051A10.r	HR536382	3745	173	ca	11	318	Forward 5'-19 bp tail
CAFS1175	cacgacgttgtaaaacgacTTAAGAAACGGCTAAAGGTG	TCTTCACAGGGATTTCATCT	CYC018F20.f	HR513649	4553	347	tg	11	222	Forward 5'-19 bp tail
CAFS3097	cacgacgttgtaaaacgacCTCAGCAGGGTTCTGTAGT	AGGGCAATTTAGTATCCAC	CYC075D01.r	HR553372	612	3007	ga	18	221	Forward 5'-19 bp tail
CAFS2183	cacgacgttgtaaaacgacTTCTAATGTACAGTACGGGC	TTGTCCACAGTTAATCGTGT	CYC055I14.r	HR539231	2015	554	tg	21	193	Forward 5'-19 bp tail
CAFS2245	cacgacgttgtaaaacgacTTACTGTAAAGCCTTGCAGG	CCTTTGCACGTACCTCTATT	CYC058H22.r	HR541566	86	1591	aat	17	206	Forward 5'-19 bp tail
CAFS1328	cacgacgttgtaaaacgacAGTTCAAGCAAGAGTACAGC	AGAAAGTTCAAAAGCACAGC	CYC030F01.f	HR522151	17	1816	aatat	16	356	Forward 5'-19 bp tail
CAFS1931	cacgacgttgtaaaacgacCTCCCCAGCCAGTCATTACG	AGAGATGCAGGGAAAGTGCC	CYC050G08.f	HR536069	212	1191	ca	15	159	Forward 5'-19 bp tail
CAFS642	cacgacgttgtaaaacgacCAGTCTCAGACACGCTCAGTC	TCTCCTGCATGATTGGACAC	CYC012G14.f	HR509387	589	3122	ac	5	146	Forward 5'-19 bp tail
CAFS2447	cacgacgttgtaaaacgacAGACCGACGGCAGTCAGTAG	ATGCTCACGGGACAGAATC	CYC066P05.f	HR547481	1234	1012	tatt	11	373	Forward 5'-19 bp tail
CAFS2146	cacgacgttgtaaaacgacTCAGGACCCTGAAGCTCTGG	TGCTAAACGAATGAGCGATGTTC	CYC061I16.f	HR543905	2593	718	ac	24	294	Forward 5'-19 bp tail
CAFS3625	cacgacgttgtaaaacgacGTAGACAACTAGAGAACATTAACATG	TTTCTGCCAACACAAGTGAT	CYC093N13.r	HR566041	2	1358.03	tagga	8	424	Forward 5'-19 bp tail
CAFS3855	cacgacgttgtaaaacgacTCTGCTGTGGAAGGACTTAG	CCGTCAGTGTAGGATTTGTT	CYC031C07.r	HR522322	3	1159.54	tga	11	421	Forward 5'-19 bp tail
CAFS3630	cacgacgttgtaaaacgacTCTAATGGGACACTGTGTGTCT	CCAATGTTCTAGCTGTGCTCT	CYC044P12.r	HR531650	21	1413.72	ga	7	355	Forward 5'-19 bp tail
CAFS3633	cacgacgttgtaaaacgacCAGAATGCTCCACGTGAAACT	TGATCGGTGAGTGATGTAGAATAG	CYC065F20.r	HR546490	29	1320.9	ga	5	190	Forward 5'-19 bp tail
CAFS3021	cacgacgttgtaaaacgacTCCACTGTTTACTACCCAT	ACACCTGTTGTAATACCTCT	CYC032D13.r	HR523217	51	2249.1	(at)7t(tg)7		269	Forward 5'-19 bp tail
CAFS3353	cacgacgttgtaaaacgacCCATCTGACATCAGCTCTG	AAAGTTCAGACTCCTGGTTC	CYC056F12.r	HR540113	53	1609.36	aaat	6	143	Forward 5'-19 bp tail
CAFS3858	cacgacgttgtaaaacgacTTTGACATTGAACGCTATCC	CATACATGTCACCAAAGTTCAC	CYC019F12.f	HR514366	59	1135.26	at	7	265	Forward 5'-19 bp tail
CAFS3898	cacgacgttgtaaaacgacAGCCACGAACAATGAACTG	GCACCTGCTTGTAATAATGG	CYC064P17.r	HR545773	62	2721.77	atac	7	298	Forward 5'-19 bp tail
CAFS2898	cacgacgttgtaaaacgacTGATTCGATGCTCAAGATAC	AGACGCATTTATGGTCAGAT	CYC055M15.r	HR539163	68	2847.43	ag	6	304	Forward 5'-19 bp tail
CAFS3823	cacgacgttgtaaaacgacCTGAAACTGTCGCTCTTTGG	GAAAGCACTTCAGTCGCATC	CYC087E08.f	HR562186	71	1443.71	ag	6	382	Forward 5'-19 bp tail
CAFS3922	cacgacgttgtaaaacgacTTAGGTTCAGCAATCATCT	TTCAGTCGAATCTCTAAATG	CYC029H02.f	HR521538	80	1306.62	atct	21	303	Forward 5'-19 bp tail
CAFS3639	cacgacgttgtaaaacgacGGTATCTTCTGCCAAATGCC	TTGCACCCTCAGATTCCAG	CYC030I07.f	HR522003	81	1342.32	tg	17	424	Forward 5'-19 bp tail
CAFS3641	cacgacgttgtaaaacgacGCTGCGTATGAAACCGATTAG	GACCAGTCACACCTGCCATC	CYC033D24.f	HR524376	81	1342.32	ctg	7	208	Forward 5'-19 bp tail
CAFS3280	cacgacgttgtaaaacgacGCATATTGCATCTTCTCTTG	CCACTGTAGTTATCAAACGG	CYC071G23.r	HR550405	95	1667.9	attct	11	385	Forward 5'-19 bp tail
CAFS3731	cacgacgttgtaaaacgacCACATAGGCTCTTTATTTCAAC	ACTCTTATTACCTCCTCTCACAC	CYC027J24.r.	HR550405	96	1126.69	tatc	15	331	Forward 5'-19 bp tail
CAFS3797	cacgacgttgtaaaacgacATGCTGTTACCTGACCTCTG	AAAACCTTATCGCACCTCTA	CYC067K20.r	HR547826	113	1879.25	tat	9	241	Forward 5'-19 bp tail
CAFS3915	cacgacgttgtaaaacgacCAAGCAGCCACAAGCATAC	TGCTTTAGCAAAATCGTGAC	CYC037D20.r	HR526840	120	1366.6	aaat	5	322	Forward 5'-19 bp tail
CAFS3798	cacgacgttgtaaaacgacTTACCGATTTACCAGCGTGT	GTTTCTCCCTCATACCTCCC	CYC028B22.r	HR520419	132	1785	ta	6	307	Forward 5'-19 bp tail
CAFS2988	cacgacgttgtaaaacgacCCAGCACCTCTATTTCCTC	TCCTCCTGCCTCACTTTG	CYC019L09.f	HR514307	136	2079.17	ac	7	239	Forward 5'-19 bp tail
CAFS3917	cacgacgttgtaaaacgacCATCTAGAATGCTGCCTAAG	AGTAACACTCACAGTAACCATG	CYC099O15.f.	HR570320	172	1450.85	tg	11	401	Forward 5'-19 bp tail
CAFS3801	cacgacgttgtaaaacgacTATTTGGTAGGTTTGGGTAG	CGGTAGGCTATATAAACGAC	CYC016B19.r.	HR511917	184	1866.4	tac	7	419	Forward 5'-19 bp tail
CAFS3900	cacgacgttgtaaaacgacCTAGTAAAGCGAATGAATCG	CAGAACAGCAGGTAAACAAG	CYC057I07.r	HR540576	184	1866.4	tac	7	353	Forward 5'-19 bp tail
CAFS3901	cacgacgttgtaaaacgacACTTAGCCATCCTCATACTT	ATTGAGAGAGTGAGACGAGT	CYC091G14.f	HR564942	191	2026.33	tcta	7	409	Forward 5'-19 bp tail
CAFS3652	cacgacgttgtaaaacgacACGATGGCATTCCTAAAT	CATTCAGGAACTAAACAGTTGT	CYC061L14.r	HR543733	197	1457.99	tta	9	179	Forward 5'-19 bp tail
CAFS3734	cacgacgttgtaaaacgacCGAAGCCAATGGAGTAGTTAG	TGGCTTGACTACTAGCATGAAT	CYC066H15.f	HR547441	199	1293.77	ac	9	390	Forward 5'-19 bp tail
CAFS3653	cacgacgttgtaaaacgacTCTTATTGGTCGGAACACTT	CGATGACCCTTTTGCTATAC	CYC029D10.r	HR521158	205	1355.17	tgaa	7	446	Forward 5'-19 bp tail
CAFS3896	cacgacgttgtaaaacgacAAGTACACTCACCATCATCCT	GAAGTAACGTCAGCAATGTG	CYC005I24.r	HR506452	218	1502.26	tg	15	284	Forward 5'-19 bp tail
CAFS3738	cacgacgttgtaaaacgacTTTGATTGACAGTCCATTGG	GGGAAGTGAAATCTGAGTGG	CYC090E18.r	HR563849	220	1155.25	aat	10	305	Forward 5'-19 bp tail
CAFS3739	cacgacgttgtaaaacgacCTGTTAATTATGGTGTTGTGGC	ATCGCTCATTGCCCAGAG	CYC025A23.r	HR518111	228	1136.69	ca	13	291	Forward 5'-19 bp tail
CAFS3655	cacgacgttgtaaaacgacTATATGACCTAATGCTCTTT	AACATTGTAAGAATAGGAAC	CYC043P11.f	HR531209	234	1378.02	gata	21	244	Forward 5'-19 bp tail
CAFS3937	cacgacgttgtaaaacgacTTTCTGAGCACGAGACAAG	GCATTACATTTATCTGGAGG	CYC051B08.r.	HR536558	240	1162.39	tg	16	246	Forward 5'-19 bp tail
CAFS2992	cacgacgttgtaaaacgacCAGCAGTGAGAAGCAGGAT	AGAGAGTGTGACCAACCAGC	CYC019K07.r	HR513768	249	2269.09	gt	8	265	Forward 5'-19 bp tail
CAFS3902	cacgacgttgtaaaacgacGCTTGAGAAGTACAGTGGGTAC	GGTAGGTGATTTCATAGAGGC	CYC098A05.f	HR569610	250	2584.68	tcta	7	398	Forward 5'-19 bp tail
CAFS3659	cacgacgttgtaaaacgacCAGCGATGTGAAGCATACAG	CATTACAACATATGACCAACCC	CYC054E19.f	HR538759	267	1442.28	at	7	197	Forward 5'-19 bp tail
CAFS3903	cacgacgttgtaaaacgacCCAGATTCAGTGGAGTGTTG	TTCCATTCTTGGGTCAGTC	CYC077B06.f	HR555186	281	1686.47	tg	9	225	Forward 5'-19 bp tail
CAFS3742	cacgacgttgtaaaacgacGTCAGTTTATCTTCACCGC	TTTAGGTTTAGGTATGGTGC	CYC076E11.f	HR554244	287	1250.93	ac	15	211	Forward 5'-19 bp tail
CAFS3744	cacgacgttgtaaaacgacTTAGGACCCACTCCAAGAC	ACACTATTGTTCACAGGCACT	CYC009E12.f	HN151371	337	1208.09	ct	6	367	Forward 5'-19 bp tail
CAFS3666	cacgacgttgtaaaacgacATGCGCTATACAATATCCTT	TATAAGCACACTTGAGCTTG	CYC037J04.r.	HR526867	373	1469.41	aac	10	462	Forward 5'-19 bp tail
CAFS3868	cacgacgttgtaaaacgacTGAGGATGAACAGATGTAGGC	AGTGCTCATGACAAAGGCTC	CYC058L23.f	HR541847	377	1175.24	ca	19	266	Forward 5'-19 bp tail
CAFS3668	cacgacgttgtaaaacgacTGTCCATGGGTACAGTCCTAC	GACGGAGACAGTGAGCAAAT	CYC025I07.f	HR518502	379	1415.15	ca	13	312	Forward 5'-19 bp tail
CAFS3938	cacgacgttgtaaaacgacCTACTTGCCAATGACAATCTC	TCAAACGCTGCTAGATCAAT	CYC060H06.r	HR542980	399	1166.68	ca	6	206	Forward 5'-19 bp tail
CAFS3673	cacgacgttgtaaaacgacACAACTACCCTACAAATGGC	GTCCTCATTTACAACCCACT	CYC057E13.f	HR540921	418	1406.58	tc	7	264	Forward 5'-19 bp tail
CAFS3906	cacgacgttgtaaaacgacAGATTCCTTCCAGAACAGTG	GAGACCATCAAGACTGACAAG	CYC135O19.f.	HR574086	428	1745.02	ac	10	268	Forward 5'-19 bp tail
CAFS3872	cacgacgttgtaaaacgacAAATAGGGCACATTGAACT	CAACTGACCATCAGGAGTG	CYC085O09.f	HR560700	454	1276.63	ac	6	254	Forward 5'-19 bp tail
CAFS3752	cacgacgttgtaaaacgacGAAATCCCAATGGTTAAAGG	TCATGTCAAACCGAACCTG	CYC038D11.f	HR527830	489	1213.8	tg	14	483	Forward 5'-19 bp tail
CAFS3949	cacgacgttgtaaaacgacTGATGAATGAGTAATTGCTG	TGACCTTAGACCCTTTACC	CYC084L16.f	HR560234	496	2316.22	aga	14	276	Forward 5'-19 bp tail
CAFS3809	cacgacgttgtaaaacgacACTTCCTCATTCTCCTGGTG	ACAGAGCCAAGCTTCTCAGT	CYC013B13.r	HR509802	496	2316.22	gt	7	163	Forward 5'-19 bp tail
CAFS3753	cacgacgttgtaaaacgacATGTGACACTGAAGACTGGAG	ACACCATTGGTCACTGTTTC	CYC018M17.r	HR513067	501	1140.97	taa	6	338	Forward 5'-19 bp tail
CAFS3674	cacgacgttgtaaaacgacGAACAGAAATAATGATACCGTG	GTTTATTCGATAGTTCGACCT	CYC022O11.f	HR516339	527	1399.44	gata	19	374	Forward 5'-19 bp tail
CAFS3941	cacgacgttgtaaaacgacTGTGAGGGTAGGTTTAAGAG	GTTTCATGCAAGTATCAACTC	CYC075J11.r.	HR553410	531	1138.12	gt	6	199	Forward 5'-19 bp tail
CAFS3873	cacgacgttgtaaaacgacGTTTGGTATGCCATTCGTT	GTCCATAATTAAAGCAACCC	CYC021O01.f	HR515610	531	1138.12	ac	6	367	Forward 5'-19 bp tail
CAFS3755	cacgacgttgtaaaacgacAGGCACAATACCTTTCACC	GCATTCAGATTTGCAGTTTC	CYC045G21.f	HR532433	541	1276.63	tatat	15	452	Forward 5'-19 bp tail
CAFS3811	cacgacgttgtaaaacgacATCCTATCCCTACATCCTCTT	GGGAGAGTGGGATGAGTATT	CYC035A24.r.	HR525233	542	1832.12	ct	5	277	Forward 5'-19 bp tail
CAFS3919	cacgacgttgtaaaacgacTTAAGTGCTGCCATAGCCAG	TCAGACAATCAAGCTGTGCC	CYC006I07.f.	HR507461	543	1412.29	ca	16	191	Forward 5'-19 bp tail
CAFS3909	cacgacgttgtaaaacgacTGCAGATGCACAATAACTCC	CTTTCAGGTTGAGGTCAGCT	CYC006A24.f.	HR507515	545	1626.49	ag	8	422	Forward 5'-19 bp tail
CAFS3756	cacgacgttgtaaaacgacGTTGCCTTGTTTGATGTTAGT	CACAACCAACCACTTCAAAT	CYC025P07.r	HR518365	550	1242.36	tg	8	448	Forward 5'-19 bp tail
CAFS3757	cacgacgttgtaaaacgacGCACTAAGTGAGCAAGAACC	TTGGATGACTACTCGGCTT	CYC051L02.r	HR536610	557	1202.38	ga	23	376	Forward 5'-19 bp tail
CAFS3910	cacgacgttgtaaaacgacGACTTCAAACACTGGCAGAT	TAGAGTTATCCGCTCGTTTC	CYC049B20.r	HR535147	563	1580.8	ac	5	253	Forward 5'-19 bp tail
CAFS3813	cacgacgttgtaaaacgacAGCAAACTTCATCATTCCAC	TAACTGAACTACTGAAGCCACT	CYC091I10.f	HR564950	563	1580.8	ca	9	275	Forward 5'-19 bp tail
CAFS3911	cacgacgttgtaaaacgacGGACATACCCTAGTACAAGTG	GACTCAGGCATTGATTTG	CYC073D04.r.	HR552090	565	2106.3	ttg	7	381	Forward 5'-19 bp tail
CAFS3680	cacgacgttgtaaaacgacCCCTAACTTGAGGAAATGTG	AGAAGCAAACACCTGACACT	CYC092H18.f	HR565749	566	1346.6	taga	6	259	Forward 5'-19 bp tail
CAFS3758	cacgacgttgtaaaacgacTCTCTAGCGAGTTCCCAATT	AGCGAATGTAGGACAAATCAG	CYC091I19.f.	HR564864	591	1269.49	tat	11	440	Forward 5'-19 bp tail
CAFS3844	cacgacgttgtaaaacgacACCAACCCTACTCGCAGAC	CTGAGGATGAATGAGATGGC	CYC073L01.f	HR552412	600	1609.36	ac	6	164	Forward 5'-19 bp tail
CAFS3681	cacgacgttgtaaaacgacGAGTGTTGGACTGAGAGACG	AGTATGCTGTTCTGAATGCC	CYC081D16.r	HR557654	603	1449.42	ac	26	140	Forward 5'-19 bp tail
CAFS3845	cacgacgttgtaaaacgacTGTATCACTTTTACCTGGG	AGGGATACTCTACCTTTGAC	CYC030M18.f.	HR522114	604	1939.22	at	10	295	Forward 5'-19 bp tail
CAFS3683	cacgacgttgtaaaacgacGAATGTTCAGATGAGCCAAG	GCATGTCAGTAGCATGTTTCT	CYC076A10.f	HR554307	649	1419.43	atct	15	332	Forward 5'-19 bp tail
CAFS3688	cacgacgttgtaaaacgacTTCGAAAGTCATTAGAACCCTG	AATCCCAATCTCCTCAGCAC	CYC096C15.f	HR568335	667	1343.75	ac	7	238	Forward 5'-19 bp tail
CAFS3759	cacgacgttgtaaaacgacTAGTCCTGCTCTTTGGTCCTC	ATTAGCAGTTCATCCCGCTT	CYC064F15.r.	HR545716	690	1155.25	at	9	453	Forward 5'-19 bp tail
CAFS3760	cacgacgttgtaaaacgacCACAAAGAATGACACGATCCT	TCTGTTAGGAACCGTTTTGAC	CYC066L01.r.	HR547104	701	1172.39	tatat	14	286	Forward 5'-19 bp tail
CAFS3874	cacgacgttgtaaaacgacACATTCACTCAGTCCTCCTAT	ACTATTCAAGCTCGTGTGG	CYC091D01.r	HR564653	710	1189.52	gt	16	160	Forward 5'-19 bp tail
CAFS3762	cacgacgttgtaaaacgacAAGTGCTCCCTCTAGTGGTG	GGATTCAGTGTCCAACCATG	CYC051N24.f	HR536984	730	1143.83	at	5	262	Forward 5'-19 bp tail
CAFS3692	cacgacgttgtaaaacgacCCAAGCTAGAGCATTCACCTT	ACCTCTAACTGCCTGAACAATC	CYC032E24.r.	HR523139	733	1456.56	tg	14	423	Forward 5'-19 bp tail
CAFS3693	cacgacgttgtaaaacgacGATGGAGATCTAACTCTGTGTC	GAGGAGGATCAGTACTCCC	CYC015D02.f	HR511648	733	1456.56	ac	10	308	Forward 5'-19 bp tail
CAFS3925	cacgacgttgtaaaacgacTATCCTAAACTTGTCATCCC	AGAGTAGCCATGTGTTCAAC	CYC036J03.f	HR526427	744	2547.55	ac	20	386	Forward 5'-19 bp tail
CAFS3847	cacgacgttgtaaaacgacCAAACCCTATTGTATGTCCCT	TGTGCTCTGGAACCCTTATT	CYC026I08.r	HR518915	760	1775	aat	6	285	Forward 5'-19 bp tail
CAFS3617	cacgacgttgtaaaacgacCCACTGGATGATGACAACTTG	TGCATTCACATACAGACCTCAC	CYC034C03.r	HR524454	761	1486.55	ca	21	310	Forward 5'-19 bp tail
CAFS3875	cacgacgttgtaaaacgacGCAAGTCTCAAACAGTAATAC	AAACTAAGAAATAGCCAAAG	CYC067N13.f	HR548193	763	1200.95	at	7	195	Forward 5'-19 bp tail
CAFS3876	cacgacgttgtaaaacgacACACTGGCATTGAGATTTCC	CCTAGCACATCACGTCCTCT	CYC021K18.f	HR515685	777	1175.24	tg	13	275	Forward 5'-19 bp tail
CAFS3878	cacgacgttgtaaaacgacCAAGACTAAAGAACAGCAGGTA	AAGGGAGATGGAAAGATGAG	CYC018B19.r	HR513184	801	1139.54	ct	17	344	Forward 5'-19 bp tail
CAFS3879	cacgacgttgtaaaacgacGTAATTCCCTTTATTCTCAATG	GCATTACGACATAACATTTCC	CYC026P05.f.	HR519312	823	1128.12	tatc	10	220	Forward 5'-19 bp tail
CAFS3767	cacgacgttgtaaaacgacGTTGCTATGGATGAATGGAC	GTGTATTAACTGCATGTGGC	CYC079A18.f	HR556416	823	1128.12	ca	10	426	Forward 5'-19 bp tail
CAFS3770	cacgacgttgtaaaacgacTTGGCAACCATAGATCACAG	CAGGACTGTGGGAACATGAC	CYC004E01.f	HR505957	855	1239.5	ga	6	265	Forward 5'-19 bp tail
CAFS3694	cacgacgttgtaaaacgacAGTTAATTGCAGCTTGTGAC	TCAGCCACTGTCTTCATCT	CYC004G01.r.	HR505598	914	1358.03	ca	20	237	Forward 5'-19 bp tail
CAFS3920	cacgacgttgtaaaacgacTGACAGGCTTGTTTCCACC	CTTTGCAACGATTTGTATCG	CYC030N06.f	HR522287	914	1358.03	aataa	12	448	Forward 5'-19 bp tail
CAFS3882	cacgacgttgtaaaacgacAGTGGTCTGTTTGGCATCTA	TGTGTTTGTGTAGGGCATG	CYC093P21.r.	HR566057	933	1135.26	ac	12	210	Forward 5'-19 bp tail
CAFS3883	cacgacgttgtaaaacgacTAGGCTTGTTTATGTGCACT	TTCAAGGCAAGGATTACG	CYC044L03.r	HR531535	933	1135.26	tat	6	349	Forward 5'-19 bp tail
CAFS3699	cacgacgttgtaaaacgacCAGCTAGCCATAACCATGTT	GTTAAGACAGCATTGCTCATT	CYC024F14.f	HR518038	941	1395.16	ca	10	369	Forward 5'-19 bp tail
CAFS3700	cacgacgttgtaaaacgacTGCCTCATTTTCACTCGTTC	TACAGTCCGGTTCAGTTGCT	CYC024F14.r	HR517668	941	1395.16	tg	9	428	Forward 5'-19 bp tail
CAFS3834	cacgacgttgtaaaacgacCACTAAAGTCAGATTCTGTGTAC	GTTGCTTCAGGATCTGTAAT	CYC044M08.f	HR531816	960	1339.46	ac	8	318	Forward 5'-19 bp tail
CAFS3620	cacgacgttgtaaaacgacAGAAAGCCTGGAGCAAGTGT	GTCTCTCTGCTTTCCATCATTG	CYC027F18.f.	HR520066	961	1365.17	tg	12	347	Forward 5'-19 bp tail
CAFS3702	cacgacgttgtaaaacgacATGTGCAACACTCTTTGTCTTC	AGCAGGTAAATGAGGCAGG	CYC090F19.f	HR564312	968	1309.48	gt	16	310	Forward 5'-19 bp tail
CAFS3835	cacgacgttgtaaaacgacTTTCATCGGAGCAGGAAC	TGAGGGTGAGTAAATGATGATAG	CYC052P21.r	HR537257	968	1309.48	gt	6	300	Forward 5'-19 bp tail
CAFS3031	cacgacgttgtaaaacgacATGCTCTTGTAGGAATAGTT	GGTGAGAAAGTGATGTAATG	CYC068N09.r	HR548546	981	2010.62	att	5	138	Forward 5'-19 bp tail
CAFS3793	cacgacgttgtaaaacgacTGATGCACATGGAGATAGC	GCTTGACTATGGAGGCTATT	CYC066N09.r	HR547120	985	1542.24	tg	14	370	Forward 5'-19 bp tail
CAFS3772	cacgacgttgtaaaacgacTGTGTGTTAGTGTTGTTTGGTG	TCCACGACGTTGAGTTCAG	CYC015O13.r	HR511105	996	1175.24	tg	5	333	Forward 5'-19 bp tail
CAFS3774	cacgacgttgtaaaacgacGCTTAGCTTCCGAGATCAGAT	TGCAAGGCATGTAATATGGTC	CYC011L07.f	HR508774	1079	1249.5	tta	5	362	Forward 5'-19 bp tail
CAFS3849	cacgacgttgtaaaacgacAGCTAGAAGAGCTCAAAGATGC	TCCATATTGCCCAACCCT	CYC036C13.f	HR526217	1094	1626.49	ata	11	176	Forward 5'-19 bp tail
CAFS3836	cacgacgttgtaaaacgacTATTTGTATCACTCCTCTGC	TTGTATAGTGCCTAGAAACC	CYC137C10.r.	HR575009	1118	1403.72	ac	8	286	Forward 5'-19 bp tail
CAFS3776	cacgacgttgtaaaacgacTCTGGACCTTGACATTGTTCTC	AAGGAAGCAACACTCGCAG	CYC076J15.r	HR554088	1161	1186.67	ga	5	236	Forward 5'-19 bp tail
CAFS3837	cacgacgttgtaaaacgacCAAGGATTGATGTCGGTAT	CCTAGCTGTTTCTTTAGTGTC	CYC076J23.r	HR554092	1243	1389.44	at	5	312	Forward 5'-19 bp tail
CAFS3777	cacgacgttgtaaaacgacATGGTCCGCTTCTTGTCTT	GGTCATGTAAACAGTTATTGGG	CYC011D10.f	HR508822	1245	1186.67	ca	12	236	Forward 5'-19 bp tail
CAFS3778	cacgacgttgtaaaacgacATCCTCCTCCAGATTCACTC	GACCGTTATTAGCCACAGC	CYC018D11.f	HR513541	1314	1266.64	ac	6	351	Forward 5'-19 bp tail
CAFS3779	cacgacgttgtaaaacgacAGGCGTTCATGTACACTGTC	TATCAGCAGGAAGTGGTGG	CYC060N02.f	HR543379	1333	1155.25	tc	6	251	Forward 5'-19 bp tail
CAFS3705	cacgacgttgtaaaacgacGGTTGAACCCTCCATTACTT	AGCCTATGTTGTCAGCAGTG	CYC012F07.r	HR509099	1334	1349.46	agat	13	398	Forward 5'-19 bp tail
CAFS3944	cacgacgttgtaaaacgacGACACCACATTAGTTACCTG	AGTGAACAATCATGTGGC	CYC007N18.f.	HN151061	1376	1186.67	cttt	11	397	Forward 5'-19 bp tail
CAFS3838	cacgacgttgtaaaacgacGCTAGGGATGTAAAGATTTCACT	TTTACCCGTATGATGGAGTTC	CYC006L06.r	HR507380	1396	1366.6	tg	11	286	Forward 5'-19 bp tail
CAFS3851	cacgacgttgtaaaacgacGGTGGGAATGTAAAGATGTAGAC	ATCAAATGTGACGGAGTGGT	CYC074I11.f.	HR552931	1428	1629.35	ac	7	258	Forward 5'-19 bp tail
CAFS3945	cacgacgttgtaaaacgacCAAGACTATGGCTTTGTGC	CCTCCTCATGGAAACTTAAC	CYC042E07.r.	HR530125	1460	1230.94	ta	16	358	Forward 5'-19 bp tail
CAFS3710	cacgacgttgtaaaacgacCAATCAGAACAATGGAAGGGTC	CCATCAGTTGACCGCTTTGT	CYC048E11.f.	HR534535	1493	1353.74	tcta	19	388	Forward 5'-19 bp tail
CAFS3890	cacgacgttgtaaaacgacTCTGTAAGGCAGTGAGGTGT	AAGAGCACAGGCTTCAATAC	CYC007F07.f	HN150923	1899	1240.93	ta	7	248	Forward 5'-19 bp tail
CAFS3789	cacgacgttgtaaaacgacACTGAACACCGCAAGCACT	GTTACAAGCTCTTGGTGCATG	CYC033I13.r	HR523792	2134	1146.68	ct	7	315	Forward 5'-19 bp tail
CAFS3790	cacgacgttgtaaaacgacAATCACTGGCTAGAACTGCTG	CTGTTCATTTCGCAAGGAGT	CYC084G20.r	HR559673	2481	1185.24	tat	10	335	Forward 5'-19 bp tail
CAFS2428	cacgacgttgtaaaacgacCCTCTAATCAGGACCTAACC	TGCTAAAGCTACCTCAACAG	CYC065N23.f	HR546812	CYC065N23.f	141	tg	9	290	Forward 5'-19 bp tail
CAFS1417	cacgacgttgtaaaacgacTAAGAGGCAGTTCAATGTTC	CACTGACCAACATACACAAT	CYC034N23.r	HR524697	CYC034N23.r	141	gt	12	178	Forward 5'-19 bp tail
CAFS1909	cacgacgttgtaaaacgacTTTACACCACTGTCTCCCTT	GTGAAAGCGTAGCGTGTCTT	CYC050C09.r	HR535610	CYC050C09.r	141	at	30	262	Forward 5'-19 bp tail
CAFS1993	cacgacgttgtaaaacgacATCTCAGACTGGTCTGGACT	AAGCATGGTGCCATTTGTAC	CYC054H15.r	HR538583	CYC054H15.r	141	ca	12	187	Forward 5'-19 bp tail
CAFS772	cacgacgttgtaaaacgacGGTGAAGACAGGCTCATACG	TTGTACCATCTTCAATGGGCAG	CYC015J08.r	HR511334	CYC015J08.r	141	ac	22	290	Forward 5'-19 bp tail
CAFS1302	cacgacgttgtaaaacgacCCAAAAGCACAAAGTCCATA	CCCATAGTTGAACCTGAAAG	CYC028C13.f	HR520522	CYC028C13.f	141	ag	11	282	Forward 5'-19 bp tail
CAFS1963	cacgacgttgtaaaacgacAACAGATTGGCTGATGATTG	CAGAAACAGAAGTGGTATGG	CYC052E15.f	HR537376	CYC052E15.f	141	aaga	12	350	Forward 5'-19 bp tail
CAFS1910	cacgacgttgtaaaacgacGCAAGGTTGGATCAGAGGTG	CATGACATTCCAGAGCAGAG	CYC050K07.r	HR535652	CYC050K07.r	141	ca	55	269	Forward 5'-19 bp tail
CAFS833	cacgacgttgtaaaacgacTTTTAGCAGTGCTGGCTTGT	TCCAGTCTTGCAGAGGGATT	CYC014A19.f	HR510773	CYC014A19.f	141	gt	7	278	Forward 5'-19 bp tail
CAFS1340	cacgacgttgtaaaacgacAGCTCGACTCAAGACACTC	GTCTCTGCATGTTTCCTCTC	CYC030P06.f	HR522299	CYC030P06.f	141	ag	13	166	Forward 5'-19 bp tail
CAFS1568	cacgacgttgtaaaacgacTCTCAGCCGTCTCACTCTCA	CAGGTCTCAGGTCCCTTTCC	CYC038E23.r	HR527304	CYC038E23.r	141	gt	15	316	Forward 5'-19 bp tail
CAFS1259	cacgacgttgtaaaacgacTATTTGGGGCTAGTGGTTGT	TGGATGCCGTTTAAAGGGTT	CYC029D18.r	HR521162	CYC029D18.r	141	tttc	5	142	Forward 5'-19 bp tail
CAFS1116	cacgacgttgtaaaacgacCACGACTTCAGGAAGAGTTGTG	ATCAATCTTGGGCGACTAAGG	CYC026P21.f	HR519320	CYC026P21.f	141	ga	8	138	Forward 5'-19 bp tail
CAFS997	cacgacgttgtaaaacgacTTACCGACATTCTTCTACTG	CATACTAGAGCAAAACAGGC	CYC021N24.r	HR515522	CYC021N24.r	141	TA	10	162	Forward 5'-19 bp tail
CAFS752	cacgacgttgtaaaacgac GTCTCAACAGCAGAAGGG	GTGGCTGTAGTCCACATT	CYC016G18.r	HR511857	CYC016G18.r	141	ac	10	197	Forward 5'-19 bp tail
CAFS1811	cacgacgttgtaaaacgacCTCCATGAAGCCAAACTAT	TTATCTTAATTGCTCCACAC	CYC040A22.f	HR529139	CYC040A22.f	141	ac	43	347	Forward 5'-19 bp tail
CAFS658	cacgacgttgtaaaacgacACAGTGAGGCGAGTCAGACA	CATGATACCACAGAGGGTGG	CYC013N20.f	HR510313	CYC013N20.f	141	CA	6	252	Forward 5'-19 bp tail
CAFS878	cacgacgttgtaaaacgacTTCCTGTGATGCAAAGCT	TCGCAAGAACAAGAAAGTGA	CYC022J22.r	HR516225	CYC022J22.r	141	att	10	357	Forward 5'-19 bp tail
CAFS963	cacgacgttgtaaaacgacTGCTCTGAAACCACTGAACC	GCCCACAGGATTCGAGAATG	CYC023A13.f	HR516994	CYC023A13.f	141	ctat	27	367	Forward 5'-19 bp tail
CAFS1598	cacgacgttgtaaaacgacGTGAAATATCCCTCATGCTG	TCCAAATACAACTCAGTGCC	CYC041J16.r	HR529710	CYC041J16.r	141	act	6	170	Forward 5'-19 bp tail
