# Supplementary material for: A Dense Genetic Linkage Map for Common Carp and Its Integration with a BAC-Based Physical Map
Source: PLoS One. 2013 May 21;8(5):e63928. doi: 10.1371/journal.pone.0063928 (PMC3660343; doi:10.1371/journal.pone.0063928)
Supplement: Table S3 — Information on SNP markers associated with BES. (XLS) [file pone.0063928.s006.xls]

## Sheet: Sheet1
Abbreviations : BAC (bacterial artificial chromosome).
Marker ID	BAC ID	Contig/Clone ID	Physical Length(CB)	Physical Length(kb)	E-Value
SNP50501	CYC085O22.r	11	592	845.376	2e-09
SNP33040	CYC054L17.f	32	786	1122.41	2e-09
SNP66324	CYC088J04.f	38	379	541.212	1e-07
SNP36463	CYC039N17.r	56	873	1246.64	2e-09
SNP7326	CYC070C10.f	117	164	234.192	9e-09
SNP8201	CYC021C21.f	118	916	1308.05	2e-09
SNP77139	CYC035J10.f	119	1020	1456.56	3e-08
SNP8592	CYC038O07.f	178	741	1058.15	2e-09
SNP35111	CYC052E23.f	210	1144	1633.63	9e-09
SNP1842	CYC059K09.f	225	997	1423.72	2e-09
SNP13337	CYC021L19.r	273	731	1043.87	2e-09
SNP12833	CYC079C06.f	292	649	926.772	2e-09
SNP2720	CYC084E17.r	311	1275	1820.7	9e-09
SNP3373	CYC057M24.f	359	427	609.756	5e-07
SNP4399	CYC060I05.f	403	712	1016.74	2e-09
SNP744	CYC027P18.f	433	310	442.68	2e-09
SNP6388	CYC080L13.f	441	885	1263.78	2e-09
SNP63255	CYC012B17.r	447	602	859.656	2e-06
SNP67760	CYC085C20.f	465	579	826.812	2e-09
SNP22097	CYC066O02.f	508	415	592.62	2e-09
SNP9852	CYC070J20.r	528	570	813.96	2e-06
SNP3645	CYC099K05.r	637	840	1199.52	2e-09
SNP16340	CYC062F05.f	775	713	1018.16	3e-08
SNP59391	CYC085D23.f	845	816	1165.25	2e-09
SNP16674	CYC061D16.f	911	620	885.36	5e-07
SNP2632	CYC007P03.f	1114	299	426.972	2e-06
SNP33580	CYC063P17.r	1144	1052	1502.26	2e-09
SNP3413	CYC082H23.f	1159	333	475.524	2e-09
SNP67958	CYC082M08.r	1167	292	416.976	9e-09
SNP30606	CYC057D06.r	1181	659	941.052	2e-09
SNP28473	CYC013J05.r	1206	308	439.824	2e-09
SNP74181	CYC096O07.r	1208	711	1015.31	2e-09
SNP7566	CYC033G07.f	1226	607	866.796	5e-07
SNP13461	CYC041I15.f	1234	709	1012.45	2e-09
SNP4534	CYC080K03.r	1241	765	1092.42	2e-09
SNP11641	CYC032E14.r	1305	427	609.756	2e-09
SNP26296	CYC044B11.r	1329	614	876.792	2e-09
SNP30223	CYC098H19.r	1361	505	721.14	2e-09
SNP67280	CYC048O05.f	1414	743	1061	9e-09
SNP65464	CYC021G09.r	1436	568	811.104	2e-09
SNP9009	CYC038L10.f	1501	883	1260.92	2e-09
SNP2871	CYC051L19.f	1693	456	651.168	2e-09
SNP78667	CYC083O12.r	1733	456	651.168	2e-09
SNP15642	CYC069F20.f	1792	392	559.776	2e-09
SNP30037	CYC064A04.f	1849	396	565.488	1e-07
SNP44265	CYC137B08.f	1963	615	878.22	2e-09
SNP35049	CYC072D17.f	2098	560	799.68	2e-09
SNP13119	CYC039I13.f	2160	763	1089.56	2e-09
SNP19272	CYC093I05.r	2178	195	278.46	2e-09
SNP9502	CYC017G07.f	2227	691	986.748	2e-09
SNP23948	CYC036M16.f	2426	597	852.516	2e-09
SNP8278	CYC051K24.f	2433	303	432.684	9e-09
SNP1463	CYC069E17.f	2560	697	995.316	3e-08
SNP12111	CYC010J22.r	2779	465	664.02	2e-09
SNP28787	CYC028I08.r	2969	242	345.576	2e-09
SNP5408	CYC025E04.r	3049	357	509.796	2e-09
SNP29816	CYC005G24.f	3083	161	229.908	2e-09
SNP1780	CYC027C13.r	3149	285	406.98	5e-07
SNP7039	CYC095L17.f	3177	521	743.988	2e-09
SNP15266	CYC020D19.f	3218	282	402.696	2e-09
SNP59800	CYC013E09.f	3229	191	272.748	2e-09
SNP24132	CYC048O14.f	3290	578	825.384	2e-09
SNP20906	CYC084H11.r	3323	492	702.576	1e-07
SNP26872	CYC044A02.f	3333	150	214.2	2e-09
SNP4263	CYC069N12.f	3334	802	1145.26	2e-09
SNP33038	CYC066H20.f	3404	322	459.816	8e-06
SNP77603	CYC035M02.r	3547	487	695.436	3e-08
SNP37205	CYC052E11.f	3906	105	149.94	2e-09
SNP16166	CYC080C06.r	3968	398	568.344	2e-09
SNP26780	CYC137A23.f	4029	399	569.772	2e-09
SNP24042	CYC015O12.f	4101	154	219.912	5e-07
SNP19267	CYC039C15.r	4118	600	856.8	5e-07
SNP50873	CYC087A01.f	4136	391	558.348	2e-09
SNP20028	CYC017N21.r	4320	210	299.88	8e-06
SNP24064	CYC024K06.r	4496	168	239.904	2e-09
SNP17483	CYC064E03.f	4592	283	404.124	2e-09
SNP28646	CYC019G09.f	4897	214	305.592	2e-09
SNP3598	CYC038I02.f	4941	131	187.068	2e-09
SNP49782	CYC043E07.r	5015	301	429.828	2e-09
SNP33078	CYC025P06.f	5164	231	329.868	5e-07
SNP62759	CYC037H14.f	5319	132	188.496	2e-09
SNP317	CYC097A14.r	5569	653	932.484	2e-09
SNP30265	CYC029D07.f	5694	131	187.068	5e-07
SNP60907	CYC072N22.r	5729	160	228.48	9e-09
SNP22680	CYC038J15.r	5851	402	574.056	8e-06
SNP12720	CYC139F10.r	5897	128	182.784	8e-06
SNP23866	CYC055P18.f	6076	124	177.072	2e-06
SNP60035	CYC063I03.f	6292	189	269.892	2e-09
SNP10519	CYC004B10.r	6474	109	155.652	2e-09
SNP3047	CYC060D07.f	7987	114	162.792	5e-07
SNP33465	CYC009P22.f	9081	360	514.08	8e-06
SNP54356	CYC083C20.f	246	180	257.04	2e-09
SNP13010	CYC005B11.f	CYC005B11.f	99	141	2e-06
SNP9013	CYC006B15.f	CYC006B15.f	99	141	2e-09
SNP36470	CYC013D02.r	CYC013D02.r	99	141	8e-06
SNP7118	CYC014B21.f	CYC014B21.f	99	141	2e-09
SNP5966	CYC015C08.f	CYC015C08.f	99	141	9e-09
SNP30958	CYC017H22.f	CYC017H22.f	99	141	9e-09
SNP21140	CYC019H20.r	CYC019H20.r	99	141	2e-09
SNP8440	CYC020A21.f	CYC020A21.f	99	141	2e-09
SNP1665	CYC020E05.f	CYC020E05.f	99	141	2e-09
SNP41127	CYC021F23.f	CYC021F23.f	99	141	2e-06
SNP31470	CYC022D02.f	CYC022D02.f	99	141	2e-09
SNP5693	CYC024C03.r	CYC024C03.r	99	141	2e-09
SNP59433	CYC027L02.f	CYC027L02.f	99	141	3e-08
SNP10971	CYC029E02.r	CYC029E02.r	99	141	3e-08
SNP10086	CYC030D04.r	CYC030D04.r	99	141	8e-06
SNP50799	CYC049N03.r	CYC049N03.r	99	141	2e-06
SNP10798	CYC052D07.f	CYC052D07.f	99	141	5e-07
SNP2582	CYC052D07.f	CYC052D07.f	99	141	5e-07
SNP27030	CYC056H16.f	CYC056H16.f	99	141	9e-09
SNP3832	CYC057O23.r	CYC057O23.r	99	141	2e-09
SNP9119	CYC058E11.f	CYC058E11.f	99	141	2e-09
SNP19545	CYC058I08.r	CYC058I08.r	99	141	2e-09
SNP24753	CYC058M15.r	CYC058M15.r	99	141	2e-09
SNP78903	CYC066N05.f	CYC066N05.f	99	141	2e-09
SNP1053	CYC068N22.r	CYC068N22.r	99	141	3e-08
SNP17678	CYC071P12.f	CYC071P12.f	99	141	9e-09
SNP16856	CYC075M19.r	CYC075M19.r	99	141	2e-09
SNP65989	CYC076F01.r	CYC076F01.r	99	141	2e-09
SNP78990	CYC082C05.r	CYC082C05.r	99	141	2e-09
SNP2039	CYC085N24.r	CYC085N24.r	99	141	9e-09
SNP38397	CYC090A20.r	CYC090A20.r	99	141	2e-06
SNP46222	CYC090P24.f	CYC090P24.f	99	141	2e-09
SNP14277	CYC093D12.f	CYC093D12.f	99	141	2e-09
SNP16135	CYC093F22.f	CYC093F22.f	99	141	9e-09
SNP30092	CYC094K16.f	CYC094K16.f	99	141	2e-09
SNP8800	CYC100E17.f	CYC100E17.f	99	141	2e-09
SNP10559	CYC133O21.f	CYC133O21.f	99	141	2e-09
SNP24608	CYC135D12.f	CYC135D12.f	99	141	2e-09
Total			48716	69552.3
