# Supplementary material for: A Dense Genetic Linkage Map for Common Carp and Its Integration with a BAC-Based Physical Map
Source: PLoS One. 2013 May 21;8(5):e63928. doi: 10.1371/journal.pone.0063928 (PMC3660343; doi:10.1371/journal.pone.0063928)
Supplement: Table S4 — All genetic markers and their genotypes in a mapping family. (XLS) [file pone.0063928.s007.xls]

## Sheet: Sheet1
Code		Description
<abxcd>		locus heterozygous in both parents, four alleles
<abxac>; <efxeg>		locus heterozygous in both parents, three alleles
<hkxhk>		locus heterozygous in both parents, two alleles
<abxaa>; <lmxll>		locus heterozygous in the first parent
<aaxab>; <nnxnp>		locus heterozygous in the second parent
Locus	Segregation			1	2	3	4	5	6	7	8	9	10	11	12	13	14	15	16	17	18	19	20	21	22	23	24	25	26	27	28	29	30	31	32	33	34	35	36	37	38	39	40	41	42	43	44	45	46
CAFS1003	<aaxab>			aa	aa	aa	aa	ab	aa	aa	aa	aa	aa	ab	aa	aa	aa	aa	aa	ab	aa	ab	aa	aa	ab	aa	aa	ab	ab	..	ab	aa	ab	ab	aa	ab	aa	aa	aa	aa	aa	ab	aa	aa	aa	aa	aa	ab	aa
CAFS1094	<aaxab>			aa	ab	ab	aa	aa	aa	ab	aa	ab	aa	aa	ab	ab	ab	ab	ab	ab	ab	ab	aa	ab	aa	aa	ab	aa	aa	ab	aa	ab	ab	ab	aa	aa	ab	ab	aa	aa	ab	ab	ab	aa	ab	ab	ab	aa	aa
CAFS1105	<abxaa>			ab	aa	aa	ab	ab	aa	ab	ab	ab	aa	ab	aa	ab	ab	aa	ab	ab	aa	ab	aa	ab	ab	ab	aa	ab	ab	aa	..	..	aa	ab	aa	ab	aa	ab	aa	ab	aa	aa	ab	ab	ab	aa	aa	ab	ab
CAFS1112	<abxcd>			db	db	db	db	ad	db	ac	db	cb	..	db	ad	db	ac	ac	ac	ac	ad	db	ac	cb	cb	ac	db	cb	db	cb	db	db	ad	ac	ad	cb	ad	..	cb	ad	..	ac	ac	ac	..	cb	ad	ad	db
CAFS1116	<abxaa>			aa	ab	ab	ab	aa	aa	ab	aa	aa	aa	aa	aa	ab	aa	aa	aa	ab	ab	ab	ab	ab	ab	ab	ab	aa	aa	aa	aa	aa	aa	ab	aa	ab	aa	aa	aa	ab	aa	ab	ab	ab	ab	aa	ab	ab	ab
CAFS1119	<aaxab>			aa	ab	aa	aa	ab	aa	ab	aa	aa	ab	ab	aa	ab	aa	ab	aa	aa	aa	ab	ab	aa	aa	ab	ab	aa	ab	aa	ab	ab	aa	aa	aa	ab	aa	aa	ab	ab	aa	aa	ab	ab	ab	ab	ab	ab	aa
CAFS1124	<abxac>			ba	ca	aa	ba	aa	aa	bc	aa	bc	aa	ba	ca	bc	ca	aa	ca	aa	aa	bc	bc	bc	aa	aa	aa	bc	ca	ca	bc	bc	bc	bc	bc	ba	bc	bc	ba	bc	ca	bc	bc	bc	ba	aa	ca	aa	aa
CAFS1163	<aaxab>			aa	aa	ab	ab	ab	aa	aa	aa	ab	ab	ab	ab	aa	aa	aa	aa	aa	ab	ab	..	ab	aa	aa	aa	aa	aa	ab	ab	..	ab	aa	ab	aa	ab	ab	ab	aa	ab	aa	aa	ab	ab	ab	aa	aa	aa
CAFS1213	<nnxnp>			np	np	nn	np	nn	np	nn	nn	np	np	nn	np	np	nn	np	np	np	np	np	np	nn	np	nn	nn	np	nn	np	np	nn	np	np	nn	nn	np	nn	np	nn	nn	nn	nn	nn	nn	nn	np	np	nn
CAFS1255-2	<abxac>			ba	aa	ca	cb	cb	aa	aa	aa	cb	cb	ca	ca	aa	aa	aa	ba	ba	ca	ca	cb	ca	ba	ba	ba	ba	aa	ca	cb	ca	ca	ba	ca	ca	ca	ca	ca	..	ca	aa	ba	..	ca	aa	aa	ba	ca
CAFS1255-1	<abxaa>			ab	aa	ab	aa	aa	ab	ab	aa	aa	aa	aa	aa	ab	ab	aa	ab	aa	ab	ab	ab	aa	ab	ab	ab	aa	ab	aa	ab	ab	aa	aa	ab	ab	ab	ab	aa	..	ab	aa	ab	..	aa	aa	aa	aa	ab
CAFS1259	<abxaa>			aa	aa	aa	aa	aa	ab	aa	aa	ab	ab	ab	ab	aa	aa	aa	ab	aa	ab	aa	ab	aa	aa	ab	ab	aa	aa	ab	aa	ab	aa	aa	ab	aa	aa	aa	ab	aa	aa	ab	aa	aa	aa	aa	aa	aa	ab
CAFS126	<aaxab>			ab	aa	aa	aa	ab	ab	aa	aa	aa	aa	aa	ab	ab	aa	ab	ab	aa	aa	aa	ab	ab	aa	aa	ab	ab	aa	aa	aa	ab	ab	aa	ab	ab	ab	aa	aa	ab	aa	aa	ab	aa	ab	ab	aa	aa	aa
CAFS1264	<aaxab>			ab	ab	aa	aa	aa	aa	aa	aa	aa	ab	ab	ab	ab	aa	aa	aa	aa	aa	ab	aa	aa	aa	aa	aa	ab	ab	aa	aa	ab	aa	ab	ab	aa	ab	ab	ab	aa	aa	aa	aa	ab	aa	aa	ab	aa	aa
CAFS1265	<abxaa>			ab	ab	ab	ab	ab	aa	ab	ab	aa	aa	ab	aa	aa	ab	ab	ab	aa	ab	ab	ab	ab	aa	aa	aa	aa	ab	aa	ab	ab	ab	ab	aa	ab	ab	ab	ab	aa	ab	aa	ab	ab	aa	aa	ab	ab	ab
CAFS1291	<aaxab>			ab	aa	aa	aa	aa	aa	aa	ab	aa	ab	aa	ab	ab	aa	aa	aa	aa	ab	ab	ab	aa	ab	aa	aa	aa	aa	ab	ab	ab	ab	aa	aa	aa	ab	aa	ab	aa	aa	aa	aa	aa	aa	aa	ab	ab	aa
CAFS1296	<aaxab>			ab	aa	ab	aa	ab	aa	ab	aa	ab	ab	ab	ab	ab	ab	aa	ab	ab	ab	aa	aa	aa	ab	aa	ab	ab	aa	ab	ab	aa	aa	aa	aa	ab	ab	ab	ab	aa	aa	ab	aa	aa	ab	aa	ab	aa	aa
CAFS1298	<abxac>			aa	ab	aa	ac	ab	ac	ac	ab	aa	ac	ab	bc	ac	bc	ac	ab	ac	ac	ac	ac	ac	ab	ab	aa	ac	ac	ab	aa	aa	bc	aa	aa	ac	ac	bc	ac	aa	aa	ac	ab	ac	bc	aa	aa	ac	ab
CAFS1302	<aaxab>			ab	aa	ab	ab	ab	aa	aa	aa	ab	ab	..	ab	aa	ab	aa	aa	aa	ab	aa	aa	ab	ab	ab	ab	aa	aa	aa	aa	aa	aa	ab	aa	ab	ab	ab	ab	aa	aa	ab	ab	aa	ab	aa	aa	aa	ab
CAFS1317	<nnxnp>			nn	np	nn	..	np	nn	np	nn	np	..	np	np	np	np	nn	np	np	np	nn	np	nn	nn	nn	..	np	nn	np	np	nn	nn	nn	np	nn	nn	nn	np	nn	np	np	np	np	nn	np	nn	..	nn
CAFS1324	<abxcd>			ad	ac	cb	db	ad	ac	ad	db	db	ac	db	ac	cb	ac	ac	cb	ad	ad	db	db	cb	ad	cb	cb	ac	ac	cb	db	ac	db	ac	cb	db	cb	ac	ac	ac	..	ad	ac	cb	ac	ad	db	cb	db
CAFS1325	<abxaa>			aa	..	aa	ab	ab	ab	aa	aa	ab	ab	ab	ab	ab	aa	aa	aa	ab	ab	aa	aa	aa	aa	aa	ab	aa	aa	ab	aa	aa	aa	ab	aa	ab	aa	aa	ab	aa	aa	ab	ab	ab	aa	aa	aa	aa	aa
CAFS1328	<aaxab>			ab	aa	ab	ab	aa	aa	aa	ab	ab	ab	ab	aa	ab	aa	ab	aa	ab	ab	aa	ab	ab	ab	aa	ab	ab	aa	aa	aa	ab	aa	ab	ab	ab	aa	aa	ab	aa	ab	ab	aa	ab	aa	ab	aa	ab	ab
CAFS1332	<aaxab>			aa	ab	aa	ab	ab	aa	aa	ab	ab	ab	ab	ab	aa	aa	aa	ab	aa	aa	ab	aa	aa	ab	aa	ab	ab	ab	ab	aa	ab	aa	ab	ab	aa	aa	ab	aa	ab	aa	ab	ab	ab	aa	ab	aa	ab	ab
CAFS1336	<aaxab>			ab	ab	aa	aa	ab	aa	ab	aa	aa	aa	ab	ab	aa	aa	aa	aa	aa	aa	ab	aa	ab	aa	aa	aa	ab	ab	aa	aa	ab	aa	ab	ab	aa	ab	ab	ab	aa	aa	aa	aa	aa	aa	ab	ab	aa	aa
CAFS1340	<abxac>			bc	bc	bc	aa	ac	ab	bc	ab	ac	bc	aa	ab	bc	ab	bc	ac	bc	ac	ac	aa	bc	ac	ab	ab	ac	aa	ac	ac	aa	aa	aa	aa	ac	ab	bc	ab	ab	aa	ac	ac	bc	aa	bc	bc	aa	bc
CAFS1353	<abxac>			ba	ca	aa	..	aa	ca	cb	aa	cb	..	ca	ca	ba	ca	aa	ca	aa	aa	cb	cb	cb	aa	aa	aa	..	ca	ca	ca	cb	cb	ba	cb	ba	ba	cb	ba	aa	aa	ba	cb	cb	ba	aa	aa	aa	aa
CAFS1377	<abxac>			ac	ac	aa	ac	bc	ac	aa	aa	aa	ac	aa	ac	ba	ac	ac	ac	ba	bc	ba	ba	aa	aa	bc	ac	bc	ba	aa	bc	bc	bc	..	ba	ac	ba	ba	aa	bc	aa	ba	ba	ba	bc	aa	bc	ba	ba
CAFS1389	<abxac>			ac	ba	aa	ac	bc	ba	aa	ac	ac	ac	ba	aa	ac	bc	ba	ac	ba	aa	ba	bc	aa	aa	bc	ba	bc	ac	ac	ba	ba	bc	bc	bc	aa	aa	ba	ac	bc	aa	aa	aa	aa	aa	bc	ac	bc	bc
CAFS1398	<abxac>			aa	bc	aa	ac	ab	ab	aa	ac	aa	ab	ac	bc	bc	aa	ac	ac	bc	bc	bc	bc	aa	aa	aa	ab	ac	ab	bc	ac	ab	ab	ab	ab	aa	aa	aa	aa	ab	aa	aa	ac	bc	aa	ab	ab	ab	aa
CAFS1400	<nnxnp>			np	nn	nn	nn	np	np	nn	nn	np	np	nn	np	..	nn	np	np	nn	nn	nn	np	np	np	nn	np	np	np	nn	nn	np	np	nn	nn	np	nn	nn	np	np	nn	..	np	nn	np	np	nn	nn	nn
CAFS1408	<aaxab>			ab	aa	aa	aa	aa	aa	ab	aa	aa	ab	aa	ab	ab	aa	ab	aa	ab	aa	aa	ab	aa	ab	ab	ab	ab	aa	aa	ab	ab	aa	aa	ab	aa	aa	aa	ab	aa	ab	aa	ab	ab	ab	ab	ab	aa	ab
CAFS1409	<abxaa>			aa	ab	aa	aa	ab	ab	ab	ab	aa	ab	ab	ab	ab	aa	ab	ab	aa	ab	aa	aa	aa	ab	ab	ab	..	ab	ab	aa	aa	ab	ab	aa	aa	ab	aa	ab	aa	aa	ab	ab	aa	ab	ab	aa	ab	aa
CAFS1417	<lmxll>			lm	ll	lm	ll	ll	lm	ll	lm	ll	ll	ll	lm	lm	ll	lm	ll	ll	ll	ll	ll	lm	lm	lm	ll	lm	lm	ll	ll	lm	ll	lm	lm	lm	ll	lm	lm	ll	ll	ll	lm	lm	ll	ll	ll	ll	lm
CAFS1421	<abxaa>			ab	aa	aa	ab	aa	aa	ab	aa	ab	aa	aa	aa	ab	aa	aa	aa	aa	aa	ab	ab	ab	aa	aa	aa	aa	aa	aa	aa	ab	ab	ab	ab	ab	ab	ab	ab	ab	aa	ab	ab	ab	ab	aa	aa	aa	ab
CAFS1423	<abxac>			aa	ab	aa	ac	ab	ac	ac	ab	aa	ac	ab	bc	ac	bc	ac	ab	ac	ab	ac	ac	ac	ab	ab	aa	ac	ac	ab	aa	aa	bc	aa	aa	..	ac	bc	ac	aa	aa	ac	ab	ac	bc	aa	aa	ac	ab
CAFS1426	<abxac>			aa	ca	cb	ab	aa	ca	cb	ab	cb	aa	aa	aa	ca	ca	ab	ca	cb	cb	ab	cb	aa	cb	ca	ab	aa	cb	ab	cb	aa	cb	aa	ca	ab	aa	ab	cb	aa	aa	ab	cb	aa	ca	ab	ab	aa	aa
CAFS1429	<abxac>			ab	ac	aa	ab	aa	ac	cb	ab	cb	aa	ac	ac	ac	ac	aa	ac	aa	aa	ab	cb	cb	aa	aa	aa	aa	ac	ac	ac	cb	cb	ab	cb	ab	ab	cb	ab	cb	ac	ab	cb	cb	ab	ac	ac	ac	aa
CAFS1448	<nnxnp>			nn	..	nn	nn	np	nn	nn	nn	nn	nn	nn	nn	nn	nn	nn	..	np	nn	np	nn	nn	np	nn	..	np	np	..	np	nn	np	np	nn	np	nn	nn	nn	nn	nn	np	nn	nn	nn	nn	nn	np	nn
CAFS1491	<aaxab>			aa	ab	aa	ab	ab	ab	aa	aa	aa	ab	aa	ab	aa	ab	ab	ab	aa	ab	aa	aa	aa	aa	ab	ab	ab	aa	aa	ab	ab	ab	aa	aa	ab	ab	aa	aa	ab	..	aa	aa	aa	ab	aa	ab	aa	aa
CAFS1496	<aaxab>			ab	ab	aa	aa	ab	ab	aa	ab	aa	aa	ab	aa	aa	aa	aa	aa	ab	aa	aa	aa	aa	aa	ab	ab	ab	aa	aa	ab	aa	aa	aa	ab	ab	aa	ab	aa	ab	aa	aa	ab	aa	ab	ab	ab	ab	ab
CAFS1500	<abxaa>			aa	ab	aa	ab	ab	aa	aa	aa	aa	ab	aa	aa	ab	ab	aa	ab	aa	aa	ab	aa	aa	ab	ab	aa	ab	ab	aa	ab	aa	ab	ab	ab	ab	ab	aa	ab	aa	ab	aa	ab	aa	ab	ab	ab	ab	aa
CAFS1511	<aaxab>			ab	ab	aa	ab	ab	ab	aa	aa	aa	ab	aa	ab	aa	ab	ab	ab	aa	ab	aa	aa	aa	aa	ab	ab	ab	aa	aa	ab	ab	ab	aa	aa	ab	aa	aa	aa	ab	aa	aa	aa	aa	ab	aa	ab	aa	aa
CAFS1513	<abxaa>			aa	ab	aa	aa	ab	ab	aa	aa	aa	ab	..	aa	aa	ab	ab	aa	ab	aa	ab	ab	aa	aa	aa	ab	aa	aa	aa	ab	ab	ab	ab	ab	aa	aa	ab	aa	ab	aa	aa	aa	aa	aa	..	aa	ab	ab
CAFS1522	<nnxnp>			nn	nn	np	nn	nn	np	nn	np	np	nn	nn	nn	np	np	np	nn	nn	np	np	np	nn	nn	nn	nn	nn	nn	np	nn	np	np	np	nn	..	np	np	np	nn	nn	np	..	np	np	..	np	nn	nn
CAFS1525	<abxac>			ca	ab	cb	ab	ab	ca	aa	ab	ca	aa	cb	ab	ca	ca	cb	cb	ab	aa	ca	aa	aa	aa	aa	cb	ca	aa	cb	ab	..	aa	aa	..	aa	cb	aa	cb	ca	ab	..	aa	cb	aa	aa	ca	ca	aa
CAFS1526	<aaxab>			ab	ab	aa	aa	ab	aa	ab	ab	aa	aa	aa	ab	aa	aa	aa	aa	ab	ab	aa	ab	aa	aa	ab	ab	ab	ab	ab	aa	ab	aa	aa	ab	aa	ab	ab	aa	aa	ab	..	ab	ab	aa	ab	aa	aa	ab
CAFS1532	<abxaa>			ab	ab	ab	aa	ab	aa	ab	ab	ab	ab	ab	ab	ab	aa	..	aa	aa	aa	aa	aa	aa	aa	aa	aa	ab	ab	aa	aa	ab	ab	aa	ab	ab	aa	..	aa	ab	ab	ab	ab	ab	ab	aa	aa	ab	aa
CAFS1533	<nnxnp>			np	nn	nn	np	np	nn	nn	np	np	nn	np	nn	nn	np	nn	np	np	nn	np	nn	nn	nn	np	np	np	nn	..	nn	np	..	nn	np	np	nn	np	nn	nn	np	nn	nn	nn	nn	np	np	np	np
CAFS1537	<aaxab>			aa	ab	ab	ab	ab	aa	aa	aa	ab	ab	ab	ab	aa	aa	ab	ab	aa	ab	aa	ab	aa	aa	ab	ab	ab	aa	aa	aa	aa	aa	ab	ab	ab	ab	aa	ab	aa	ab	ab	ab	ab	ab	ab	ab	aa	aa
CAFS1539	<aaxab>			aa	ab	..	aa	ab	ab	aa	ab	ab	ab	aa	aa	..	ab	ab	aa	aa	ab	ab	ab	ab	aa	..	ab	ab	ab	aa	aa	aa	aa	aa	aa	..	ab	ab	ab	ab	ab	aa	ab	ab	ab	ab	ab	aa	aa
CAFS1541	<aaxab>			aa	aa	ab	ab	ab	aa	aa	aa	ab	ab	ab	aa	aa	aa	aa	aa	aa	ab	ab	ab	ab	aa	aa	aa	aa	aa	aa	aa	ab	ab	aa	aa	ab	ab	ab	ab	aa	ab	aa	aa	ab	ab	ab	aa	aa	aa
CAFS1555	<aaxab>			ab	aa	ab	ab	ab	aa	ab	ab	aa	aa	ab	aa	ab	ab	ab	aa	aa	ab	aa	ab	ab	aa	aa	ab	..	ab	aa	aa	aa	ab	aa	aa	ab	ab	aa	ab	aa	ab	ab	aa	aa	ab	aa	ab	aa	aa
CAFS1557	<abxaa>			aa	ab	aa	ab	ab	aa	aa	aa	aa	ab	aa	aa	ab	ab	aa	ab	aa	aa	ab	aa	aa	ab	ab	aa	ab	ab	aa	ab	aa	ab	ab	ab	ab	ab	aa	ab	aa	ab	aa	ab	aa	ab	ab	ab	ab	aa
CAFS1566	<abxaa>			ab	aa	aa	ab	aa	aa	ab	aa	ab	aa	aa	aa	ab	aa	aa	aa	aa	ab	ab	ab	ab	aa	aa	aa	aa	aa	aa	aa	ab	ab	ab	ab	ab	ab	ab	ab	ab	aa	ab	aa	ab	ab	aa	aa	aa	ab
CAFS1568	<abxaa>			ab	ab	ab	aa	ab	..	ab	ab	aa	ab	aa	ab	ab	ab	ab	aa	ab	aa	aa	aa	ab	aa	ab	ab	aa	aa	aa	aa	aa	aa	ab	aa	aa	ab	aa	ab	ab	aa	aa	aa	ab	aa	ab	ab	aa	ab
CAFS1569	<lmxll>			lm	lm	lm	lm	lm	lm	ll	lm	ll	ll	lm	lm	lm	ll	lm	ll	ll	lm	lm	ll	ll	ll	..	lm	ll	ll	ll	..	..	lm	ll	lm	ll	lm	lm	ll	lm	lm	ll	..	ll	ll	ll	lm	lm	lm
CAFS1572	<abxac>			bc	aa	ab	aa	aa	ab	aa	ab	aa	aa	ab	ab	aa	bc	aa	ac	ab	ac	aa	ab	bc	ab	aa	bc	bc	bc	ac	aa	ab	ab	ab	bc	bc	bc	ac	ac	bc	ac	ab	aa	aa	aa	ab	aa	aa	aa
CAFS1586	<aaxab>			aa	aa	aa	ab	aa	ab	ab	aa	aa	ab	ab	aa	aa	ab	ab	ab	ab	ab	aa	aa	aa	aa	aa	ab	ab	ab	aa	aa	ab	aa	ab	ab	aa	ab	aa	aa	ab	aa	aa	..	ab	ab	ab	aa	ab	aa
CAFS159	<aaxab>			ab	aa	aa	aa	aa	aa	ab	aa	ab	aa	ab	ab	ab	aa	aa	ab	ab	aa	..	ab	aa	aa	ab	aa	aa	aa	aa	ab	aa	aa	ab	aa	ab	aa	ab	aa	ab	ab	aa	aa	ab	ab	aa	aa	ab	ab
CAFS1591	<abxaa>			ab	aa	aa	ab	aa	aa	ab	aa	ab	aa	aa	aa	ab	aa	aa	aa	aa	aa	ab	ab	ab	aa	aa	aa	aa	aa	aa	aa	ab	ab	ab	ab	ab	ab	ab	ab	ab	aa	ab	ab	ab	ab	aa	aa	aa	ab
CAFS1598	<aaxab>			aa	ab	aa	aa	ab	ab	aa	ab	ab	aa	aa	aa	ab	aa	ab	aa	aa	aa	ab	ab	aa	aa	aa	ab	aa	aa	ab	ab	aa	aa	aa	ab	aa	aa	ab	aa	ab	aa	ab	aa	ab	aa	ab	..	ab	ab
CAFS1602	<lmxll>			lm	ll	ll	lm	ll	ll	lm	lm	lm	ll	ll	ll	lm	ll	ll	ll	ll	ll	lm	lm	lm	ll	ll	ll	ll	ll	ll	ll	lm	lm	lm	lm	lm	lm	lm	lm	lm	ll	lm	lm	lm	lm	ll	ll	ll	lm
CAFS1603	<aaxab>			ab	aa	aa	aa	aa	ab	ab	ab	aa	ab	aa	aa	ab	aa	ab	aa	aa	aa	ab	ab	ab	aa	aa	aa	aa	aa	aa	ab	ab	aa	aa	aa	aa	ab	aa	ab	aa	aa	ab	ab	ab	aa	ab	ab	aa	aa
CAFS1609	<abxac>			cb	ab	ca	ca	cb	ab	cb	ca	aa	ab	ca	ab	aa	ca	ab	aa	cb	cb	ca	ca	aa	ab	aa	aa	ab	ab	aa	ca	ab	ca	ab	aa	ca	aa	ab	ab	cb	ca	cb	cb	aa	ab	cb	ca	aa	ca
CAFS1611	<aaxab>			ab	ab	aa	aa	aa	aa	aa	aa	ab	aa	aa	ab	ab	aa	ab	aa	ab	ab	ab	ab	aa	ab	aa	aa	ab	aa	ab	aa	aa	ab	ab	aa	aa	ab	aa	ab	aa	aa	aa	aa	aa	aa	aa	ab	ab	aa
CAFS1616	<aaxab>			ab	ab	aa	aa	aa	aa	aa	aa	aa	ab	ab	ab	ab	aa	aa	aa	aa	aa	ab	aa	aa	aa	aa	aa	ab	ab	aa	aa	aa	aa	ab	ab	aa	ab	ab	ab	aa	aa	aa	aa	ab	aa	aa	ab	aa	aa
CAFS1618	<aaxab>			aa	aa	ab	ab	ab	aa	aa	aa	..	aa	ab	ab	aa	aa	aa	aa	aa	ab	ab	ab	ab	aa	aa	aa	aa	aa	aa	..	ab	ab	aa	ab	ab	ab	ab	ab	aa	..	aa	..	ab	ab	ab	aa	aa	aa
CAFS1619	<abxac>			aa	ca	ba	ca	ba	bc	aa	ba	..	..	bc	ca	ba	aa	ca	ba	ca	bc	ba	ba	ca	aa	ba	ca	..	bc	ca	ca	bc	ba	ba	bc	aa	ba	bc	bc	bc	ca	ba	bc	bc	..	ca	ba	ba	ca
CAFS1623	<abxac>			ac	ab	ac	ab	ab	aa	ab	aa	ac	aa	ac	aa	aa	bc	aa	ab	bc	ab	ab	..	ac	aa	aa	ab	ac	aa	aa	..	..	ab	ac	..	ac	bc	aa	aa	..	..	..	ac	aa	bc	bc	bc	..	ac
CAFS163	<abxaa>			aa	ab	aa	aa	ab	ab	ab	aa	aa	aa	ab	aa	aa	ab	ab	aa	ab	aa	ab	ab	aa	aa	aa	ab	ab	ab	aa	ab	ab	ab	ab	ab	ab	aa	ab	aa	ab	aa	aa	ab	aa	aa	ab	aa	ab	ab
CAFS1639	<abxcd>			cb	ad	bd	ca	ca	cb	cb	bd	ad	ca	bd	ad	ca	ad	cb	ad	bd	bd	ca	cb	bd	ca	ad	cb	cb	ad	bd	ca	bd	ca	ad	ad	ad	ca	ad	ca	bd	ca	bd	ad	cb	ad	ca	ca	bd	cb
CAFS1650	<aaxab>			ab	ab	aa	ab	ab	ab	aa	aa	aa	ab	aa	ab	aa	aa	ab	ab	aa	ab	..	aa	aa	aa	ab	ab	ab	aa	aa	ab	ab	ab	aa	ab	ab	aa	aa	aa	ab	aa	aa	aa	ab	ab	aa	ab	aa	aa
CAFS1657	<abxac>			bc	aa	ac	ab	ab	ab	ac	ab	ab	ab	bc	ab	..	ab	ab	ab	ac	ab	bc	ab	bc	ab	ab	bc	ab	bc	bc	bc	ac	ab	ab	bc	bc	ab	bc	ab	bc	bc	bc	ab	bc	bc	bc	bc	bc	ac
CAFS1664	<abxaa>			aa	aa	ab	ab	aa	aa	aa	aa	ab	aa	ab	aa	ab	aa	aa	ab	aa	ab	ab	ab	ab	aa	ab	ab	aa	aa	ab	ab	aa	ab	aa	ab	ab	ab	ab	aa	aa	ab	aa	aa	ab	aa	aa	ab	ab	ab
CAFS1665	<aaxab>			aa	ab	ab	ab	ab	ab	ab	ab	ab	ab	aa	ab	aa	ab	ab	ab	ab	ab	aa	ab	aa	ab	ab	aa	ab	aa	aa	aa	aa	ab	ab	aa	aa	ab	aa	ab	aa	aa	aa	ab	aa	aa	aa	aa	aa	ab
CAFS1677	<aaxab>			ab	aa	ab	aa	ab	aa	ab	ab	ab	ab	aa	aa	aa	ab	aa	aa	aa	ab	ab	..	ab	aa	ab	aa	ab	ab	aa	ab	aa	aa	aa	ab	aa	ab	ab	ab	aa	ab	ab	aa	aa	aa	aa	aa	ab	aa
CAFS1678	<aaxab>			ab	ab	ab	aa	ab	ab	ab	ab	ab	ab	aa	aa	ab	ab	ab	aa	aa	ab	ab	aa	ab	aa	ab	ab	aa	ab	aa	aa	..	aa	ab	aa	aa	ab	ab	ab	ab	aa	aa	aa	aa	ab	ab	aa	aa	ab
CAFS1679	<aaxab>			aa	ab	ab	..	ab	aa	aa	aa	ab	..	ab	ab	aa	aa	ab	ab	aa	ab	aa	ab	aa	aa	ab	ab	ab	aa	aa	aa	aa	aa	ab	ab	ab	ab	aa	ab	aa	ab	ab	ab	ab	ab	ab	ab	aa	aa
CAFS1692	<aaxab>			aa	aa	aa	ab	aa	ab	ab	aa	aa	ab	ab	aa	aa	ab	ab	ab	ab	ab	aa	..	aa	aa	aa	ab	ab	ab	aa	aa	ab	aa	ab	ab	ab	ab	aa	aa	ab	aa	ab	aa	aa	ab	ab	aa	ab	aa
CAFS1699	<aaxab>			aa	ab	aa	ab	aa	aa	aa	aa	ab	aa	aa	ab	aa	aa	aa	aa	ab	ab	aa	ab	aa	ab	aa	ab	..	aa	ab	ab	aa	aa	ab	aa	ab	ab	aa	aa	ab	aa	aa	..	ab	aa	ab	ab	ab	aa
CAFS1716	<aaxab>			ab	ab	aa	..	aa	aa	aa	aa	aa	ab	ab	ab	ab	aa	aa	aa	aa	aa	ab	aa	aa	aa	aa	..	ab	ab	aa	aa	aa	aa	ab	ab	aa	ab	ab	ab	aa	aa	aa	aa	ab	aa	aa	ab	aa	aa
CAFS1718	<abxac>			aa	cb	ba	ba	ca	ba	ca	ca	ba	ba	cb	cb	aa	ca	aa	ba	ca	ca	aa	ca	aa	ba	cb	ca	ca	cb	ca	ba	cb	ba	ba	ca	aa	cb	cb	aa	aa	cb	ca	aa	cb	..	cb	ba	aa	cb
CAFS1719	<aaxab>			ab	ab	ab	ab	aa	ab	ab	ab	ab	ab	ab	ab	aa	ab	ab	ab	ab	aa	ab	aa	aa	aa	ab	ab	aa	ab	ab	aa	aa	aa	aa	ab	ab	aa	aa	aa	aa	aa	ab	..	aa	..	ab	ab	ab	aa
CAFS1726	<aaxab>			aa	ab	ab	ab	ab	ab	ab	ab	ab	ab	aa	ab	aa	ab	ab	ab	ab	ab	aa	ab	aa	ab	ab	aa	ab	aa	aa	aa	aa	ab	ab	aa	aa	ab	aa	ab	aa	aa	aa	ab	aa	aa	aa	aa	aa	ab
CAFS1737	<aaxab>			ab	ab	ab	aa	ab	ab	ab	ab	aa	ab	ab	ab	ab	ab	aa	ab	aa	ab	aa	ab	ab	ab	aa	ab	aa	aa	aa	ab	aa	ab	aa	aa	ab	aa	aa	aa	aa	ab	aa	ab	aa	ab	ab	aa	..	..
CAFS174	<abxaa>			aa	ab	aa	aa	aa	ab	aa	ab	ab	aa	aa	ab	aa	aa	aa	ab	aa	ab	..	ab	ab	ab	aa	ab	aa	ab	aa	ab	..	ab	ab	ab	aa	ab	ab	ab	ab	aa	ab	ab	aa	aa	ab	aa	aa	aa
CAFS1751	<abxaa>			aa	ab	ab	ab	aa	aa	ab	aa	aa	aa	aa	aa	ab	aa	ab	aa	aa	aa	ab	aa	aa	ab	aa	ab	ab	ab	aa	ab	aa	aa	ab	aa	ab	aa	aa	aa	ab	ab	aa	aa	ab	ab	aa	ab	ab	ab
CAFS1754	<aaxab>			aa	ab	aa	ab	ab	aa	aa	aa	ab	ab	ab	ab	aa	aa	ab	ab	aa	ab	aa	ab	aa	aa	ab	ab	ab	aa	aa	aa	aa	aa	aa	ab	ab	ab	aa	ab	aa	ab	ab	ab	ab	ab	ab	ab	aa	aa
CAFS1757	<aaxab>			aa	aa	ab	ab	aa	ab	ab	aa	ab	aa	ab	ab	ab	ab	aa	ab	aa	ab	aa	ab	ab	aa	ab	aa	ab	aa	ab	ab	ab	ab	aa	ab	ab	ab	aa	ab	ab	aa	ab	ab	ab	aa	ab	aa	aa	ab
CAFS1758	<abxaa>			aa	ab	aa	ab	ab	aa	aa	aa	aa	ab	aa	aa	ab	ab	aa	ab	aa	aa	ab	aa	aa	ab	ab	aa	ab	ab	aa	ab	aa	ab	ab	ab	ab	ab	aa	ab	aa	ab	aa	ab	ab	ab	ab	ab	ab	aa
CAFS1763	<abxcd>			ca	ca	ca	cb	ca	ad	ad	ca	cb	ca	cb	ca	ca	ad	ad	cb	ad	ca	ca	cb	ca	cb	ad	ca	cb	cb	cb	cb	cb	db	ca	cb	ca	ad	cb	ca	ca	cb	cb	cb	ad	db	ad	ad	cb	ca
CAFS1765	<aaxab>			aa	ab	ab	ab	ab	ab	aa	aa	ab	ab	ab	ab	ab	aa	aa	aa	aa	aa	ab	ab	aa	aa	ab	ab	..	ab	aa	aa	ab	ab	aa	aa	ab	ab	ab	ab	aa	ab	aa	aa	ab	ab	ab	aa	aa	aa
CAFS1787	<abxcd>			ca	cb	bd	ad	ad	cb	cb	cb	..	ad	bd	bd	cb	cb	cb	ca	ca	bd	bd	ad	bd	ca	ca	ca	ca	cb	bd	..	bd	bd	ca	bd	bd	..	bd	bd	cb	bd	cb	ca	bd	bd	bd	cb	ca	cb
CAFS1808	<nnxnp>			nn	nn	nn	..	nn	np	nn	np	nn	nn	np	np	nn	np	nn	nn	nn	nn	nn	np	nn	nn	np	np	..	np	nn	nn	np	np	np	np	nn	np	nn	np	np	np	nn	nn	nn	np	nn	nn	np	nn
CAFS1811	<aaxab>			ab	aa	ab	ab	ab	aa	aa	ab	ab	aa	aa	ab	ab	ab	ab	ab	aa	aa	ab	ab	ab	aa	ab	ab	ab	ab	aa	ab	aa	aa	ab	aa	aa	ab	ab	ab	ab	ab	aa	aa	aa	aa	aa	ab	ab	aa
CAFS1813	<abxac>			ab	aa	ac	bc	bc	aa	bc	bc	bc	aa	ab	ac	bc	bc	aa	bc	aa	aa	bc	aa	ab	ab	bc	aa	bc	ab	ac	ab	ac	ac	ab	aa	bc	ac	bc	ac	bc	ac	aa	bc	ab	bc	ac	ac	ab	ab
CAFS1814	<abxac>			aa	cb	ab	ab	ab	cb	aa	ca	cb	ab	aa	aa	cb	aa	ca	aa	aa	aa	ca	cb	aa	aa	ab	cb	ab	aa	ca	ca	ab	aa	cb	ca	ab	ab	ca	aa	ca	ab	ca	aa	ca	ab	cb	ca	aa	ca
CAFS1817	<aaxab>			ab	ab	aa	aa	aa	aa	aa	ab	aa	ab	aa	ab	aa	aa	aa	aa	ab	aa	ab	aa	ab	aa	ab	aa	ab	aa	aa	ab	..	aa	aa	aa	aa	aa	ab	aa	aa	ab	aa	aa	ab	aa	aa	ab	aa	aa
CAFS1822	<aaxab>			aa	ab	aa	ab	aa	ab	..	aa	aa	aa	ab	ab	ab	aa	..	ab	ab	aa	aa	ab	aa	aa	..	ab	..	..	..	aa	aa	ab	aa	aa	..	..	..	..	..	..	aa	ab	ab	..	..	..	..	..
CAFS1837	<abxac>			ab	ca	ca	..	ab	ab	ab	ca	ca	ca	ca	cb	cb	aa	cb	ab	aa	aa	ab	ab	ca	cb	aa	aa	aa	ab	ca	ab	ca	ab	aa	cb	cb	cb	ca	aa	aa	ca	aa	cb	ca	aa	cb	ca	aa	aa
CAFS184	<nnxnp>			np	..	np	nn	nn	..	np	nn	nn	..	nn	..	np	np	..	np	np	np	nn	nn	np	nn	np	np	nn	nn	nn	np	..	nn	nn	nn	nn	np	nn	np	np	np	..	..	nn	np	nn	np	np	nn
CAFS1842	<abxac>			cb	ca	ca	ca	cb	aa	..	cb	cb	cb	ca	aa	ba	ba	cb	ca	cb	ba	ba	ba	ba	ba	cb	cb	cb	ba	ca	ba	ba	ca	aa	ca	cb	ca	ba	ba	ba	cb	ca	ba	ba	aa	ca	ca	ca	ba
CAFS1845	<abxac>			ab	aa	ab	bc	aa	ab	bc	aa	ab	..	aa	ac	..	bc	bc	aa	bc	aa	bc	bc	bc	aa	aa	ab	ab	bc	aa	ab	ab	ac	ab	ab	bc	bc	ac	bc	aa	bc	bc	aa	bc	ac	bc	ab	bc	aa
CAFS1846	<abxcd>			cb	da	db	db	db	da	db	ca	ca	db	cb	da	db	cb	db	da	db	ca	da	cb	ca	da	cb	ca	cb	da	cb	da	ca	..	da	da	db	ca	ca	ca	da	db	da	ca	cb	db	ca	cb	db	db
CAFS1847	<abxaa>			ab	aa	ab	aa	aa	ab	aa	ab	aa	ab	ab	aa	ab	aa	ab	ab	aa	aa	ab	aa	ab	ab	aa	ab	aa	ab	aa	ab	ab	aa	ab	aa	ab	aa	aa	ab	ab	ab	ab	aa	ab	aa	ab	aa	aa	ab
CAFS1850	<aaxab>			aa	ab	aa	ab	ab	ab	ab	ab	aa	aa	aa	ab	aa	aa	ab	ab	aa	ab	ab	aa	aa	ab	ab	ab	aa	ab	ab	aa	aa	ab	aa	aa	aa	aa	ab	ab	aa	aa	aa	aa	ab	aa	aa	aa	aa	aa
CAFS1872	<abxac>			ba	bc	ba	ba	bc	ca	ba	bc	ca	ca	aa	aa	ba	bc	bc	aa	ba	ca	bc	ba	ba	ba	ca	ca	bc	bc	aa	ba	aa	ba	ba	aa	ba	bc	bc	ba	ba	bc	aa	bc	bc	bc	bc	bc	ba	aa
CAFS1875	<aaxab>			aa	ab	aa	ab	ab	..	aa	aa	ab	ab	ab	ab	aa	aa	..	ab	aa	ab	ab	ab	aa	aa	ab	ab	ab	..	aa	aa	aa	aa	aa	ab	ab	..	aa	ab	aa	ab	aa	ab	ab	ab	ab	..	aa	aa
CAFS1876	<lmxll>			lm	ll	ll	..	ll	ll	lm	ll	lm	ll	ll	ll	lm	ll	ll	ll	ll	ll	lm	lm	lm	ll	ll	ll	ll	ll	ll	ll	lm	..	lm	lm	lm	lm	lm	lm	lm	ll	lm	lm	lm	lm	ll	ll	ll	ll
CAFS1877	<aaxab>			ab	ab	ab	..	ab	ab	ab	ab	ab	ab	ab	aa	ab	ab	ab	ab	aa	ab	ab	aa	ab	aa	ab	ab	aa	ab	aa	aa	ab	aa	ab	aa	aa	ab	ab	ab	ab	aa	aa	aa	aa	ab	ab	aa	aa	ab
CAFS188	<abxac>			ba	ca	aa	bc	ba	aa	ba	ba	ba	aa	ba	ca	aa	ba	aa	aa	ca	bc	ba	bc	..	bc	aa	..	aa	aa	bc	bc	aa	aa	ca	ba	ca	ca	aa	aa	ca	ba	ba	bc	..	..	..	bc	..	ba
CAFS1880	<abxaa>			ab	aa	aa	ab	aa	aa	ab	aa	aa	aa	aa	aa	ab	aa	aa	aa	aa	aa	ab	ab	ab	aa	aa	aa	aa	aa	aa	aa	ab	ab	ab	aa	ab	ab	ab	ab	ab	aa	ab	ab	ab	ab	aa	aa	aa	ab
CAFS1900	<abxaa>			aa	aa	aa	ab	..	ab	aa	ab	aa	..	aa	aa	ab	ab	ab	ab	aa	ab	ab	ab	aa	aa	ab	ab	ab	ab	aa	aa	aa	ab	aa	ab	aa	aa	ab	ab	ab	ab	ab	ab	ab	ab	ab	ab	aa	aa
CAFS1906	<nnxnp>			np	np	np	np	nn	np	np	np	np	..	nn	np	np	np	np	np	nn	np	nn	np	np	nn	np	np	np	nn	np	nn	np	nn	nn	np	nn	np	np	np	np	np	nn	np	np	nn	np	np	nn	np
CAFS1909	<aaxab>			ab	ab	aa	ab	aa	aa	aa	ab	ab	aa	aa	ab	ab	ab	ab	ab	aa	aa	ab	ab	ab	aa	ab	ab	ab	ab	ab	ab	ab	ab	ab	ab	ab	ab	ab	ab	ab	ab	aa	aa	aa	aa	aa	ab	ab	aa
CAFS1910	<aaxab>			ab	aa	aa	ab	aa	ab	..	aa	ab	aa	aa	aa	aa	ab	aa	ab	aa	ab	ab	aa	aa	ab	aa	ab	aa	ab	aa	aa	ab	ab	aa	aa	ab	aa	ab	ab	ab	aa	ab	ab	aa	ab	aa	aa	aa	ab
CAFS1917	<abxaa>			aa	ab	aa	aa	ab	ab	..	ab	aa	ab	ab	ab	ab	aa	ab	ab	aa	ab	aa	aa	aa	ab	aa	ab	ab	ab	ab	aa	aa	ab	ab	aa	aa	ab	aa	ab	aa	aa	ab	ab	aa	ab	ab	aa	ab	aa
CAFS1931	<abxaa>			ab	aa	aa	ab	ab	ab	aa	aa	ab	ab	aa	ab	aa	aa	aa	ab	ab	ab	ab	aa	aa	ab	ab	ab	ab	ab	aa	aa	aa	ab	aa	..	aa	ab	ab	ab	ab	ab	aa	aa	aa	ab	ab	aa	aa	ab
CAFS1932	<aaxab>			ab	aa	ab	ab	aa	aa	aa	ab	aa	ab	aa	aa	ab	aa	ab	aa	aa	aa	ab	aa	ab	ab	aa	ab	aa	ab	aa	aa	ab	ab	ab	ab	ab	ab	ab	aa	ab	aa	aa	ab	aa	aa	aa	ab	ab	ab
CAFS1937	<nnxnp>			np	nn	nn	nn	nn	nn	np	nn	nn	np	nn	nn	..	nn	np	nn	np	nn	nn	np	nn	np	np	np	np	nn	nn	np	np	nn	nn	np	nn	nn	nn	np	nn	np	nn	np	np	np	np	np	nn	np
CAFS1950	<abxac>			bc	aa	ab	ab	ab	aa	ab	ac	ac	ab	bc	aa	ab	bc	ab	aa	bc	ac	aa	bc	ac	aa	bc	ac	bc	..	..	aa	ac	ac	aa	aa	ab	ac	ac	ac	aa	ab	aa	ac	bc	ab	ac	bc	ab	ab
CAFS1963	<abxcd>			cb	bd	cb	..	bd	ac	..	bd	ad	bd	ad	ac	cb	cb	ad	ac	ad	ad	bd	ad	cb	ac	..	ad	bd	ad	..	cb	ac	..	cb	ad	bd	bd	cb	ac	..	bd	ac	bd	bd	bd	bd	bd	..	ad
CAFS1971	<abxaa>			aa	ab	ab	..	aa	ab	ab	ab	ab	..	ab	ab	ab	aa	aa	aa	aa	ab	aa	aa	aa	ab	aa	ab	aa	ab	aa	ab	ab	ab	ab	aa	ab	ab	aa	aa	ab	ab	aa	aa	ab	ab	ab	ab	ab	ab
CAFS198	<aaxab>			aa	aa	aa	ab	aa	ab	ab	ab	aa	ab	aa	ab	ab	ab	aa	aa	ab	ab	aa	aa	ab	aa	aa	aa	aa	aa	ab	ab	ab	ab	aa	aa	ab	aa	ab	ab	aa	aa	aa	aa	aa	aa	aa	aa	ab	aa
CAFS1991	<abxaa>			ab	aa	ab	ab	aa	aa	..	aa	aa	ab	ab	aa	aa	ab	..	aa	aa	ab	aa	ab	..	ab	aa	aa	ab	aa	..	..	..	aa	aa	ab	ab	aa	aa	ab	aa	..	..	..	..	aa	ab	ab	..	aa
CAFS1993	<abxcd>			ac	db	ac	db	db	ad	db	ad	cb	cb	cb	ad	ac	cb	ad	db	cb	db	db	cb	ac	ad	ad	db	ac	ad	ad	cb	ac	db	ac	ac	..	cb	ad	db	cb	cb	ac	ac	ad	cb	..	cb	cb	ac
CAFS1994	<abxac>			ac	bc	ac	aa	ab	ab	ab	bc	ac	..	bc	ab	bc	ac	bc	ab	aa	bc	aa	ac	ac	ab	ab	bc	ab	ab	bc	aa	aa	ab	ab	ac	aa	bc	ac	ab	aa	aa	ab	bc	aa	bc	ab	aa	ab	aa
CAFS2005	<abxcd>			ad	ca	ca	ca	ad	ca	db	ad	cb	cb	ca	ad	ca	db	ca	db	db	ad	ca	db	cb	..	db	ca	cb	db	cb	ca	ca	ca	db	ad	cb	..	ca	cb	ca	ca	db	db	db	cb	cb	ca	ca	ca
CAFS2009	<abxac>			aa	aa	ab	cb	aa	cb	cb	cb	aa	ca	ab	cb	ca	ca	aa	aa	ca	cb	aa	aa	cb	aa	aa	aa	aa	aa	aa	cb	ca	cb	aa	ab	cb	ab	cb	ca	aa	aa	ab	aa	aa	aa	ab	ab	cb	ab
CAFS2019	<abxaa>			ab	aa	ab	ab	ab	..	ab	ab	aa	ab	ab	ab	aa	ab	ab	aa	aa	ab	ab	ab	ab	ab	aa	aa	ab	aa	ab	ab	ab	aa	aa	ab	ab	aa	aa	ab	aa	aa	aa	aa	aa	aa	ab	aa	..	aa
CAFS2029	<abxcd>			bd	ac	bd	ac	ac	ac	bc	bc	ad	bd	ad	bd	bd	ac	..	bc	bd	bc	bc	bc	ad	ad	ad	bc	ad	bd	bc	ad	ad	bc	..	bc	bc	ac	ac	bd	ad	bc	ac	bd	ac	ad	bc	ad	ac	bd
CAFS2049	<aaxab>			ab	aa	aa	ab	aa	ab	aa	ab	aa	ab	ab	ab	aa	aa	aa	ab	aa	aa	aa	ab	aa	aa	aa	aa	ab	ab	ab	aa	aa	aa	ab	aa	ab	aa	aa	ab	ab	ab	aa	ab	aa	aa	ab	ab	ab	ab
CAFS2055	<nnxnp>			nn	nn	nn	nn	np	np	nn	nn	np	np	nn	nn	np	nn	nn	nn	np	nn	nn	np	np	nn	np	np	np	nn	nn	nn	np	np	..	np	np	nn	np	nn	nn	nn	nn	np	nn	np	nn	np	np	nn
CAFS2099	<abxcd>			ad	ad	ca	cb	bd	ca	cb	ca	ca	cb	cb	bd	bd	cb	ad	bd	ad	bd	bd	bd	bd	ad	ca	ad	cb	ca	bd	ad	ad	ad	cb	cb	bd	bd	ad	ca	ad	cb	bd	cb	bd	ad	ca	ca	ad	ad
CAFS2105	<abxac>			ca	ca	ca	cb	ca	cb	aa	ca	aa	ca	ca	aa	ca	cb	ab	ab	cb	cb	ab	cb	ab	ab	ab	..	aa	ca	cb	cb	aa	ca	ab	aa	ca	ab	..	ab	aa	ca	..	ca	aa	aa	ab	cb	ab	cb
CAFS2110	<abxaa>			aa	ab	aa	ab	aa	ab	aa	aa	aa	ab	ab	ab	ab	aa	aa	aa	ab	ab	aa	aa	aa	aa	aa	ab	aa	aa	ab	aa	aa	aa	ab	aa	ab	ab	aa	ab	aa	aa	ab	ab	ab	aa	aa	aa	..	aa
CAFS2111	<abxaa>			ab	ab	ab	aa	aa	ab	aa	ab	ab	aa	aa	aa	aa	aa	ab	aa	ab	aa	aa	aa	aa	ab	ab	ab	aa	ab	aa	ab	ab	ab	aa	aa	aa	ab	ab	ab	ab	aa	aa	aa	aa	ab	ab	ab	ab	ab
CAFS2117	<aaxab>			ab	aa	aa	ab	aa	aa	aa	aa	aa	aa	ab	aa	aa	aa	aa	aa	aa	ab	aa	aa	ab	ab	aa	aa	aa	ab	ab	ab	aa	ab	aa	aa	ab	aa	ab	aa	ab	aa	aa	aa	aa	ab	aa	ab	ab	aa
CAFS213	<aaxab>			aa	aa	aa	aa	ab	aa	aa	aa	aa	aa	aa	aa	ab	aa	aa	aa	..	ab	aa	ab	ab	ab	aa	aa	ab	aa	aa	ab	ab	ab	..	aa	aa	ab	aa	ab	ab	ab	aa	ab	aa	ab	ab	aa	aa	ab
CAFS2131	<aaxab>			ab	ab	aa	ab	ab	ab	aa	aa	aa	ab	aa	ab	aa	aa	ab	ab	aa	ab	aa	aa	aa	aa	ab	ab	ab	aa	aa	ab	ab	ab	aa	aa	ab	aa	aa	aa	ab	aa	aa	aa	aa	ab	aa	ab	aa	aa
CAFS2134	<abxaa>			aa	aa	aa	aa	aa	aa	ab	aa	ab	ab	aa	aa	aa	ab	aa	ab	ab	aa	aa	ab	ab	ab	ab	aa	ab	ab	ab	aa	aa	aa	ab	aa	ab	aa	aa	ab	aa	aa	ab	ab	ab	ab	ab	aa	aa	aa
CAFS2137	<nnxnp>			np	np	nn	nn	nn	nn	nn	nn	nn	nn	np	nn	np	np	nn	nn	nn	nn	nn	nn	np	np	nn	np	nn	nn	np	nn	nn	nn	nn	nn	np	np	np	np	np	np	nn	np	nn	nn	nn	nn	nn	nn
CAFS2145	<aaxab>			aa	ab	ab	ab	ab	ab	ab	aa	ab	ab	aa	ab	aa	ab	ab	ab	ab	ab	aa	ab	aa	ab	ab	aa	ab	aa	aa	aa	aa	ab	ab	ab	aa	ab	aa	ab	aa	aa	aa	ab	aa	aa	ab	aa	aa	ab
CAFS2146	<aaxab>			aa	aa	aa	ab	ab	aa	ab	aa	aa	ab	ab	aa	aa	ab	aa	ab	aa	ab	aa	aa	aa	aa	ab	aa	ab	ab	aa	aa	aa	aa	aa	aa	aa	aa	ab	aa	aa	aa	aa	ab	aa	aa	ab	ab	ab	ab
CAFS2147	<aaxab>			ab	ab	aa	aa	ab	aa	aa	aa	aa	ab	aa	ab	ab	aa	aa	ab	ab	ab	ab	ab	ab	aa	aa	ab	aa	aa	aa	ab	aa	ab	aa	aa	ab	ab	aa	aa	ab	aa	ab	ab	ab	ab	aa	aa	ab	ab
CAFS2152-2	<lmxll>			lm	ll	ll	ll	ll	ll	..	lm	ll	ll	lm	lm	ll	lm	lm	lm	lm	lm	lm	ll	lm	lm	ll	ll	ll	lm	lm	lm	ll	lm	ll	lm	ll	ll	lm	lm	lm	ll	lm	lm	lm	ll	ll	lm	lm	lm
CAFS2152-1	<abxaa>			ab	aa	ab	ab	ab	aa	..	aa	aa	ab	ab	aa	ab	ab	ab	aa	ab	aa	aa	ab	aa	aa	ab	aa	ab	aa	ab	aa	aa	aa	aa	aa	ab	aa	aa	aa	aa	ab	aa	aa	ab	ab	aa	ab	ab	ab
CAFS2160	<abxaa>			ab	ab	ab	aa	aa	ab	aa	ab	ab	aa	aa	aa	aa	aa	ab	aa	ab	aa	aa	aa	aa	ab	ab	ab	aa	ab	aa	ab	ab	ab	aa	aa	aa	aa	ab	ab	ab	aa	aa	..	aa	ab	ab	..	ab	ab
CAFS2166	<nnxnp>			np	nn	nn	np	np	nn	nn	np	np	nn	np	nn	nn	np	nn	np	np	np	np	nn	nn	nn	np	np	np	nn	nn	nn	np	nn	np	np	np	nn	np	nn	np	..	nn	nn	nn	nn	np	np	np	np
CAFS2181	<aaxab>			ab	aa	ab	aa	aa	aa	aa	ab	ab	aa	aa	aa	aa	ab	ab	ab	ab	ab	aa	aa	ab	ab	aa	aa	ab	aa	ab	ab	aa	aa	aa	ab	ab	aa	aa	ab	ab	aa	ab	ab	aa	aa	aa	ab	ab	ab
CAFS2183	<abxac>			ab	aa	aa	..	ab	ab	aa	cb	ac	ac	ab	cb	..	ab	aa	ab	aa	ab	aa	ac	cb	cb	cb	aa	aa	cb	aa	ac	ac	aa	cb	cb	aa	..	ab	cb	ab	ac	..	aa	cb	ac	cb	ab	ab	ab
CAFS219	<aaxab>			ba	aa	aa	ba	aa	aa	aa	aa	aa	ba	ba	aa	aa	aa	aa	aa	ba	ba	aa	aa	ba	aa	aa	ba	aa	ba	aa	ba	aa	aa	ba	ba	aa	aa	aa	aa	ba	ba	ba	aa	aa	aa	ba	aa	ba	aa
CAFS2191	<abxac>			aa	bc	aa	ac	ab	ab	aa	bc	aa	ab	ac	bc	bc	aa	ac	ac	bc	bc	bc	bc	aa	aa	aa	ab	ac	ab	bc	ac	ab	ab	ab	ab	aa	aa	aa	aa	ab	aa	aa	ac	bc	aa	ab	ab	ab	aa
CAFS2196	<abxcd>			ad	cb	bd	bd	ac	bd	ac	bd	bd	bd	cb	cb	ad	ac	ad	bd	ac	ac	ad	ac	ad	bd	cb	ac	ac	cb	ac	bd	cb	ac	bd	ac	ad	..	cb	ad	ad	cb	ac	ad	cb	cb	ac	bd	ad	cb
CAFS2203	<abxac>			bc	bc	ac	ac	ac	ac	ac	ac	ab	ac	bc	..	bc	ab	ac	ab	ac	ac	bc	bc	ac	ab	ac	ab	ab	..	ab	ac	..	..	ac	..	ac	ac	ab	bc	ab	ac	bc	ac	ac	ab	ac	ac	ac	ab
CAFS2208	<abxcd>			ac	bd	ad	..	ad	ad	ad	ac	bc	bd	ac	bd	ad	ac	ad	ac	ac	ac	ad	ac	bd	bd	ac	bc	ac	bd	ac	bd	bc	bc	bd	bd	ad	bc	bc	bc	bc	ad	..	bd	ac	ac	ac	ac	ad	bd
CAFS2218	<abxac>			ab	bc	bc	ac	bc	ab	ab	bc	ac	aa	ac	bc	bc	ab	ab	ac	ab	ac	ac	ac	ab	aa	ab	bc	ac	ac	aa	ac	ac	aa	ab	ac	ac	ab	ac	bc	ac	..	ac	ac	ab	aa	ab	ab	ac	bc
CAFS2225	<nnxnp>			np	np	nn	nn	np	nn	nn	nn	nn	np	nn	np	np	nn	nn	np	np	np	np	np	np	nn	nn	np	nn	nn	nn	np	np	np	nn	nn	np	np	nn	nn	np	nn	np	nn	np	np	nn	nn	np	np
CAFS2227	<nnxnp>			nn	np	nn	nn	nn	nn	np	nn	np	nn	np	np	np	np	nn	np	np	np	nn	np	nn	nn	nn	np	np	nn	np	np	nn	nn	nn	np	nn	nn	nn	np	nn	np	np	np	np	nn	np	nn	np	nn
CAFS2229	<abxaa>			ab	aa	aa	ab	aa	aa	ab	ab	ab	aa	aa	aa	ab	aa	aa	aa	aa	aa	ab	ab	ab	aa	aa	aa	aa	aa	aa	aa	ab	ab	ab	..	ab	ab	ab	ab	..	aa	ab	ab	ab	ab	aa	aa	..	aa
CAFS2237	<abxac>			cb	aa	cb	cb	ca	aa	ca	aa	ab	ab	ca	ab	ab	aa	ab	ab	ab	cb	ab	aa	ca	cb	aa	ab	aa	ca	ca	ca	cb	ca	ab	aa	ca	aa	cb	ab	ab	aa	aa	aa	ca	ca	ab	cb	ca	aa
CAFS2238	<abxac>			aa	cb	cb	cb	cb	ba	cb	cb	cb	ca	ca	aa	cb	ca	aa	ca	cb	cb	cb	aa	ba	aa	ca	cb	cb	aa	aa	cb	ba	ba	ba	ca	aa	ba	aa	ca	aa	aa	ca	cb	cb	..	cb	ba	ca	aa
CAFS2240	<aaxab>			aa	ab	aa	ab	ab	aa	aa	aa	ab	ab	ab	ab	aa	aa	ab	ab	aa	ab	ab	ab	aa	aa	ab	ab	ab	aa	aa	aa	aa	aa	aa	ab	ab	ab	aa	ab	aa	ab	ab	ab	ab	ab	ab	ab	aa	aa
CAFS2243	<aaxab>			ab	ab	aa	ab	..	aa	ab	aa	aa	aa	ab	aa	ab	ab	aa	aa	ab	ab	aa	aa	aa	aa	ab	aa	ab	ab	ab	aa	aa	aa	ab	aa	ab	ab	ab	ab	ab	ab	aa	aa	aa	ab	ab	aa	ab	aa
CAFS2247	<abxac>			ab	aa	ac	ac	aa	cb	cb	ab	ab	aa	cb	cb	ac	ac	cb	aa	ab	ab	aa	cb	ab	aa	ac	ab	ac	aa	ab	ac	cb	cb	ac	aa	ac	ac	cb	ac	cb	aa	cb	aa	ac	aa	ac	aa	..	..
CAFS2249	<abxcd>			ad	cb	ac	..	db	ac	cb	db	cb	db	ad	cb	ad	cb	ac	ac	db	cb	ac	db	ac	ad	cb	ad	db	ac	cb	ad	ad	cb	ad	db	..	cb	cb	ac	ac	..	ad	cb	ad	db	ad	db	cb	ad
CAFS2253	<aaxab>			ab	aa	aa	ab	aa	aa	aa	ab	ab	ab	ab	aa	aa	ab	aa	ab	ab	ab	ab	aa	aa	aa	ab	ab	ab	aa	aa	aa	ab	aa	ab	ab	ab	ab	ab	aa	ab	..	aa	aa	aa	aa	ab	ab	ab	ab
CAFS2254	<abxac>			aa	ca	ba	cb	ca	ba	ba	ba	cb	ca	ca	ca	aa	aa	ba	ca	ba	ba	cb	ba	aa	ca	aa	cb	ca	ba	cb	ba	ca	ba	ca	aa	ba	ca	cb	ba	ca	ca	ca	ba	ca	aa	cb	ba	ca	ca
CAFS2260	<abxac>			ab	ac	bc	bc	aa	bc	ac	aa	ac	aa	ab	ac	ab	ac	bc	bc	aa	ac	bc	aa	bc	ab	ac	ab	aa	bc	ac	ab	ab	ac	ab	aa	ab	ac	ac	bc	bc	ab	ab	ac	ab	aa	ab	aa	ac	bc
CAFS2263	<abxac>			ab	aa	ab	ab	ab	ac	aa	ab	ab	ab	aa	ab	ab	ac	ab	ac	..	ab	ab	aa	ab	ab	ac	ac	ac	ac	ac	ac	ab	ac	ab	aa	ac	ac	..	..	ab	ac	ac	ac	aa	aa	..	..	ac	ab
CAFS2266	<aaxab>			aa	aa	aa	ab	ab	ab	ab	ab	aa	ab	aa	aa	aa	ab	ab	ab	ab	ab	aa	aa	ab	aa	ab	aa	aa	aa	aa	aa	ab	aa	ab	ab	aa	aa	aa	aa	aa	aa	aa	aa	ab	aa	aa	aa	aa	aa
CAFS227	<aaxab>			aa	ab	aa	ab	ab	aa	aa	aa	ab	aa	aa	ab	aa	ab	aa	aa	ab	ab	ab	ab	aa	ab	aa	ab	aa	aa	aa	ab	ab	aa	aa	aa	ab	ab	ab	ab	ab	aa	aa	ab	ab	aa	aa	ab	ab	aa
CAFS2277	<nnxnp>			nn	np	nn	np	nn	nn	nn	nn	np	np	nn	np	nn	nn	np	nn	nn	np	np	np	np	np	np	..	nn	..	np	nn	nn	np	nn	np	np	nn	np	..	nn	np	np	np	np	..	np	..	nn	np
CAFS2281	<abxcd>			ca	cb	ca	da	cb	cb	ca	ca	cb	cb	cb	db	ca	ca	ca	cb	da	cb	ca	db	ca	da	cb	cb	da	ca	db	da	cb	da	cb	db	da	ca	ca	cb	ca	da	db	da	da	ca	ca	da	da	cb
CAFS2284	<nnxnp>			np	np	nn	np	nn	np	nn	np	np	np	np	np	nn	nn	np	nn	np	np	nn	nn	np	nn	nn	np	np	np	nn	np	np	nn	nn	np	nn	nn	np	nn	np	np	nn	np	np	np	np	nn	nn	nn
CAFS2286	<abxaa>			aa	ab	aa	aa	aa	ab	ab	ab	ab	ab	aa	aa	ab	aa	ab	ab	aa	ab	aa	ab	ab	ab	ab	aa	ab	ab	aa	aa	aa	ab	ab	aa	ab	ab	aa	ab	ab	ab	ab	ab	aa	aa	ab	ab	ab	ab
CAFS2292	<abxaa>			ab	aa	aa	aa	aa	ab	ab	ab	ab	ab	aa	aa	ab	ab	aa	aa	aa	ab	ab	ab	ab	ab	ab	aa	ab	ab	aa	aa	aa	ab	ab	ab	ab	..	ab	aa	ab	aa	aa	ab	aa	aa	ab	ab	aa	ab
CAFS2298	<abxaa>			ab	aa	aa	ab	ab	aa	ab	ab	ab	aa	ab	aa	ab	ab	aa	ab	ab	aa	ab	aa	ab	ab	ab	aa	ab	ab	aa	ab	aa	aa	ab	aa	ab	..	ab	aa	ab	aa	aa	ab	ab	ab	aa	..	..	ab
CAFS2299	<abxaa>			ab	aa	ab	ab	ab	aa	ab	aa	aa	ab	ab	aa	ab	ab	ab	aa	ab	aa	aa	ab	aa	aa	ab	aa	ab	aa	ab	aa	aa	aa	aa	aa	ab	aa	aa	aa	aa	ab	aa	aa	ab	ab	aa	ab	ab	ab
CAFS230	<aaxab>			aa	aa	ab	aa	ab	aa	aa	ab	aa	ab	ab	ab	aa	ab	ab	aa	aa	ab	ab	aa	aa	aa	ab	ab	ab	ab	aa	aa	..	ab	ab	ab	aa	ab	ab	aa	ab	ab	aa	aa	aa	aa	ab	ab	aa	aa
CAFS2303	<abxac>			bc	ac	ab	bc	bc	ab	..	aa	ab	ac	bc	aa	bc	bc	aa	ac	bc	ac	aa	ab	ab	ab	bc	aa	aa	ac	bc	ab	ab	bc	bc	ab	aa	..	aa	ac	ac	ac	aa	aa	bc	ac	ac	aa	ac	aa
CAFS2305	<nnxnp>			np	nn	nn	np	np	nn	nn	np	np	nn	np	nn	nn	np	nn	np	np	nn	np	nn	nn	nn	np	np	np	nn	nn	nn	np	nn	nn	np	np	nn	np	nn	nn	..	nn	nn	nn	nn	np	np	np	np
CAFS2311	<abxac>			cb	ab	ca	ab	aa	aa	aa	ab	ab	cb	..	cb	cb	ab	aa	ab	ab	aa	cb	cb	ab	ab	aa	ab	ab	ab	cb	cb	ca	ab	aa	ab	aa	ca	ab	ca	ab	aa	cb	cb	aa	ab	ca	ca	cb	ab
CAFS2317	<aaxab>			ab	ab	ab	ab	aa	ab	aa	ab	aa	ab	aa	ab	ab	ab	ab	aa	aa	aa	ab	aa	ab	ab	ab	aa	ab	ab	aa	aa	aa	ab	ab	ab	ab	aa	ab	ab	aa	aa	ab	aa	ab	aa	aa	aa	aa	aa
CAFS2320	<abxac>			bc	bc	bc	aa	aa	ba	bc	bc	ac	bc	aa	ba	bc	ba	bc	ac	bc	ac	ac	aa	bc	ac	ba	ba	ac	aa	ac	ac	aa	aa	ba	aa	ac	ba	bc	ba	ba	aa	ac	ac	bc	aa	bc	bc	aa	bc
CAFS2322	<abxaa>			aa	ab	aa	ab	ab	ab	aa	ab	ab	ab	aa	aa	ab	aa	ab	aa	ab	ab	ab	ab	ab	ab	aa	aa	ab	aa	aa	aa	aa	aa	ab	ab	ab	ab	ab	ab	ab	aa	ab	ab	aa	aa	ab	aa	aa	aa
CAFS2324	<abxaa>			aa	ab	aa	aa	aa	ab	ab	aa	aa	aa	ab	aa	aa	ab	aa	ab	..	aa	aa	ab	aa	aa	ab	aa	ab	ab	ab	ab	aa	aa	aa	ab	ab	ab	ab	aa	ab	ab	ab	aa	ab	ab	aa	aa	ab	ab
CAFS2327	<abxaa>			aa	ab	ab	aa	aa	aa	ab	aa	ab	ab	aa	aa	ab	aa	ab	aa	ab	aa	ab	ab	aa	aa	aa	ab	ab	aa	ab	ab	ab	aa	aa	aa	ab	aa	aa	aa	aa	ab	ab	ab	aa	ab	aa	aa	aa	aa
CAFS2328	<nnxnp>			nn	nn	np	np	nn	nn	np	nn	np	np	np	np	nn	nn	nn	nn	nn	np	nn	np	np	nn	nn	nn	nn	nn	np	np	np	np	nn	np	np	np	np	np	nn	np	nn	nn	np	np	np	np	nn	nn
CAFS2332	<abxaa>			ab	..	ab	ab	aa	aa	ab	aa	ab	aa	ab	aa	aa	ab	ab	ab	aa	aa	aa	aa	ab	ab	ab	aa	ab	aa	aa	ab	ab	aa	aa	aa	ab	ab	ab	ab	aa	ab	ab	ab	aa	ab	aa	aa	aa	ab
CAFS2334	<abxac>			aa	bc	ac	ba	ac	..	..	bc	ba	ba	aa	aa	ac	bc	ac	ac	ba	bc	ac	ac	bc	aa	ac	ba	ac	aa	ba	bc	aa	bc	ac	bc	ac	..	bc	aa	ba	ac	bc	aa	ba	bc	aa	ba	ba	aa
CAFS2344	<abxac>			ab	ac	aa	ab	ab	ac	bc	ab	bc	aa	ac	ac	ab	ac	aa	ac	ac	aa	bc	bc	bc	aa	aa	aa	aa	aa	ac	..	bc	ab	ab	bc	ab	ab	ab	ab	bc	ac	ab	..	bc	ab	ab	aa	aa	aa
CAFS2351	<aaxab>			aa	ab	ab	aa	ab	ab	aa	ab	aa	aa	aa	aa	..	ab	ab	ab	aa	ab	ab	ab	ab	aa	ab	aa	ab	aa	aa	ab	aa	ab	ab	ab	ab	aa	ab	aa	aa	ab	ab	aa	aa	ab	aa	aa	aa	aa
CAFS2354	<aaxab>			ab	aa	aa	ab	ab	aa	ab	aa	aa	ab	aa	aa	ab	..	..	aa	ab	aa	ab	aa	aa	ab	aa	ab	ab	ab	aa	ab	aa	ab	ab	aa	aa	..	ab	aa	ab	ab	aa	aa	ab	aa	ab	ab	aa	ab
CAFS2360	<abxaa>			ab	aa	ab	aa	aa	ab	ab	ab	aa	aa	aa	ab	ab	ab	..	ab	aa	ab	ab	ab	aa	ab	ab	ab	aa	ab	aa	ab	ab	aa	aa	ab	ab	ab	ab	aa	aa	ab	aa	ab	aa	aa	aa	aa	aa	ab
CAFS2369	<abxcd>			bd	ac	ad	bd	ac	ac	ad	..	ac	bc	ad	bc	..	ac	ac	bc	..	bd	bc	ad	ac	ad	ad	..	ac	ad	ad	ad	bd	ad	..	ac	ac	ac	bd	bc	bc	ac	..	ac	ad	ad	..	bd	..	bc
CAFS2371	<abxac>			ac	aa	ac	aa	aa	aa	ac	ac	aa	ac	aa	aa	bc	aa	ac	ac	ac	aa	ac	aa	ac	aa	aa	aa	ac	aa	ac	ab	aa	aa	aa	ac	ac	aa	ac	ac	aa	ac	aa	ac	aa	aa	ac	aa	bc	bc
CAFS2375	<abxcd>			bc	ad	bc	bc	ad	bc	bd	ac	bd	bc	ad	ac	bc	ac	bc	ad	bd	ad	bc	bc	bc	ad	ac	bd	bc	bc	ad	bd	bd	ac	bc	bc	bc	bc	..	bc	bd	bc	..	ad	bc	ac	bd	bd	bd	ad
CAFS2392	<abxac>			aa	ab	bc	ac	ac	bc	ab	ab	ab	aa	bc	..	ac	aa	bc	bc	..	bc	..	aa	..	bc	aa	ab	aa	bc	ac	bc	ab	ab	..	ac	ac	ab	ab	bc	bc	ac	bc	bc	aa	ac	ab	aa	ac	ab
CAFS2409	<abxaa>			aa	ab	aa	ab	ab	aa	aa	aa	aa	ab	aa	aa	ab	ab	ab	ab	..	aa	..	aa	aa	ab	ab	aa	ab	ab	aa	ab	aa	ab	ab	ab	ab	ab	aa	ab	aa	ab	aa	ab	aa	ab	ab	ab	ab	aa
CAFS2414	<nnxnp>			nn	nn	nn	np	nn	np	np	np	nn	..	np	nn	nn	np	np	np	np	np	nn	nn	nn	nn	nn	np	np	np	nn	nn	np	nn	np	np	nn	..	nn	nn	np	nn	nn	nn	..	np	np	nn	np	nn
CAFS242	<abxaa>			ab	aa	ab	ab	aa	aa	ab	ab	ab	aa	aa	ab	ab	aa	aa	ab	aa	ab	aa	aa	ab	ab	aa	aa	aa	ab	ab	aa	aa	aa	aa	aa	ab	ab	aa	ab	aa	ab	ab	ab	ab	ab	aa	ab	aa	aa
CAFS2424	<abxcd>			bc	bc	bc	bc	bd	bc	ad	ad	..	ac	bc	bd	bc	ad	bc	ad	ad	bd	bc	ad	ac	ac	ad	bc	ac	ad	ac	bc	bc	bd	ad	bd	..	..	bc	ac	bc	bc	ad	ad	ad	ac	ac	bc	bd	bc
CAFS2428	<aaxab>			ab	aa	ab	aa	ab	ab	aa	aa	aa	aa	ab	aa	ab	aa	aa	aa	ab	aa	aa	ab	aa	aa	aa	ab	ab	ab	aa	ab	ab	aa	ab	aa	ab	aa	ab	ab	ab	aa	ab	ab	aa	ab	aa	aa	ab	ab
CAFS2431	<aaxab>			ab	ab	aa	aa	ab	aa	ab	aa	aa	aa	aa	ab	aa	aa	aa	aa	ab	ab	aa	ab	aa	aa	ab	ab	ab	aa	aa	aa	aa	aa	aa	ab	aa	ab	ab	aa	aa	ab	ab	ab	ab	aa	ab	aa	..	ab
CAFS2435	<aaxab>			ab	aa	ab	ab	ab	aa	ab	aa	aa	ab	ab	aa	aa	..	aa	ab	aa	ab	aa	ab	aa	aa	ab	aa	aa	aa	aa	ab	aa	ab	aa	aa	ab	aa	aa	ab	ab	ab	ab	ab	aa	aa	ab	ab	ab	aa
CAFS2447	<abxcd>			bd	bc	bd	bc	bd	bc	bd	ad	bd	ac	ac	ad	bc	ac	ac	..	bc	bd	..	bc	..	ac	bd	bc	ad	ac	bc	ad	ad	ac	ac	ad	bc	..	bd	ad	bc	ad	ad	bc	bc	ac	bc	ac	ad	ac
CAFS2452	<abxaa>			ab	aa	ab	ab	..	aa	ab	aa	ab	aa	aa	ab	ab	aa	aa	ab	aa	ab	aa	aa	aa	ab	aa	aa	aa	ab	ab	aa	aa	aa	aa	aa	ab	ab	aa	ab	aa	ab	ab	ab	aa	ab	aa	ab	aa	aa
CAFS246	<nnxnp>			np	..	nn	np	np	nn	np	nn	nn	np	np	..	nn	nn	nn	np	np	nn	nn	nn	np	..	np	np	nn	np	nn	nn	nn	nn	nn	..	np	nn	nn	nn	np	np	nn	nn	np	nn	nn	nn	np	np
CAFS249	<nnxnp>			nn	np	np	np	np	np	nn	nn	nn	np	np	np	..	nn	nn	nn	nn	nn	np	np	nn	nn	nn	np	np	np	nn	nn	np	np	np	nn	nn	np	nn	np	nn	nn	nn	nn	np	nn	np	nn	nn	nn
CAFS33	<abxaa>			aa	aa	aa	ab	ab	ab	aa	ab	aa	ab	aa	aa	ab	ab	ab	ab	aa	ab	ab	ab	aa	aa	ab	ab	ab	ab	aa	aa	aa	ab	aa	ab	aa	aa	ab	ab	ab	ab	ab	ab	ab	ab	ab	ab	aa	aa
CAFS34	<nnxnp>			nn	np	nn	nn	np	nn	np	np	nn	np	nn	np	nn	nn	nn	nn	nn	np	nn	np	np	np	np	nn	nn	np	..	np	nn	np	np	nn	np	nn	np	nn	nn	np	nn	np	nn	np	np	nn	np	np
CAFS434	<abxac>			ba	bc	aa	bc	aa	bc	bc	ba	ba	ba	ca	bc	bc	ba	ba	..	..	ba	ba	bc	ba	ba	ba	bc	ba	..	bc	ba	ba	..	ba	ba	bc	..	aa	ba	bc	ba	ba	bc	..	ca	bc	..	ba	..
CAFS517	<abxaa>			aa	ab	ab	aa	ab	ab	aa	ab	aa	aa	aa	ab	ab	ab	ab	aa	ab	aa	ab	ab	aa	ab	ab	ab	ab	ab	aa	ab	ab	aa	ab	aa	ab	ab	aa	ab	ab	ab	aa	aa	aa	aa	aa	ab	aa	ab
CAFS520	<abxac>			aa	aa	ac	cb	ab	ac	cb	ac	ac	ab	cb	ab	ab	cb	aa	ab	aa	ab	ab	ab	ab	ac	ac	aa	cb	ac	ab	aa	ac	aa	cb	cb	ab	ab	aa	ac	aa	cb	ab	cb	ab	aa	ac	ac	aa	aa
CAFS552	<abxac>			ba	ac	ba	ba	ba	ba	ba	bc	ba	ac	ba	ba	bc	aa	ac	..	ac	aa	ba	bc	bc	bc	bc	aa	ba	bc	aa	bc	bc	aa	ba	ac	ba	aa	..	ac	ba	ac	..	aa	ac	ba	ac	aa	ac	ac
CAFS624	<nnxnp>			nn	np	np	np	np	np	nn	np	np	np	np	nn	np	np	np	nn	nn	nn	nn	nn	nn	np	np	nn	np	np	nn	np	nn	np	nn	nn	np	nn	np	np	nn	nn	nn	np	np	nn	np	np	np	np
CAFS636	<aaxab>			ab	ab	aa	ab	ab	ab	aa	ab	ab	ab	ab	aa	aa	aa	ab	aa	aa	aa	ab	ab	ab	ab	ab	aa	aa	ab	..	aa	aa	..	aa	ab	ab	aa	ab	aa	ab	aa	aa	aa	aa	ab	aa	ab	ab	aa
CAFS642-1	<abxaa>			aa	ab	ab	aa	aa	aa	aa	ab	aa	aa	ab	aa	ab	ab	ab	aa	aa	aa	aa	ab	ab	aa	aa	aa	aa	aa	aa	ab	aa	aa	ab	ab	ab	aa	aa	aa	aa	aa	ab	ab	ab	aa	aa	ab	ab	aa
CAFS642-2	<abxaa>			ab	aa	aa	ab	aa	aa	ab	ab	ab	aa	ab	aa	ab	ab	aa	ab	ab	aa	ab	aa	ab	ab	ab	aa	ab	ab	..	ab	aa	aa	ab	aa	ab	aa	ab	aa	ab	aa	aa	ab	ab	ab	aa	aa	ab	ab
CAFS649	<abxaa>			aa	aa	aa	ab	ab	aa	ab	aa	aa	ab	ab	ab	ab	ab	aa	ab	aa	ab	ab	ab	ab	aa	aa	aa	ab	aa	ab	aa	aa	aa	ab	ab	ab	ab	aa	aa	aa	ab	ab	ab	ab	aa	aa	aa	aa	aa
CAFS658	<nnxnp>			nn	np	nn	nn	np	np	nn	np	np	nn	nn	nn	np	nn	np	nn	nn	nn	np	np	nn	nn	nn	np	nn	nn	..	np	nn	nn	np	np	nn	nn	np	nn	np	nn	np	nn	np	nn	np	np	nn	np
CAFS660	<aaxab>			ab	ab	aa	ab	ab	aa	ab	ab	ab	ab	ab	aa	ab	aa	ab	ab	aa	aa	aa	aa	ab	aa	aa	ab	ab	aa	aa	aa	aa	ab	aa	ab	ab	aa	aa	aa	aa	ab	aa	aa	aa	ab	ab	aa	ab	aa
CAFS663	<abxaa>			aa	aa	ab	ab	aa	ab	ab	aa	ab	aa	aa	aa	aa	aa	aa	ab	ab	ab	aa	aa	aa	aa	aa	aa	aa	ab	aa	aa	ab	ab	aa	ab	aa	ab	aa	aa	ab	ab	aa	ab	ab	ab	aa	aa	aa	aa
CAFS670	<abxac>			cb	aa	ab	ab	ab	ab	aa	aa	aa	aa	aa	ca	ca	cb	aa	ca	aa	cb	aa	aa	ab	ab	ab	ca	cb	cb	aa	ab	cb	ab	ab	ca	cb	cb	ca	cb	cb	..	ab	ab	aa	ca	aa	aa	aa	aa
CAFS675	<aaxab>			aa	aa	aa	ab	aa	ab	aa	ab	ab	aa	aa	ab	ab	ab	aa	ab	ab	ab	aa	aa	ab	ab	aa	aa	aa	aa	aa	ab	ab	ab	aa	ab	ab	aa	ab	ab	aa	aa	ab	aa	aa	aa	aa	aa	ab	aa
CAFS684	<aaxab>			ab	aa	aa	ab	aa	ab	ab	aa	aa	ab	aa	aa	ab	aa	ab	aa	ab	aa	ab	aa	aa	ab	aa	ab	ab	ab	..	ab	aa	ab	ab	aa	aa	ab	ab	aa	ab	ab	aa	aa	ab	aa	ab	ab	aa	..
CAFS724	<abxac>			ba	ca	aa	ba	aa	ca	cb	ba	cb	ca	ca	ca	ba	ca	aa	ca	aa	aa	cb	cb	cb	aa	aa	aa	ca	ca	ca	ca	cb	cb	ba	cb	ba	ba	cb	ba	aa	aa	ba	cb	cb	ba	aa	aa	aa	ca
CAFS730	<abxac>			ac	ac	aa	ac	bc	ac	aa	ac	ac	ac	aa	ac	ba	aa	ac	ac	aa	bc	ba	ba	aa	aa	ba	ac	bc	bc	aa	bc	bc	ba	ba	ba	aa	ba	bc	aa	bc	aa	ba	ba	ba	bc	ac	ba	ba	ba
CAFS733	<abxac>			ac	ab	aa	ac	ac	ab	ab	cb	cb	ab	ac	aa	ab	cb	ab	ac	ac	ab	ac	ab	ab	ab	cb	ac	cb	ab	aa	aa	..	ab	cb	ac	cb	ab	ac	ab	ab	..	cb	ab	aa	aa	cb	cb	cb	cb
CAFS735	<aaxab>			ab	ab	aa	ab	aa	ab	aa	aa	ab	ab	ab	aa	ab	aa	aa	ab	ab	aa	ab	ab	aa	ab	aa	ab	aa	aa	aa	ab	ab	aa	aa	aa	ab	aa	aa	ab	aa	ab	ab	ab	ab	ab	aa	ab	ab	ab
CAFS741	<abxaa>			ab	ab	ab	ab	aa	ab	ab	aa	ab	ab	ab	ab	aa	ab	ab	ab	aa	ab	aa	aa	ab	ab	aa	ab	aa	aa	ab	aa	aa	aa	aa	aa	ab	aa	aa	ab	ab	ab	ab	aa	aa	aa	ab	aa	aa	aa
CAFS752	<abxac>			ca	ca	aa	ca	ca	cb	aa	ca	cb	cb	ab	ab	aa	ca	ca	ab	aa	cb	ca	cb	ca	aa	cb	cb	ca	ca	ca	aa	ab	aa	aa	ab	aa	ca	ca	cb	ca	ca	ab	ca	ca	ca	ca	ca	aa	ab
CAFS771	<abxac>			ba	aa	ba	ca	ba	cb	cb	..	..	cb	ca	ba	ba	cb	cb	cb	cb	cb	aa	ba	ba	ba	aa	cb	cb	cb	ba	ba	ba	ba	ca	cb	ba	cb	ba	aa	cb	aa	aa	ba	cb	ca	ca	ba	cb	ba
CAFS772	<abxac>			aa	cb	aa	cb	aa	cb	aa	ac	ab	cb	ac	aa	ac	cb	ac	ac	ab	ab	ac	aa	cb	aa	ac	ab	aa	aa	ab	ab	ac	cb	ac	cb	ac	ac	cb	aa	ab	aa	cb	aa	ab	cb	aa	ab	ab	aa
CAFS780	<abxac>			ab	ac	aa	ab	ab	ac	bc	aa	bc	aa	ac	ac	ab	ac	aa	ac	aa	aa	bc	bc	bc	aa	aa	aa	ac	ac	ac	ac	bc	bc	ab	bc	ab	ab	bc	ab	bc	aa	ab	bc	bc	ab	aa	aa	aa	aa
CAFS781	<lmxll>			lm	ll	ll	lm	ll	ll	lm	ll	lm	ll	ll	ll	lm	ll	ll	ll	ll	ll	lm	lm	lm	ll	ll	ll	ll	ll	ll	ll	lm	lm	lm	lm	lm	lm	lm	lm	lm	ll	lm	lm	lm	lm	ll	ll	ll	ll
CAFS786	<aaxab>			ab	aa	aa	aa	aa	aa	aa	aa	aa	aa	aa	aa	ab	ab	aa	ab	aa	ab	aa	aa	ab	aa	aa	ab	aa	ab	ab	aa	aa	aa	ab	ab	ab	ab	ab	ab	ab	ab	ab	aa	aa	aa	aa	aa	aa	aa
CAFS787	<aaxab>			ab	aa	aa	aa	aa	aa	ab	aa	ab	aa	ab	ab	aa	aa	aa	ab	ab	aa	ab	ab	aa	aa	aa	aa	aa	aa	aa	ab	aa	ab	ab	aa	ab	aa	ab	aa	ab	ab	aa	aa	ab	ab	aa	aa	ab	ab
CAFS788	<nnxnp>			nn	np	nn	nn	np	nn	np	np	nn	np	nn	np	nn	nn	nn	nn	nn	np	nn	np	np	np	np	nn	nn	np	nn	np	..	np	np	nn	np	nn	np	nn	nn	np	nn	np	nn	np	np	nn	np	np
CAFS797	<aaxab>			aa	aa	aa	ab	aa	aa	ab	aa	aa	ab	aa	ab	ab	ab	ab	aa	ab	aa	ab	ab	ab	aa	aa	aa	aa	ab	aa	aa	aa	ab	aa	aa	ab	ab	ab	ab	aa	ab	ab	ab	ab	ab	ab	aa	ab	aa
CAFS803	<aaxab>			aa	ab	aa	ab	ab	aa	aa	ab	ab	aa	ab	aa	ab	ab	ab	ab	ab	ab	ab	ab	aa	aa	aa	ab	aa	ab	ab	ab	ab	ab	ab	aa	aa	aa	aa	aa	aa	ab	aa	ab	ab	ab	ab	aa	aa	ab
CAFS809	<abxaa>			aa	ab	aa	ab	aa	ab	ab	aa	ab	aa	aa	ab	aa	aa	aa	ab	ab	ab	ab	aa	aa	ab	aa	ab	aa	ab	aa	aa	ab	ab	aa	aa	aa	ab	ab	aa	ab	ab	ab	aa	aa	aa	ab	aa	aa	aa
CAFS813	<aaxab>			ab	ab	aa	aa	aa	ab	aa	ab	ab	aa	ab	ab	aa	aa	aa	ab	aa	aa	aa	aa	aa	aa	ab	ab	ab	aa	aa	aa	aa	ab	aa	ab	aa	aa	aa	ab	ab	ab	aa	aa	ab	aa	ab	aa	aa	ab
CAFS815	<aaxab>			aa	ab	ab	aa	aa	ab	ab	aa	aa	aa	ab	ab	ab	ab	aa	ab	ab	ab	aa	ab	aa	ab	ab	aa	aa	ab	aa	ab	aa	ab	aa	ab	aa	aa	aa	ab	aa	aa	aa	ab	aa	ab	aa	aa	aa	aa
CAFS833	<aaxab>			aa	ab	aa	aa	aa	ab	ab	aa	aa	aa	ab	ab	aa	aa	ab	aa	ab	aa	ab	aa	ab	ab	aa	ab	ab	aa	aa	ab	ab	aa	aa	aa	ab	ab	ab	aa	aa	ab	ab	ab	ab	ab	aa	aa	aa	aa
CAFS834	<aaxab>			ab	ab	aa	aa	aa	ab	aa	ab	ab	aa	ab	ab	aa	aa	aa	ab	aa	aa	aa	ab	aa	aa	ab	ab	..	aa	aa	aa	aa	ab	aa	ab	aa	aa	..	ab	ab	ab	ab	aa	ab	aa	ab	aa	aa	ab
CAFS850	<abxac>			ab	aa	ac	cb	cb	aa	aa	aa	cb	cb	ac	ac	aa	aa	aa	ab	ab	ac	ac	cb	ac	ab	ab	ab	ab	aa	ac	cb	ac	ac	ab	ac	ac	ac	ac	ac	aa	ac	aa	ab	ac	ac	ac	aa	ab	aa
CAFS867	<aaxab>			aa	aa	aa	ab	aa	aa	aa	aa	aa	aa	ab	ab	ab	aa	ab	ab	ab	ab	ab	..	aa	aa	aa	aa	ab	aa	ab	ab	aa	aa	aa	aa	aa	ab	ab	aa	aa	aa	ab	ab	aa	aa	aa	aa	ab	aa
CAFS871	<aaxab>			ab	ab	ab	aa	ab	aa	ab	aa	ab	ab	ab	ab	aa	aa	ab	ab	ab	ab	ab	ab	aa	aa	ab	ab	ab	ab	ab	aa	aa	aa	ab	aa	ab	ab	ab	aa	ab	aa	aa	ab	ab	ab	ab	ab	ab	ab
CAFS878	<aaxab>			ab	aa	aa	ab	aa	ab	aa	aa	ab	aa	aa	aa	aa	ab	aa	ab	aa	ab	ab	aa	aa	ab	aa	ab	aa	ab	ab	aa	ab	ab	aa	aa	ab	aa	ab	ab	aa	aa	ab	aa	aa	ab	ab	aa	ab	aa
CAFS882	<abxcd>			bd	ad	bc	ac	ac	bc	ac	bc	ac	ac	bd	bc	ad	bd	ac	ad	bc	ad	ac	bc	bd	bc	ac	bd	bc	bc	ad	ac	bc	bc	bc	bc	bd	bd	ad	ad	bd	ad	bc	ad	ac	ac	bc	ac	bc	ac
CAFS890	<abxcd>			cb	cb	cb	bd	ca	ad	cb	cb	ca	ad	bd	ca	ca	bd	cb	bd	ca	cb	cb	bd	ca	ca	ca	ad	ad	cb	ca	bd	bd	bd	cb	ca	cb	cb	..	cb	ca	bd	ca	cb	bd	ca	ca	cb	bd	cb
CAFS893	<nnxnp>			nn	np	nn	np	nn	nn	nn	nn	np	nn	nn	np	nn	np	nn	nn	np	np	np	np	nn	np	nn	np	nn	nn	np	np	np	nn	np	nn	np	np	nn	nn	np	nn	nn	np	np	nn	np	np	np	nn
CAFS897	<nnxnp>			np	np	nn	np	np	np	nn	..	nn	np	nn	np	nn	np	np	np	nn	np	nn	nn	nn	nn	np	np	np	nn	nn	np	np	np	nn	nn	np	nn	nn	nn	np	nn	nn	nn	nn	np	nn	np	nn	nn
CAFS905	<abxac>			ab	aa	aa	bc	ab	ab	aa	ab	ac	ac	ab	bc	bc	ab	aa	ab	aa	ab	aa	ac	bc	bc	aa	aa	aa	bc	aa	ac	ac	aa	bc	bc	aa	aa	ab	bc	ab	ac	ac	aa	bc	ac	bc	ab	ab	ab
CAFS906	<abxaa>			ab	ab	aa	aa	ab	aa	aa	aa	aa	ab	ab	ab	ab	ab	aa	ab	aa	aa	aa	aa	ab	ab	ab	aa	ab	aa	aa	aa	ab	aa	ab	ab	aa	ab	aa	aa	ab	ab	ab	aa	ab	ab	aa	aa	ab	ab
CAFS909	<abxaa>			ab	ab	aa	..	ab	ab	ab	ab	aa	ab	aa	ab	aa	ab	ab	aa	ab	ab	aa	aa	aa	ab	aa	aa	ab	ab	aa	aa	ab	aa	ab	aa	aa	aa	ab	ab	ab	ab	ab	ab	aa	ab	ab	aa	aa	aa
CAFS913	<aaxab>			ab	ab	ab	ab	aa	ab	aa	ab	ab	ab	aa	ab	aa	..	ab	ab	ab	aa	ab	ab	aa	aa	ab	..	ab	aa	aa	aa	aa	aa	ab	ab	aa	..	aa	ab	aa	ab	ab	ab	aa	aa	ab	aa	ab	ab
CAFS918	<aaxab>			ab	aa	aa	ab	aa	aa	ab	aa	aa	ab	aa	aa	ab	aa	ab	aa	ab	..	ab	aa	aa	ab	aa	ab	ab	ab	aa	aa	aa	ab	ab	aa	aa	ab	ab	aa	ab	ab	aa	aa	ab	aa	ab	ab	aa	ab
CAFS925	<aaxab>			aa	ab	ab	ab	ab	aa	ab	ab	ab	aa	aa	aa	aa	ab	ab	aa	ab	ab	aa	aa	aa	ab	ab	aa	ab	ab	ab	aa	aa	ab	aa	ab	ab	aa	ab	ab	aa	ab	ab	ab	aa	aa	ab	ab	aa	aa
CAFS926	<aaxab>			ab	ab	ab	ab	ab	ab	ab	ab	ab	ab	..	aa	aa	aa	ab	ab	ab	aa	aa	aa	aa	aa	ab	ab	ab	aa	ab	aa	aa	ab	aa	ab	aa	aa	aa	aa	aa	ab	ab	aa	aa	aa	..	ab	ab	aa
CAFS94	<aaxab>			ab	ab	aa	ab	ab	ab	aa	ab	aa	ab	aa	aa	aa	ab	ab	aa	aa	ab	aa	aa	ab	aa	aa	ab	ab	ab	aa	aa	ab	ab	aa	ab	ab	ab	aa	ab	aa	aa	ab	ab	ab	aa	ab	ab	ab	aa
CAFS963	<abxac>			ca	ba	cb	ba	aa	aa	cb	aa	ca	aa	ca	ca	..	aa	..	ca	ca	aa	cb	ca	aa	cb	ca	ba	ba	aa	aa	cb	aa	aa	cb	aa	ca	ba	ca	aa	..	cb	..	aa	cb	cb	aa	ba	cb	cb
CAFS975	<abxac>			ca	ab	aa	ca	ca	ab	ab	cb	cb	ab	ca	aa	ab	cb	ab	ca	ca	ab	ca	ab	ab	ab	cb	ca	cb	ab	aa	ca	ca	ab	cb	ca	cb	ab	ca	ab	ab	..	ab	ab	aa	aa	..	cb	cb	cb
CAFS987	<nnxnp>			np	np	nn	nn	nn	np	np	np	nn	nn	nn	nn	np	nn	np	np	np	np	nn	nn	np	np	np	np	np	nn	nn	np	nn	nn	np	np	nn	nn	nn	nn	np	nn	np	np	nn	nn	nn	np	np	np
CAFS995	<abxaa>			aa	ab	ab	ab	ab	aa	aa	ab	aa	aa	ab	ab	aa	aa	ab	ab	ab	aa	aa	aa	aa	aa	aa	ab	aa	aa	ab	ab	ab	aa	aa	aa	aa	ab	aa	ab	aa	ab	ab	aa	ab	aa	aa	aa	ab	aa
CAFS997	<abxaa>			ab	aa	ab	aa	aa	..	aa	ab	..	aa	aa	ab	ab	aa	ab	aa	aa	ab	..	aa	ab	ab	ab	aa	..	ab	ab	aa	ab	..	ab	..	aa	aa	aa	ab	aa	aa	ab	ab	ab	aa	aa	aa	..	..
CAFS999	<aaxab>			ab	ab	aa	aa	aa	aa	aa	aa	aa	aa	ab	aa	ab	ab	aa	aa	aa	aa	aa	aa	ab	ab	aa	ab	aa	aa	ab	aa	aa	aa	aa	aa	ab	ab	ab	ab	ab	ab	aa	ab	aa	aa	aa	aa	ab	aa
HLJ021	<aaxab>			ab	aa	aa	aa	aa	ab	ab	aa	aa	ab	aa	aa	ab	aa	aa	aa	aa	aa	ab	ab	ab	aa	aa	aa	..	aa	aa	ab	ab	aa	aa	aa	..	ab	..	..	..	aa	ab	ab	ab	aa	ab	ab	aa	..
HLJ030	<abxaa>			aa	ab	aa	aa	aa	ab	ab	ab	aa	ab	ab	aa	ab	ab	aa	ab	ab	aa	aa	ab	ab	ab	ab	aa	ab	ab	ab	ab	aa	ab	ab	ab	ab	ab	aa	aa	aa	ab	ab	ab	ab	ab	aa	aa	ab	ab
HLJ036	<abxac>			ac	bc	ac	ac	bc	bc	ac	ac	bc	bc	bc	ab	ac	ac	ac	bc	aa	bc	ac	ab	bc	aa	bc	bc	aa	ac	ab	aa	bc	aa	ac	ab	aa	bc	ac	bc	ac	ab	ab	aa	aa	ac	ac	ab	aa	bc
HLJ046	<abxaa>			..	aa	aa	ab	ab	aa	ab	..	ab	aa	ab	aa	aa	aa	aa	ab	ab	aa	ab	ab	aa	aa	aa	ab	ab	ab	aa	aa	ab	ab	aa	ab	aa	ab	ab	aa	aa	ab	ab	ab	ab	aa	ab	aa	aa	aa
HLJ064	<aaxab>			ab	aa	aa	ab	ab	aa	aa	ab	ab	aa	ab	aa	aa	ab	aa	ab	ab	aa	ab	aa	aa	aa	ab	ab	aa	aa	ab	aa	ab	aa	aa	ab	ab	aa	ab	ab	aa	ab	ab	aa	aa	aa	ab	aa	ab	ab
HLJ071	<abxaa>			ab	aa	aa	ab	ab	ab	aa	ab	aa	aa	ab	ab	ab	ab	aa	ab	aa	ab	aa	aa	ab	ab	ab	aa	aa	ab	aa	aa	aa	aa	ab	ab	aa	aa	ab	ab	ab	aa	ab	aa	ab	aa	ab	ab	ab	ab
HLJ1042	<abxaa>			aa	aa	aa	ab	ab	ab	aa	ab	aa	aa	aa	ab	ab	aa	aa	ab	aa	ab	aa	aa	aa	ab	ab	aa	aa	aa	aa	aa	aa	aa	ab	aa	aa	aa	ab	ab	ab	aa	ab	aa	ab	aa	ab	ab	aa	aa
HLJ1093	<abxaa>			ab	aa	ab	aa	aa	ab	aa	ab	aa	aa	aa	ab	ab	aa	ab	aa	aa	aa	aa	aa	ab	ab	ab	aa	ab	ab	ab	aa	ab	aa	ab	ab	ab	aa	ab	ab	aa	aa	ab	ab	ab	aa	aa	aa	aa	ab
HLJ1097	<abxac>			bc	bc	ab	ac	ac	ac	ab	ac	bc	ac	bc	ab	ab	aa	ac	aa	ab	aa	ac	ac	bc	bc	ac	aa	aa	ac	ab	ab	ab	ac	ab	ac	bc	ab	aa	aa	ac	aa	aa	aa	aa	ac	aa	ac	bc	ab
HLJ1098	<abxac>			bc	bc	ab	ac	ac	ac	ab	ac	bc	ac	bc	ab	ab	aa	ac	aa	ab	aa	ac	ac	bc	bc	ac	aa	aa	ac	ab	ab	ab	ac	ab	ac	bc	ab	aa	aa	ac	aa	aa	aa	aa	ac	aa	ac	bc	ab
HLJ1113	<nnxnp>			nn	np	nn	np	np	nn	np	np	nn	np	nn	np	nn	nn	nn	nn	np	np	nn	np	np	np	np	nn	nn	np	nn	np	nn	np	np	nn	np	nn	np	nn	nn	np	nn	np	nn	np	np	nn	nn	np
HLJ1115	<nnxnp>			np	np	np	np	nn	nn	np	nn	nn	nn	nn	np	np	np	nn	np	np	np	nn	nn	np	nn	..	np	nn	nn	nn	np	nn	nn	nn	nn	nn	np	nn	np	np	..	np	nn	nn	np	nn	np	np	nn
HLJ1117	<aaxab>			ab	ab	ab	ab	aa	aa	ab	ab	aa	ab	ab	ab	aa	ab	aa	ab	aa	ab	aa	ab	ab	aa	aa	aa	aa	aa	aa	ab	aa	ab	aa	aa	ab	aa	aa	ab	ab	ab	ab	ab	aa	aa	aa	ab	ab	aa
HLJ1118	<abxaa>			ba	aa	ba	aa	aa	ba	aa	aa	aa	aa	ba	aa	ba	aa	ba	ba	aa	aa	ba	aa	ba	ba	aa	ba	aa	ba	aa	ba	ba	aa	ba	aa	ba	aa	aa	ba	ba	aa	ba	aa	ba	aa	ba	aa	aa	ba
HLJ1120	<abxaa>			aa	aa	aa	ab	aa	aa	aa	aa	ab	ab	ab	aa	ab	aa	aa	aa	aa	aa	aa	ab	aa	ab	..	ab	aa	ab	aa	ab	aa	ab	..	ab	aa	..	ab	ab	aa	ab	ab	ab	aa	aa	aa	aa	aa	ab
HLJ1121	<abxcd>			bd	ad	ad	bc	bc	bd	ad	bc	ac	ad	bd	bc	bc	bd	ad	bc	ad	bd	ad	ac	bc	bc	bc	ad	ad	bc	ad	ac	ac	ac	bc	bd	ad	ad	bd	bd	bd	ac	bc	ad	bc	ac	bc	bd	bd	bd
HLJ1123	<abxaa>			aa	aa	aa	ab	aa	aa	aa	aa	ab	ab	ab	aa	ab	aa	aa	aa	aa	aa	aa	ab	aa	ab	..	ab	aa	ab	aa	ab	aa	ab	..	ab	aa	..	ab	ab	aa	ab	ab	ab	aa	aa	aa	aa	aa	ab
HLJ1139	<abxac>			aa	bc	ab	ac	ab	bc	aa	bc	ab	ab	aa	aa	ab	aa	ac	bc	ab	aa	ac	ac	ac	aa	bc	ab	ab	ac	ac	ac	ac	bc	bc	ac	aa	ab	ab	aa	bc	bc	aa	ac	bc	ab	ac	aa	ac	bc
HLJ114	<nnxnp>			nn	np	nn	np	np	np	np	nn	nn	np	nn	np	nn	nn	nn	np	np	nn	np	nn	nn	np	..	nn	np	np	np	np	np	np	np	nn	np	np	nn	..	np	np	nn	nn	np	nn	np	np	np	np
HLJ1140	<nnxnp>			nn	np	nn	np	nn	nn	nn	..	nn	np	..	nn	..	np	np	np	nn	nn	np	nn	np	nn	np	nn	nn	nn	nn	nn	np	np	nn	np	nn	np	np	nn	nn	nn	np	nn	nn	np	nn	np	nn	nn
HLJ1144	<abxaa>			aa	aa	aa	ab	aa	aa	aa	aa	ab	ab	ab	aa	ab	aa	aa	aa	aa	aa	aa	ab	aa	ab	aa	ab	aa	ab	aa	ab	aa	ab	ab	ab	aa	ab	ab	ab	aa	ab	ab	ab	aa	aa	aa	aa	aa	ab
HLJ1145	<aaxab>			aa	aa	aa	ab	ab	aa	ab	aa	aa	aa	ab	aa	ab	ab	aa	ab	aa	ab	aa	ab	aa	aa	ab	ab	ab	ab	ab	aa	aa	ab	aa	aa	ab	aa	ab	aa	aa	ab	aa	ab	aa	ab	ab	ab	ab	ab
HLJ1147	<abxac>			..	ab	ac	aa	aa	bc	bc	ab	aa	..	ac	ac	bc	bc	bc	ab	ab	bc	bc	ac	bc	ab	ab	ab	ab	ac	bc	..	aa	..	ab	bc	ac	ac	ac	ac	bc	..	bc	ab	ac	ac	ac	bc	ab	..
HLJ1148	<nnxnp>			np	np	nn	np	np	nn	np	np	nn	nn	np	nn	..	nn	np	np	nn	nn	nn	nn	np	nn	nn	np	np	nn	nn	nn	nn	np	nn	np	np	np	nn	nn	nn	..	nn	nn	nn	np	np	nn	np	nn
HLJ1153	<aaxab>			ab	ab	ab	ab	ab	ab	ab	aa	aa	aa	aa	aa	ab	ab	aa	ab	ab	ab	aa	aa	ab	aa	ab	ab	ab	ab	aa	ab	aa	ab	aa	aa	aa	ab	aa	ab	..	..	ab	aa	aa	ab	aa	ab	ab	ab
HLJ1159	<aaxab>			aa	aa	aa	aa	ab	ab	aa	ab	ab	ab	aa	aa	aa	aa	ab	aa	aa	aa	ab	ab	aa	ab	aa	aa	ab	aa	ab	aa	ab	ab	ab	ab	ab	aa	ab	aa	aa	aa	aa	ab	ab	aa	ab	aa	aa	ab
HLJ1163	<aaxab>			ab	aa	ab	aa	ab	ab	ab	ab	aa	ab	ab	aa	ab	aa	ab	ab	aa	aa	aa	aa	ab	aa	ab	aa	ab	ab	aa	aa	aa	ab	aa	ab	aa	aa	ab	ab	aa	ab	aa	aa	aa	ab	aa	aa	aa	ab
HLJ117	<aaxab>			aa	aa	ab	ab	aa	ab	ab	aa	ab	aa	ab	ab	ab	ab	ab	aa	aa	ab	aa	ab	ab	aa	ab	aa	ab	aa	aa	ab	ab	ab	ab	aa	ab	ab	ab	ab	ab	aa	ab	aa	ab	aa	ab	aa	aa	ab
HLJ1179	<abxac>			aa	bc	ab	aa	ab	bc	ac	ab	ab	ab	ac	ab	ab	bc	ab	bc	ab	aa	ab	bc	ac	aa	..	ab	bc	ac	ac	ac	aa	ac	ab	bc	ac	bc	aa	ab	aa	bc	bc	bc	bc	ac	ab	aa	ac	bc
HLJ1187	<aaxab>			..	..	aa	aa	aa	aa	aa	ab	aa	aa	aa	aa	aa	aa	..	ab	aa	ab	ab	ab	ab	aa	ab	aa	ab	aa	aa	..	aa	ab	ab	ab	ab	aa	ab	aa	aa	..	..	aa	aa	ab	aa	aa	aa	aa
HLJ1202	<abxac>			ac	ac	ac	aa	ab	ab	ab	ac	ac	aa	aa	ac	ac	ab	bc	ab	ac	bc	ac	ac	aa	..	ab	aa	ac	aa	ac	bc	bc	..	bc	aa	aa	bc	ab	bc	ac	ab	aa	aa	ab	aa	ab	ac	ac	ab
HLJ1233	<aaxab>			aa	aa	aa	ab	aa	ab	ab	ab	aa	ab	ab	aa	aa	ab	ab	ab	ab	ab	aa	aa	aa	aa	aa	ab	ab	ab	aa	aa	ab	aa	ab	ab	ab	ab	aa	aa	..	..	..	aa	..	ab	ab	aa	ab	aa
HLJ1244	<aaxab>			aa	ab	ab	aa	aa	ab	aa	aa	aa	..	ab	ab	aa	ab	aa	aa	aa	aa	ab	aa	aa	aa	ab	aa	aa	aa	ab	aa	aa	ab	aa	aa	aa	aa	ab	aa	aa	ab	ab	ab	aa	ab	aa	ab	ab	aa
HLJ1254	<abxac>			bc	aa	ab	ab	aa	ab	aa	ab	aa	aa	ab	bc	ac	bc	aa	ac	ab	ac	aa	ab	ab	ab	ab	bc	bc	bc	aa	aa	bc	ab	ab	bc	bc	bc	ac	ac	bc	ac	ab	aa	aa	ac	ab	aa	aa	aa
HLJ1266	<aaxab>			aa	ab	ab	aa	aa	ab	aa	ab	aa	aa	ab	aa	ab	ab	ab	ab	aa	ab	ab	ab	ab	aa	ab	aa	ab	aa	aa	ab	aa	ab	ab	ab	ab	aa	ab	aa	aa	ab	ab	aa	aa	ab	aa	aa	aa	aa
HLJ1268	<abxaa>			ab	ab	ab	..	ab	aa	aa	ab	aa	aa	ab	ab	ab	ab	..	aa	aa	ab	aa	aa	ab	ab	ab	aa	aa	ab	ab	..	aa	ab	aa	aa	ab	aa	aa	ab	aa	aa	aa	aa	ab	ab	aa	ab	ab	ab
HLJ1273	<abxaa>			aa	ab	ab	ab	aa	aa	ab	aa	ab	aa	aa	ab	aa	aa	aa	ab	ab	ab	aa	aa	ab	aa	aa	ab	ab	ab	aa	aa	ab	ab	aa	aa	aa	ab	ab	aa	ab	ab	ab	ab	ab	ab	aa	ab	aa	aa
HLJ1275	<abxac>			aa	aa	aa	bc	aa	ac	aa	aa	ab	aa	bc	ac	aa	ac	..	ab	aa	ab	aa	bc	aa	ab	ac	ac	ab	bc	ab	ab	bc	bc	ac	bc	ab	ac	aa	bc	ac	bc	ab	ab	aa	bc	ab	aa	bc	ab
HLJ1288	<aaxab>			aa	ab	aa	ab	aa	ab	aa	aa	ab	aa	ab	aa	ab	aa	aa	aa	ab	aa	ab	aa	aa	ab	aa	ab	aa	aa	aa	aa	ab	aa	ab	aa	ab	aa	aa	ab	ab	ab	ab	ab	ab	ab	ab	ab	aa	ab
HLJ1297	<abxac>			ac	bc	bc	bc	aa	ac	ab	aa	ab	ac	ab	ab	ab	aa	aa	aa	ab	ab	aa	aa	aa	ab	ac	ab	aa	ab	ac	..	ab	ab	ab	ac	ab	ab	ac	ac	ab	bc	ac	ac	ab	ab	ab	ab	ab	ab
HLJ1313	<abxcd>			ad	bd	ad	ac	bc	bc	bc	ad	ad	bc	bd	bd	bd	ad	bd	bc	ac	bd	ac	ad	ad	bc	bc	bd	bc	bc	bd	ac	ac	bc	bc	ad	ac	bd	ad	bc	ac	ac	bc	bd	ac	bd	bc	ac	bc	ac
HLJ1331	<abxaa>			ab	aa	ab	ab	ab	aa	ab	aa	aa	ab	ab	ab	aa	ab	aa	ab	ab	ab	aa	aa	ab	ab	ab	aa	ab	ab	aa	aa	aa	ab	aa	aa	ab	ab	aa	ab	aa	ab	aa	ab	aa	ab	aa	aa	ab	aa
HLJ1336	<abxaa>			aa	aa	aa	aa	aa	aa	ab	aa	ab	..	aa	aa	aa	ab	aa	ab	ab	aa	aa	ab	ab	ab	ab	aa	ab	ab	ab	aa	aa	aa	ab	aa	ab	aa	..	ab	aa	aa	ab	ab	ab	ab	ab	aa	aa	aa
HLJ1362	<abxcd>			bc	ac	bd	bc	bc	bc	bd	ad	bc	ad	bc	ac	bd	bc	ad	ad	bd	ac	ad	bc	bd	bc	bc	ad	ad	ac	bd	bc	bc	bc	bc	bd	ad	bd	ad	ad	ad	ad	ac	bd	bc	ad	ad	ac	ac	ad
HLJ1410	<abxaa>			ab	ab	aa	ab	ab	ab	aa	aa	aa	ab	aa	ab	ab	ab	ab	aa	ab	ab	ab	aa	aa	ab	ab	aa	ab	ab	ab	aa	ab	aa	ab	aa	aa	aa	ab	ab	ab	ab	ab	ab	aa	ab	ab	aa	aa	aa
HLJ1419	<abxac>			ab	bc	bc	ab	bc	ac	ab	ac	ab	ab	ac	bc	aa	ac	ac	ab	bc	ab	ab	ab	aa	ab	ac	bc	bc	ac	ab	ac	ab	bc	aa	bc	aa	ac	bc	bc	aa	aa	ac	ac	bc	aa	aa	aa	aa	ac
HLJ1473	<aaxab>			aa	ab	ab	aa	aa	aa	ab	aa	ab	aa	aa	ab	ab	ab	ab	ab	ab	ab	ab	aa	ab	aa	aa	ab	aa	aa	ab	aa	ab	ab	ab	aa	aa	ab	ab	aa	aa	ab	ab	ab	aa	ab	ab	ab	aa	aa
HLJ1477	<lmxll>			lm	..	ll	..	ll	ll	lm	ll	ll	ll	lm	lm	ll	lm	lm	lm	lm	lm	lm	ll	lm	lm	ll	ll	ll	lm	lm	lm	ll	lm	ll	lm	ll	..	lm	lm	lm	ll	lm	lm	lm	ll	ll	lm	lm	lm
HLJ1482	<nnxnp>			nn	nn	nn	..	np	np	np	nn	np	nn	np	nn	nn	np	nn	nn	nn	nn	nn	np	nn	np	..	nn	np	np	..	..	nn	nn	nn	nn	nn	..	np	nn	..	np	np	nn	np	np	np	np	..	nn
HLJ1556	<abxaa>			aa	ab	aa	aa	ab	aa	aa	ab	aa	ab	aa	ab	ab	aa	aa	ab	aa	ab	aa	ab	aa	ab	ab	aa	ab	aa	ab	aa	aa	ab	aa	aa	aa	aa	ab	aa	ab	ab	aa	ab	aa	aa	aa	aa	ab	aa
HLJ1563	<lmxll>			lm	ll	lm	lm	lm	ll	ll	ll	lm	lm	lm	lm	ll	ll	lm	ll	ll	lm	lm	lm	lm	ll	ll	ll	ll	ll	lm	lm	lm	lm	ll	lm	lm	lm	lm	lm	ll	lm	ll	ll	lm	lm	lm	lm	ll	ll
HLJ157	<abxcd>			ad	bd	bd	bd	..	..	bd	ad	bd	..	bd	bd	..	ac	ad	ad	ad	bd	ac	ac	bd	bc	bd	bc	ad	bc	ad	..	bd	bd	..	ad	bc	bc	ac	ac	..	bd	ac	ad	bc	..	..	bc	bc	bd
HLJ1684	<abxcd>			bc	bd	bd	ad	ad	bc	ac	ac	ad	ac	bd	ad	bc	ad	bd	bd	ac	ad	bd	ac	bd	bc	ad	bc	ac	bd	ad	..	bc	ad	bc	ac	bc	ad	ad	bd	bd	ac	bc	ad	bc	ac	ac	ac	bd	bc
HLJ1687	<aaxab>			aa	aa	aa	ab	ab	aa	ab	aa	aa	aa	ab	aa	aa	ab	aa	ab	aa	ab	aa	ab	aa	aa	ab	ab	ab	ab	ab	aa	aa	aa	ab	aa	aa	aa	ab	aa	aa	aa	aa	ab	aa	ab	ab	ab	ab	ab
HLJ1691	<abxac>			aa	aa	aa	bc	aa	ac	aa	aa	ab	aa	bc	bc	aa	ac	aa	ab	aa	ab	ab	bc	aa	ab	ac	ac	ab	bc	ab	..	bc	bc	bc	bc	ab	ac	aa	ac	ac	bc	ab	ab	aa	bc	aa	aa	bc	aa
HLJ1717	<abxac>			ca	cb	aa	aa	aa	aa	ca	ba	aa	cb	aa	..	ca	..	..	ba	cb	ba	aa	aa	..	aa	ca	ba	cb	cb	ca	aa	aa	aa	aa	aa	cb	ca	cb	cb	cb	cb	ba	aa	aa	cb	cb	ba	ba	cb
HLJ1842	<abxaa>			aa	ab	aa	ab	ab	..	ab	aa	ab	ab	ab	aa	aa	ab	aa	ab	ab	ab	ab	ab	aa	aa	aa	ab	aa	aa	aa	ab	aa	ab	aa	aa	aa	ab	ab	aa	ab	ab	aa	aa	aa	ab	ab	ab	ab	aa
HLJ1843	<abxaa>			aa	ab	ab	ab	ab	ab	ab	aa	aa	aa	aa	aa	ab	aa	ab	aa	aa	aa	ab	aa	aa	ab	aa	ab	ab	aa	aa	ab	aa	aa	ab	aa	ab	aa	aa	aa	ab	ab	aa	aa	ab	ab	aa	ab	ab	ab
HLJ1856	<aaxab>			aa	aa	ab	aa	ab	ab	ab	ab	ab	ab	aa	ab	aa	ab	ab	ab	ab	ab	ab	ab	aa	aa	ab	aa	ab	ab	aa	ab	ab	ab	ab	ab	aa	aa	ab	aa	aa	aa	ab	aa	ab	ab	ab	ab	aa	ab
HLJ1887	<aaxab>			aa	ab	ab	ab	ab	..	aa	ab	aa	aa	aa	aa	ab	ab	ab	ab	aa	ab	ab	ab	ab	aa	ab	aa	ab	aa	ab	ab	aa	ab	ab	ab	ab	aa	ab	aa	aa	ab	ab	aa	aa	ab	aa	aa	aa	aa
HLJ1888	<aaxab>			ab	ab	aa	ab	ab	ab	aa	aa	ab	ab	ab	ab	aa	ab	ab	aa	aa	ab	aa	ab	aa	ab	ab	aa	aa	ab	ab	ab	ab	ab	ab	ab	aa	ab	aa	ab	ab	aa	ab	aa	ab	aa	aa	ab	ab	aa
HLJ1944	<abxac>			bc	aa	ac	ac	ab	..	bc	ab	bc	bc	ac	ac	ab	bc	ac	aa	bc	ab	ab	ab	ab	ab	bc	bc	ab	bc	aa	ab	ab	aa	aa	aa	bc	aa	ab	ab	ab	ab	aa	ab	ab	aa	aa	aa	aa	ab
HLJ1946	<aaxab>			aa	aa	aa	ab	aa	ab	ab	aa	aa	ab	ab	aa	aa	ab	ab	ab	ab	ab	aa	aa	aa	aa	aa	ab	ab	ab	aa	aa	ab	aa	ab	..	ab	ab	aa	aa	ab	aa	ab	aa	aa	ab	ab	aa	ab	aa
HLJ1958	<abxaa>			ab	aa	aa	ab	ab	ab	aa	ab	aa	aa	ab	ab	ab	ab	aa	ab	aa	ab	aa	aa	ab	ab	ab	aa	aa	ab	aa	aa	aa	aa	ab	ab	aa	aa	ab	aa	ab	aa	ab	aa	ab	aa	ab	ab	ab	ab
HLJ1970	<nnxnp>			nn	np	nn	np	np	nn	nn	np	np	nn	nn	np	nn	np	nn	nn	np	np	np	np	nn	np	nn	np	..	nn	nn	np	np	nn	nn	nn	np	nn	nn	nn	nn	nn	nn	np	np	nn	nn	np	np	nn
HLJ2008	<aaxab>			ab	ab	ab	aa	aa	aa	aa	ab	aa	ab	ab	aa	aa	ab	aa	ab	aa	ab	aa	aa	ab	ab	ab	aa	aa	aa	aa	ab	aa	aa	ab	ab	ab	aa	ab	aa	aa	ab	ab	ab	aa	aa	aa	aa	aa	aa
HLJ2012	<aaxab>			aa	aa	aa	aa	ab	ab	aa	ab	ab	ab	aa	ab	aa	aa	aa	ab	ab	aa	ab	ab	aa	ab	ab	aa	aa	aa	ab	aa	ab	aa	ab	ab	aa	aa	ab	aa	ab	aa	aa	ab	aa	aa	ab	aa	ab	ab
HLJ2013	<abxaa>			ab	aa	aa	aa	ab	aa	ab	ab	ab	aa	aa	aa	ab	ab	ab	aa	aa	aa	ab	ab	ab	aa	aa	aa	aa	aa	aa	ab	ab	ab	ab	ab	ab	ab	ab	ab	ab	aa	ab	ab	ab	ab	aa	aa	ab	ab
HLJ2019	<abxac>			bc	ab	ab	bc	ac	ab	ab	ac	ab	ab	bc	ac	aa	ac	ab	ab	bc	ac	ab	ac	aa	ab	ab	bc	ab	bc	ac	ac	aa	bc	aa	bc	aa	ac	ab	bc	aa	aa	ac	ac	bc	aa	ab	aa	aa	ac
HLJ2103	<aaxab>			aa	ab	ab	ab	ab	aa	aa	ab	ab	ab	ab	ab	ab	aa	aa	ab	aa	ab	ab	aa	aa	aa	aa	aa	ab	aa	aa	ab	ab	ab	aa	ab	ab	aa	ab	ab	ab	ab	ab	ab	ab	aa	aa	aa	ab	..
HLJ2108	<abxac>			aa	aa	bc	aa	aa	bc	ac	aa	ac	bc	ac	ab	bc	aa	bc	bc	ab	aa	aa	ab	bc	aa	ab	ab	bc	ab	bc	aa	ab	ab	bc	ac	aa	ab	bc	ab	ab	bc	ac	ac	ab	bc	bc	aa	ab	ac
HLJ2110	<aaxab>			ab	aa	aa	aa	aa	aa	aa	ab	ab	aa	ab	aa	aa	ab	aa	aa	ab	ab	aa	ab	aa	aa	ab	ab	ab	aa	ab	aa	ab	ab	aa	aa	aa	ab	..	ab	aa	aa	aa	ab	ab	aa	ab	ab	aa	aa
HLJ2122	<abxac>			ac	ab	bc	ab	ab	ac	aa	aa	ac	aa	bc	ab	ac	ac	bc	bc	ab	aa	ac	aa	aa	aa	aa	bc	ac	aa	bc	ab	bc	aa	aa	ac	aa	bc	aa	bc	ac	ab	bc	aa	bc	aa	aa	ac	bc	aa
HLJ2128	<abxac>			aa	ab	aa	aa	bc	ab	ab	bc	bc	bc	bc	ab	ab	aa	aa	aa	ac	ab	ac	aa	aa	ab	ab	ab	bc	bc	aa	ac	aa	bc	bc	aa	bc	ab	aa	ab	ab	aa	bc	ab	aa	ab	ab	aa	bc	aa
HLJ2136	<aaxab>			ab	ab	aa	ab	ab	aa	ab	aa	ab	aa	aa	ab	aa	aa	aa	aa	aa	aa	ab	aa	ab	ab	ab	aa	aa	ab	ab	aa	ab	aa	ab	ab	ab	ab	aa	ab	ab	aa	aa	ab	aa	ab	ab	ab	aa	aa
HLJ2143	<abxac>			ab	aa	aa	aa	bc	aa	aa	bc	aa	bc	aa	aa	aa	bc	ab	bc	ab	aa	ab	ab	ab	ac	ab	ac	ab	aa	ab	aa	aa	aa	aa	ab	ac	aa	ab	ab	aa	aa	..	bc	aa	aa	aa	ac	aa	ac
HLJ2144	<abxaa>			aa	ab	aa	aa	aa	ab	ab	ab	ab	ab	aa	aa	ab	ab	ab	aa	aa	ab	aa	ab	ab	ab	ab	aa	ab	ab	..	aa	aa	ab	ab	aa	ab	ab	aa	ab	ab	ab	ab	ab	aa	aa	ab	ab	ab	..
HLJ2148	<aaxab>			ab	ab	aa	ab	aa	aa	aa	aa	aa	aa	ab	aa	ab	ab	aa	aa	aa	aa	aa	aa	ab	ab	aa	ab	aa	aa	ab	aa	aa	aa	aa	aa	ab	ab	..	ab	ab	ab	aa	ab	aa	aa	aa	aa	ab	aa
HLJ2149	<aaxab>			aa	aa	aa	aa	ab	aa	aa	aa	aa	aa	ab	aa	aa	aa	ab	aa	ab	aa	aa	aa	aa	aa	aa	aa	ab	aa	..	aa	aa	ab	aa	aa	aa	aa	ab	aa	ab	ab	ab	ab	aa	ab	aa	aa	ab	aa
HLJ2150	<aaxab>			aa	aa	aa	aa	ab	aa	aa	aa	aa	aa	ab	aa	aa	aa	aa	ab	ab	aa	ab	..	aa	ab	aa	aa	ab	ab	aa	ab	aa	ab	ab	aa	ab	aa	aa	aa	aa	aa	ab	aa	aa	aa	aa	aa	ab	aa
HLJ2155	<abxac>			aa	aa	aa	ac	ab	ab	aa	aa	..	ab	ab	bc	aa	aa	aa	ab	ac	ab	aa	bc	aa	ac	ab	ab	ac	aa	bc	ac	ab	ac	aa	bc	ac	aa	aa	ab	aa	bc	bc	ac	ac	aa	aa	ac	ac	ab
HLJ2157	<aaxab>			ab	aa	aa	aa	ab	ab	aa	ab	ab	ab	aa	ab	aa	aa	aa	aa	ab	ab	ab	ab	aa	ab	ab	aa	aa	aa	ab	aa	ab	aa	ab	ab	aa	aa	ab	aa	ab	aa	aa	ab	aa	aa	ab	aa	ab	ab
HLJ2160	<abxaa>			aa	ab	ab	ab	aa	aa	ab	aa	ab	aa	aa	aa	aa	aa	aa	ab	ab	ab	aa	aa	ab	aa	aa	ab	ab	ab	aa	aa	ab	ab	aa	aa	aa	..	ab	aa	ab	ab	aa	ab	ab	ab	aa	aa	aa	aa
HLJ2164	<abxac>			aa	aa	aa	aa	ac	ab	bc	bc	ab	ab	aa	ac	aa	bc	aa	bc	bc	ac	aa	bc	ab	ab	bc	aa	ab	..	..	aa	aa	ac	bc	ac	ab	..	aa	ab	aa	aa	bc	bc	bc	ab	ab	aa	..	aa
HLJ2170	<abxac>			aa	aa	aa	bc	aa	ac	aa	aa	ab	aa	bc	ac	aa	ac	ab	ab	aa	ab	aa	bc	aa	ab	ac	aa	..	bc	ab	ab	bc	bc	ac	bc	ab	bc	..	bc	..	bc	ab	ab	aa	bc	ab	aa	bc	ab
HLJ2179	<abxaa>			ab	aa	aa	aa	ab	aa	aa	aa	aa	ab	aa	aa	aa	ab	ab	ab	aa	aa	ab	ab	ab	aa	ab	aa	ab	aa	ab	aa	aa	aa	aa	ab	aa	aa	aa	ab	aa	aa	ab	ab	aa	aa	aa	aa	ab	aa
HLJ2181	<abxac>			aa	ab	aa	aa	ab	ab	ab	bc	ab	ab	bc	ab	bc	aa	bc	ab	aa	bc	aa	ab	ac	ab	ab	bc	ab	ab	bc	aa	ab	ab	bc	ab	aa	bc	ac	ab	aa	ab	ab	ab	aa	bc	ab	bc	ab	aa
HLJ2182	<aaxab>			aa	ab	ab	ab	ab	ab	ab	ab	ab	ab	aa	ab	aa	ab	ab	ab	ab	ab	aa	ab	aa	ab	ab	aa	ab	aa	aa	aa	aa	ab	ab	ab	aa	ab	aa	ab	aa	aa	aa	ab	aa	aa	aa	aa	aa	aa
HLJ2184	<aaxab>			ab	ab	ab	ab	ab	ab	aa	aa	ab	ab	ab	aa	ab	ab	aa	ab	ab	aa	aa	aa	aa	aa	ab	ab	ab	aa	aa	ab	aa	aa	aa	ab	ab	aa	ab	aa	ab	aa	aa	ab	aa	ab	ab	ab	ab	ab
HLJ2190	<abxaa>			ab	aa	ab	ab	aa	aa	ab	ab	ab	ab	aa	ab	ab	aa	aa	ab	aa	ab	aa	aa	ab	ab	aa	aa	aa	ab	ab	aa	aa	aa	aa	aa	ab	ab	aa	ab	aa	ab	ab	ab	ab	ab	aa	ab	aa	aa
HLJ2194	<aaxab>			ab	aa	aa	ab	aa	aa	aa	aa	aa	aa	ab	aa	ab	aa	aa	aa	aa	aa	ab	aa	ab	aa	aa	ab	aa	ab	ab	ab	ab	aa	aa	ab	ab	aa	ab	aa	ab	ab	ab	aa	aa	ab	ab	ab	ab	aa
HLJ2201	<aaxab>			ab	aa	aa	aa	aa	ab	ab	ab	aa	ab	aa	ab	ab	aa	aa	aa	aa	aa	ab	ab	ab	aa	aa	aa	aa	aa	aa	ab	ab	aa	aa	aa	aa	ab	aa	ab	aa	aa	ab	ab	ab	aa	ab	ab	aa	aa
HLJ2205	<aaxab>			aa	aa	aa	ab	aa	aa	ab	aa	aa	ab	aa	ab	ab	ab	ab	aa	ab	aa	ab	ab	ab	aa	aa	aa	aa	ab	aa	aa	aa	ab	aa	aa	ab	ab	ab	ab	aa	ab	ab	aa	ab	ab	aa	aa	ab	aa
HLJ2208	<nnxnp>			np	nn	np	nn	np	nn	np	np	nn	nn	nn	nn	np	np	nn	np	nn	nn	np	np	nn	np	np	nn	nn	nn	nn	nn	nn	np	np	nn	np	np	nn	np	nn	nn	np	nn	nn	nn	nn	np	np	nn
HLJ2212	<abxac>			ac	ab	bc	ab	ab	ac	aa	aa	ac	aa	bc	ab	ac	ac	bc	bc	ab	aa	ac	aa	aa	aa	aa	bc	ac	aa	bc	ab	bc	aa	aa	ac	aa	bc	..	bc	ac	ab	bc	aa	bc	aa	aa	ac	bc	aa
HLJ2225	<abxac>			ab	ac	ab	bc	ac	ab	bc	ac	ac	ac	ab	ab	bc	bc	..	aa	bc	aa	aa	bc	aa	ac	aa	ac	..	aa	..	aa	ac	aa	ac	aa	ab	aa	bc	bc	..	aa	aa	ab	bc	ab	bc	bc	aa	bc
HLJ2231	<abxaa>			aa	ab	ab	aa	aa	ab	ab	ab	aa	aa	ab	aa	ab	aa	aa	ab	aa	ab	ab	ab	aa	aa	ab	aa	ab	ab	ab	aa	ab	ab	ab	ab	ab	ab	ab	ab	ab	aa	ab	aa	ab	ab	aa	ab	ab	aa
HLJ2236	<abxac>			aa	ab	ab	ab	ac	ab	ab	aa	ab	aa	ac	aa	ac	aa	aa	bc	ab	ab	ac	aa	ac	aa	aa	bc	ab	ab	..	aa	bc	ab	aa	aa	ac	ab	bc	ac	bc	bc	aa	ab	bc	bc	aa	ac	ac	aa
HLJ2241	<abxac>			aa	aa	ac	ab	bc	ab	ac	bc	aa	aa	aa	aa	bc	ac	aa	ac	aa	ab	bc	bc	aa	ac	bc	aa	ab	aa	aa	ab	ab	bc	bc	ab	ac	bc	ab	ac	ab	aa	bc	ab	ab	ab	aa	bc	bc	ac
HLJ2246	<abxac>			aa	ac	ac	bc	ac	aa	aa	aa	bc	ac	bc	ac	ac	aa	aa	bc	ab	bc	bc	bc	aa	ab	aa	ac	bc	bc	ab	bc	bc	ab	ab	bc	bc	aa	bc	ac	ac	bc	bc	bc	aa	ab	aa	aa	bc	ac
HLJ2248	<aaxab>			ab	aa	ab	ab	aa	aa	aa	ab	aa	ab	aa	aa	aa	aa	ab	aa	aa	aa	ab	aa	ab	ab	aa	aa	aa	ab	aa	aa	ab	ab	ab	ab	ab	ab	ab	ab	ab	aa	aa	aa	aa	aa	aa	ab	aa	aa
HLJ2252	<aaxab>			aa	ab	aa	ab	ab	aa	aa	aa	ab	ab	ab	ab	aa	aa	ab	ab	aa	ab	aa	ab	aa	aa	ab	ab	ab	aa	aa	aa	aa	aa	ab	ab	ab	ab	aa	aa	aa	ab	ab	ab	ab	ab	ab	ab	aa	aa
HLJ2257	<aaxab>			aa	aa	aa	aa	aa	ab	aa	ab	ab	ab	ab	ab	aa	aa	aa	ab	aa	aa	aa	aa	aa	aa	ab	ab	ab	aa	aa	ab	aa	ab	aa	aa	aa	aa	aa	ab	ab	aa	aa	aa	ab	aa	ab	aa	aa	aa
HLJ2259	<aaxab>			aa	aa	ab	ab	ab	aa	ab	aa	aa	ab	ab	ab	aa	ab	aa	ab	aa	ab	aa	aa	aa	aa	ab	aa	ab	ab	aa	aa	aa	aa	aa	aa	aa	aa	ab	aa	aa	aa	aa	ab	aa	ab	ab	ab	ab	ab
HLJ2270	<aaxab>			aa	ab	ab	ab	aa	aa	ab	aa	ab	ab	ab	aa	ab	ab	aa	ab	ab	ab	ab	aa	aa	aa	aa	ab	ab	ab	..	ab	aa	aa	aa	ab	ab	ab	ab	aa	aa	aa	ab	ab	ab	aa	ab	ab	ab	..
HLJ2274	<lmxll>			lm	lm	ll	ll	lm	lm	lm	ll	ll	ll	ll	lm	ll	lm	lm	ll	lm	lm	ll	ll	ll	lm	ll	ll	lm	lm	ll	ll	lm	ll	lm	ll	ll	ll	lm	lm	lm	lm	lm	lm	ll	lm	lm	ll	ll	ll
HLJ2283	<aaxab>			aa	ab	ab	ab	aa	aa	aa	aa	aa	ab	ab	aa	ab	ab	ab	ab	aa	aa	aa	ab	ab	aa	aa	ab	aa	ab	ab	ab	aa	ab	ab	ab	ab	aa	aa	ab	ab	aa	aa	aa	ab	ab	ab	ab	..	aa
HLJ2300	<aaxab>			ab	aa	aa	aa	aa	aa	aa	ab	ab	ab	ab	aa	aa	ab	aa	aa	ab	ab	aa	ab	aa	aa	ab	ab	ab	..	..	aa	ab	ab	ab	aa	ab	ab	ab	ab	aa	aa	aa	aa	ab	aa	ab	ab	aa	aa
HLJ2302	<aaxab>			ab	aa	aa	aa	ab	aa	ab	aa	ab	aa	aa	aa	ab	aa	aa	aa	aa	aa	ab	ab	ab	aa	aa	aa	aa	aa	aa	ab	ab	ab	aa	aa	aa	ab	aa	ab	aa	aa	ab	ab	ab	aa	ab	ab	aa	aa
HLJ2305	<aaxab>			ab	ab	ab	aa	ab	ab	aa	ab	ab	aa	ab	aa	aa	aa	aa	ab	aa	ab	aa	aa	aa	ab	ab	ab	ab	aa	ab	ab	ab	aa	ab	ab	aa	aa	aa	ab	ab	aa	aa	ab	aa	aa	aa	ab	aa	ab
HLJ2312	<aaxab>			aa	aa	aa	aa	ab	ab	ab	ab	ab	ab	ab	ab	ab	ab	aa	aa	aa	aa	aa	ab	aa	ab	ab	aa	ab	aa	ab	ab	aa	aa	aa	aa	aa	aa	ab	ab	aa	ab	aa	aa	ab	ab	ab	ab	aa	aa
HLJ2315	<aaxab>			aa	ab	ab	ab	ab	ab	ab	ab	ab	ab	ab	aa	ab	ab	ab	aa	aa	aa	aa	aa	aa	ab	ab	aa	ab	ab	aa	ab	aa	ab	aa	aa	ab	aa	ab	ab	aa	aa	aa	ab	ab	aa	ab	ab	ab	ab
HLJ2316	<abxac>			ab	ab	bc	ab	ab	bc	ab	bc	ab	bc	bc	bc	ab	bc	ac	ab	ab	ac	bc	ab	ab	aa	bc	bc	bc	bc	ab	aa	aa	aa	bc	aa	ab	bc	aa	aa	bc	ac	ab	ac	ab	ab	ab	ab	aa	ab
HLJ2317	<abxaa>			aa	aa	ab	aa	ab	ab	aa	ab	aa	ab	ab	ab	ab	ab	ab	aa	ab	aa	ab	ab	aa	ab	ab	ab	ab	ab	aa	aa	..	aa	ab	aa	ab	ab	aa	ab	ab	ab	aa	aa	ab	aa	aa	ab	aa	ab
HLJ2321	<aaxab>			ab	ab	aa	ab	aa	ab	aa	aa	aa	ab	ab	aa	aa	ab	aa	ab	ab	ab	ab	aa	aa	aa	aa	ab	ab	aa	aa	aa	ab	aa	ab	ab	ab	ab	ab	aa	aa	aa	aa	aa	aa	aa	ab	ab	ab	ab
HLJ2324	<abxac>			ac	bc	ab	aa	ac	ab	aa	ab	aa	ac	ab	ac	ac	ab	ac	ab	bc	ac	ac	ac	ac	bc	ab	bc	aa	aa	ac	bc	bc	bc	aa	aa	ac	ac	ac	aa	bc	aa	ac	aa	ac	ac	aa	aa	bc	ac
HLJ2339	<abxac>			bc	ac	bc	aa	ac	bc	ab	ac	aa	aa	ac	ab	bc	ab	aa	ab	ac	ab	ab	bc	aa	ab	bc	bc	ac	bc	aa	bc	ab	aa	aa	ab	bc	ab	bc	aa	ac	ab	ac	bc	aa	ac	ac	aa	ac	bc
HLJ2345	<aaxab>			ab	aa	aa	ab	aa	ab	ab	ab	aa	ab	aa	ab	ab	ab	aa	aa	ab	ab	aa	aa	ab	aa	aa	aa	aa	ab	..	ab	ab	ab	aa	aa	ab	aa	ab	..	aa	aa	aa	aa	aa	aa	aa	aa	ab	..
HLJ2346	<abxaa>			ab	aa	ab	ab	ab	aa	aa	aa	ab	ab	aa	ab	ab	aa	ab	aa	ab	ab	ab	aa	ab	ab	aa	ab	aa	..	aa	aa	ab	ab	aa	aa	aa	aa	aa	..	aa	ab	aa	ab	aa	aa	ab	ab	..	aa
HLJ2349	<abxac>			ac	ac	ab	ac	bc	ac	ab	ab	ab	aa	ab	ac	ab	ab	ac	ac	aa	bc	ab	ab	aa	aa	bc	ac	bc	ab	aa	bc	bc	bc	ab	ab	ac	ab	ab	aa	bc	aa	ab	ab	ab	bc	ab	bc	ab	ab
HLJ2351	<aaxab>			aa	aa	aa	aa	ab	aa	ab	aa	aa	aa	aa	ab	aa	ab	aa	ab	ab	ab	aa	ab	aa	aa	ab	aa	aa	ab	..	aa	ab	ab	ab	ab	aa	ab	aa	aa	aa	aa	aa	ab	ab	aa	aa	aa	ab	aa
HLJ2352	<abxac>			ac	ab	bc	ac	ac	ab	ab	ab	ac	ac	bc	bc	ab	ab	ab	aa	aa	bc	bc	ac	bc	aa	aa	aa	aa	ab	bc	ac	bc	bc	aa	bc	bc	bc	bc	bc	ab	bc	ab	aa	bc	bc	bc	bc	aa	ab
HLJ2354	<aaxab>			aa	aa	aa	ab	aa	ab	ab	ab	aa	aa	aa	aa	aa	aa	ab	ab	ab	aa	ab	ab	aa	aa	ab	aa	ab	ab	ab	ab	ab	ab	aa	ab	aa	aa	aa	aa	ab	ab	aa	ab	ab	aa	ab	ab	ab	aa
HLJ2362	<abxac>			bc	bc	ab	bc	ac	ac	ab	aa	bc	bc	ab	bc	aa	ab	bc	bc	bc	ac	aa	aa	bc	ab	aa	bc	ac	ab	ab	ac	bc	aa	aa	ac	ab	aa	ac	ab	ac	bc	aa	ac	ac	ac	bc	aa	aa	aa
HLJ2364	<aaxab>			ab	aa	aa	aa	ab	ab	aa	aa	aa	aa	aa	ab	aa	aa	ab	ab	aa	ab	aa	ab	ab	aa	aa	ab	ab	aa	ab	aa	ab	ab	aa	ab	aa	ab	aa	aa	ab	ab	ab	aa	aa	ab	ab	aa	aa	aa
HLJ2366	<nnxnp>			nn	np	np	nn	nn	nn	np	nn	np	nn	nn	np	np	np	np	np	np	np	np	nn	np	nn	nn	np	nn	nn	np	nn	nn	np	..	nn	nn	np	np	nn	nn	np	np	np	nn	np	np	np	nn	nn
HLJ2367	<abxac>			ab	ab	ac	aa	ac	ab	ab	ab	ab	ab	ab	ac	ab	ab	ab	aa	ab	aa	ac	ab	aa	aa	aa	ac	aa	aa	ac	ab	ab	aa	ab	ac	ab	aa	ac	ab	ac	ab	ac	ab	ab	ab	ab	ab	ac	ab
HLJ2368	<aaxab>			aa	ab	aa	aa	ab	ab	aa	ab	ab	aa	aa	aa	ab	aa	ab	aa	aa	aa	ab	ab	aa	aa	aa	ab	aa	aa	ab	ab	aa	aa	aa	ab	aa	aa	ab	aa	ab	aa	ab	aa	ab	aa	ab	ab	ab	ab
HLJ2371	<abxaa>			ab	aa	ab	ab	aa	aa	aa	ab	ab	ab	aa	ab	ab	aa	aa	ab	aa	ab	aa	aa	ab	ab	ab	aa	aa	aa	ab	aa	aa	aa	aa	aa	aa	ab	aa	ab	aa	ab	ab	aa	ab	ab	aa	ab	aa	aa
HLJ2382	<abxac>			ac	bc	ab	ab	ab	ac	aa	bc	aa	ab	bc	bc	ac	ab	ab	ac	ab	ab	ab	aa	ab	ab	bc	bc	aa	ab	ab	aa	aa	ac	ab	ac	ab	ab	ab	aa	aa	ac	ab	bc	ac	ab	ac	ab	ab	ac
HLJ2386	<aaxab>			aa	ab	ab	aa	aa	aa	ab	aa	ab	aa	aa	ab	ab	ab	ab	ab	ab	ab	ab	aa	ab	aa	aa	ab	aa	aa	ab	aa	ab	ab	ab	aa	aa	ab	ab	aa	aa	ab	ab	ab	aa	ab	ab	ab	aa	aa
HLJ2387	<abxcd>			ad	bc	ad	bc	bd	bc	..	ad	bd	bd	ac	bc	bc	bd	..	ac	ad	bd	bd	bc	bd	ac	bd	ac	ad	ad	bd	ad	ad	ac	ac	ac	bc	bd	bd	ad	ac	bd	bd	bc	ac	bc	bc	ac	ad	ac
HLJ2389	<aaxab>			ab	ab	aa	aa	ab	ab	aa	ab	aa	aa	aa	aa	ab	ab	ab	ab	ab	aa	ab	aa	aa	aa	ab	ab	ab	ab	aa	aa	aa	aa	ab	aa	aa	aa	aa	aa	ab	aa	ab	ab	aa	aa	aa	aa	ab	ab
HLJ2391	<lmxll>			ll	ll	ll	lm	ll	ll	lm	ll	lm	lm	lm	ll	ll	lm	ll	lm	lm	ll	ll	lm	lm	lm	lm	ll	lm	lm	lm	ll	ll	ll	lm	ll	lm	ll	ll	lm	ll	ll	lm	lm	lm	lm	lm	ll	ll	lm
HLJ2395	<aaxab>			aa	aa	ab	aa	aa	ab	aa	ab	ab	ab	aa	ab	aa	aa	ab	ab	aa	aa	ab	ab	ab	ab	aa	ab	aa	aa	aa	ab	ab	ab	ab	ab	aa	aa	aa	aa	aa	aa	ab	ab	ab	aa	aa	ab	aa	ab
HLJ2396	<aaxab>			aa	aa	ab	aa	aa	aa	ab	ab	ab	ab	ab	ab	ab	aa	ab	aa	ab	aa	ab	aa	ab	ab	ab	aa	aa	ab	ab	aa	aa	aa	aa	ab	aa	ab	ab	ab	ab	aa	aa	ab	aa	ab	ab	ab	ab	ab
HLJ2417	<aaxab>			ab	ab	ab	aa	ab	aa	aa	aa	ab	aa	aa	ab	ab	aa	aa	aa	aa	aa	ab	ab	ab	ab	ab	aa	aa	aa	aa	ab	ab	ab	aa	aa	ab	aa	ab	aa	aa	ab	ab	ab	ab	aa	aa	ab	aa	aa
HLJ2418	<aaxab>			ab	aa	ab	ab	ab	aa	ab	aa	aa	ab	aa	ab	ab	aa	aa	aa	aa	aa	ab	ab	ab	aa	aa	aa	aa	aa	aa	aa	ab	aa	aa	aa	ab	ab	aa	aa	aa	aa	ab	ab	ab	aa	ab	ab	ab	aa
HLJ2422	<aaxab>			ab	ab	aa	ab	ab	ab	ab	aa	aa	aa	aa	ab	aa	aa	aa	aa	aa	aa	ab	aa	ab	ab	ab	aa	aa	ab	aa	aa	ab	aa	ab	ab	ab	ab	aa	ab	ab	aa	aa	aa	aa	ab	ab	ab	aa	aa
HLJ2434	<aaxab>			ab	aa	aa	aa	aa	aa	ab	aa	aa	aa	ab	ab	aa	ab	ab	ab	ab	ab	ab	aa	ab	ab	aa	aa	aa	ab	ab	ab	aa	ab	aa	ab	aa	aa	ab	ab	ab	aa	ab	ab	ab	aa	aa	ab	ab	ab
HLJ2435	<abxac>			ac	aa	ac	bc	ac	..	bc	aa	ab	ac	ac	ac	ac	ac	aa	ab	bc	ac	ab	ab	aa	aa	aa	bc	bc	ab	ac	ac	ab	ab	bc	bc	ac	ac	ab	aa	bc	bc	ac	ab	ac	ac	bc	ac	ac	ac
HLJ2439	<abxac>			bc	aa	ab	ab	ab	..	aa	ab	aa	aa	aa	ac	ac	bc	aa	ac	aa	bc	aa	aa	ab	ab	ab	ac	bc	bc	aa	ab	bc	ab	ab	ac	bc	bc	ac	bc	bc	ac	ab	ab	aa	ac	aa	aa	aa	aa
HLJ2442	<aaxab>			ab	ab	ab	aa	ab	ab	ab	ab	aa	ab	ab	ab	ab	ab	aa	ab	aa	ab	aa	ab	aa	ab	aa	ab	aa	aa	aa	aa	..	ab	aa	aa	ab	aa	aa	aa	aa	..	..	..	aa	ab	ab	ab	ab	ab
HLJ2444	<aaxab>			ab	ab	aa	ab	ab	ab	aa	ab	aa	ab	ab	aa	aa	aa	aa	aa	aa	aa	aa	ab	aa	ab	ab	aa	ab	ab	aa	ab	aa	aa	aa	ab	ab	aa	aa	ab	ab	aa	aa	aa	ab	aa	aa	aa	ab	ab
HLJ2447	<aaxab>			ab	aa	aa	aa	aa	ab	ab	aa	aa	ab	aa	aa	ab	aa	aa	aa	aa	aa	ab	ab	ab	aa	aa	aa	aa	aa	aa	ab	ab	aa	aa	aa	aa	ab	aa	ab	aa	aa	ab	ab	ab	aa	ab	ab	aa	aa
HLJ2458	<abxaa>			aa	ab	aa	ab	aa	aa	ab	ab	aa	ab	ab	aa	ab	ab	ab	ab	ab	ab	ab	aa	aa	ab	aa	aa	aa	aa	aa	ab	aa	ab	aa	ab	ab	aa	ab	ab	ab	ab	ab	aa	aa	aa	ab	ab	ab	ab
HLJ2461	<aaxab>			aa	ab	ab	ab	ab	ab	aa	aa	ab	ab	ab	ab	aa	aa	ab	ab	aa	ab	aa	ab	aa	aa	ab	ab	ab	aa	ab	aa	aa	ab	ab	ab	ab	ab	aa	ab	aa	ab	ab	ab	ab	ab	ab	ab	aa	aa
HLJ2463	<abxaa>			ab	aa	aa	ab	ab	..	aa	aa	aa	aa	aa	ab	aa	aa	ab	ab	aa	aa	aa	ab	aa	ab	ab	ab	aa	ab	ab	aa	aa	aa	aa	ab	ab	aa	ab	ab	ab	ab	ab	aa	aa	ab	ab	aa	ab	aa
HLJ2465	<abxac>			ab	ab	bc	ac	ab	..	ac	ac	aa	bc	ac	ab	bc	aa	bc	bc	ab	aa	ac	ac	..	aa	bc	ac	bc	bc	ac	..	..	..	bc	ac	aa	ab	bc	bc	ab	..	..	..	ac	bc	ab	ac	ab	ab
HLJ2470	<aaxab>			ab	ab	ab	ab	ab	ab	ab	ab	ab	ab	ab	aa	ab	ab	ab	ab	aa	ab	ab	aa	ab	aa	ab	ab	aa	ab	aa	aa	ab	aa	ab	aa	aa	ab	ab	ab	ab	aa	aa	aa	aa	ab	ab	aa	aa	ab
HLJ2485	<abxaa>			aa	aa	aa	aa	aa	aa	aa	aa	aa	aa	aa	aa	ab	ab	aa	aa	ab	ab	ab	ab	aa	aa	aa	aa	ab	ab	..	aa	aa	ab	ab	ab	aa	aa	ab	aa	..	..	..	ab	ab	ab	aa	ab	aa	ab
HLJ2487	<aaxab>			ab	ab	aa	ab	ab	aa	ab	aa	ab	aa	aa	ab	aa	aa	ab	aa	aa	aa	ab	aa	ab	ab	ab	aa	aa	ab	ab	aa	ab	aa	ab	ab	ab	ab	aa	ab	ab	aa	aa	ab	aa	ab	ab	ab	aa	aa
HLJ2488	<aaxab>			ab	ab	aa	ab	ab	..	ab	aa	ab	aa	aa	ab	aa	aa	ab	aa	aa	aa	ab	aa	ab	ab	ab	aa	aa	ab	ab	aa	ab	aa	ab	ab	ab	ab	aa	ab	ab	aa	aa	ab	ab	ab	ab	..	aa	aa
HLJ2490	<abxac>			ab	..	ab	ac	aa	bc	ab	ab	aa	ab	bc	bc	ab	ac	aa	aa	ab	aa	ab	ac	ab	aa	bc	bc	aa	ac	..	..	ac	ac	bc	ac	aa	ac	..	ac	ac	ac	aa	aa	ab	ac	aa	ab	ac	aa
HLJ2491	<abxac>			ab	ac	ac	ac	bc	ac	ac	ab	ac	bc	ab	bc	ab	bc	bc	ac	ac	ac	ac	bc	ab	bc	bc	aa	ac	aa	ab	ab	aa	ac	bc	bc	ab	..	aa	bc	aa	aa	ab	ac	aa	aa	ac	ab	ab	bc
HLJ2494	<aaxab>			aa	ab	ab	aa	aa	ab	aa	ab	aa	aa	ab	..	aa	aa	ab	aa	ab	ab	ab	ab	ab	aa	ab	aa	ab	aa	aa	ab	aa	ab	ab	ab	ab	aa	ab	aa	aa	ab	ab	aa	aa	ab	aa	aa	aa	aa
HLJ2516	<aaxab>			ab	aa	aa	aa	ab	aa	aa	aa	aa	aa	ab	ab	ab	ab	ab	aa	ab	ab	ab	aa	ab	ab	aa	ab	aa	aa	ab	ab	ab	aa	aa	aa	ab	ab	ab	aa	aa	aa	aa	aa	ab	ab	ab	ab	ab	ab
HLJ2517	<aaxab>			aa	ab	ab	ab	ab	ab	ab	ab	ab	ab	ab	aa	ab	ab	ab	aa	aa	aa	aa	aa	aa	ab	ab	aa	ab	ab	aa	ab	aa	ab	aa	aa	ab	aa	ab	ab	aa	aa	aa	ab	ab	aa	ab	ab	ab	ab
HLJ2518	<aaxab>			ab	aa	aa	aa	aa	aa	aa	aa	aa	ab	aa	ab	ab	aa	aa	aa	aa	aa	ab	ab	aa	ab	aa	aa	aa	aa	ab	ab	ab	ab	aa	aa	aa	ab	aa	ab	aa	aa	ab	aa	ab	aa	aa	aa	ab	..
HLJ2526	<abxaa>			aa	ab	ab	ab	ab	ab	aa	ab	ab	ab	aa	aa	ab	ab	aa	aa	ab	ab	ab	ab	ab	ab	aa	ab	ab	aa	aa	aa	aa	aa	ab	ab	ab	ab	ab	ab	ab	aa	ab	ab	aa	aa	ab	ab	aa	aa
HLJ2529	<aaxab>			aa	ab	ab	ab	ab	ab	ab	ab	ab	ab	ab	aa	ab	ab	ab	aa	aa	aa	aa	aa	aa	ab	ab	aa	ab	ab	aa	ab	aa	ab	aa	aa	ab	aa	ab	ab	aa	aa	aa	ab	ab	aa	ab	ab	ab	ab
HLJ2530	<abxac>			aa	..	ab	bc	aa	ac	ab	ab	ab	ac	aa	aa	aa	aa	aa	ab	aa	aa	ac	ac	aa	aa	..	ab	ab	ab	aa	aa	ab	ac	ac	aa	aa	ac	bc	aa	ac	ab	..	ab	aa	bc	bc	aa	..	..
HLJ2532	<abxaa>			aa	ab	aa	aa	ab	aa	aa	ab	aa	ab	ab	ab	ab	aa	aa	ab	aa	ab	aa	ab	aa	ab	ab	ab	ab	aa	ab	aa	aa	ab	aa	aa	aa	aa	ab	aa	ab	ab	aa	ab	aa	aa	aa	aa	ab	aa
HLJ2533	<abxaa>			aa	ab	aa	ab	ab	aa	aa	aa	aa	ab	aa	aa	ab	ab	aa	ab	aa	aa	ab	aa	aa	ab	ab	aa	ab	ab	aa	ab	aa	ab	ab	ab	ab	ab	aa	ab	aa	ab	aa	ab	aa	ab	ab	ab	ab	aa
HLJ2534	<aaxab>			ab	ab	aa	aa	aa	ab	aa	aa	ab	aa	ab	ab	aa	aa	aa	ab	aa	aa	aa	aa	aa	aa	ab	ab	ab	aa	aa	ab	aa	ab	aa	ab	aa	aa	..	ab	ab	aa	aa	aa	ab	aa	ab	aa	aa	ab
HLJ2537	<abxaa>			ab	aa	aa	aa	aa	aa	ab	aa	aa	aa	ab	ab	aa	ab	ab	ab	ab	ab	ab	aa	ab	ab	aa	aa	aa	ab	ab	..	aa	ab	aa	ab	aa	aa	ab	ab	ab	aa	ab	ab	ab	aa	aa	ab	ab	ab
HLJ2538	<aaxab>			ab	aa	aa	ab	aa	ab	aa	aa	ab	aa	aa	aa	aa	ab	aa	ab	aa	ab	ab	aa	aa	ab	aa	ab	ab	aa	aa	aa	ab	ab	aa	aa	ab	aa	ab	ab	aa	aa	ab	aa	aa	ab	aa	aa	aa	aa
HLJ2541	<abxac>			bc	ac	bc	ab	aa	aa	aa	bc	ac	aa	ac	ab	ac	ab	ac	aa	ab	ac	aa	bc	ac	aa	ab	aa	aa	aa	ac	ab	ab	aa	aa	bc	ab	ac	bc	aa	ab	ab	ac	ac	ab	ac	aa	ab	aa	ab
HLJ2545	<abxaa>			aa	ba	aa	aa	ba	ba	ba	aa	aa	ba	aa	ba	ba	ba	ba	ba	ba	ba	aa	ba	aa	aa	ba	ba	ba	ba	aa	ba	aa	aa	ba	ba	ba	aa	aa	ba	ba	aa	aa	ba	ba	ba	aa	ba	aa	aa
HLJ2556	<abxaa>			aa	ab	ab	ab	ab	ab	aa	ab	ab	ab	aa	aa	ab	aa	aa	aa	aa	aa	aa	ab	aa	aa	ab	ab	ab	aa	aa	aa	ab	aa	ab	aa	ab	ab	aa	aa	aa	ab	aa	aa	aa	ab	ab	aa	aa	aa
HLJ2560	<abxaa>			aa	ab	aa	aa	aa	ab	ab	ab	aa	aa	ab	aa	ab	ab	aa	ab	aa	aa	aa	ab	ab	ab	ab	aa	ab	ab	ab	ab	aa	ab	ab	ab	ab	ab	aa	aa	aa	ab	ab	ab	ab	ab	aa	aa	ab	ab
HLJ2570	<lmxll>			lm	ll	lm	lm	ll	ll	lm	lm	lm	ll	ll	ll	lm	ll	ll	ll	ll	ll	lm	lm	lm	ll	ll	ll	ll	ll	ll	ll	lm	lm	lm	lm	lm	lm	lm	lm	ll	ll	lm	lm	lm	lm	ll	ll	ll	ll
HLJ2571	<abxac>			ab	ac	ab	ab	aa	ac	bc	ab	bc	aa	ac	ac	ab	ac	aa	ac	aa	aa	bc	bc	bc	aa	aa	aa	ab	ab	..	ac	bc	bc	ab	bc	ab	ab	bc	..	ac	aa	ab	bc	bc	ab	aa	aa	aa	..
HLJ2572	<abxac>			bc	aa	ab	aa	aa	ab	aa	ab	aa	aa	ab	ab	ac	bc	aa	ac	ab	ac	aa	ab	ab	ab	aa	bc	bc	bc	aa	aa	bc	ab	ab	bc	bc	bc	..	..	bc	ac	ab	aa	aa	ac	ab	aa	aa	aa
HLJ2587	<abxaa>			aa	ba	aa	ba	aa	ba	ba	aa	ba	aa	aa	aa	aa	aa	aa	ba	ba	ba	ba	ba	aa	aa	aa	ba	ba	ba	aa	aa	ba	ba	ba	aa	aa	ba	ba	aa	ba	ba	..	ba	aa	aa	ba	aa	aa	aa
HLJ2594	<aaxab>			aa	aa	ab	aa	aa	aa	ab	ab	ab	aa	ab	aa	ab	ab	aa	aa	ab	aa	ab	ab	ab	ab	aa	aa	aa	ab	ab	aa	aa	aa	ab	ab	aa	ab	ab	ab	aa	ab	ab	..	ab	aa	ab	aa	ab	ab
HLJ2596	<abxaa>			ba	aa	ba	aa	aa	ba	aa	ba	aa	aa	aa	ba	ba	aa	ba	aa	aa	aa	aa	aa	ba	ba	ba	aa	ba	ba	ba	aa	ba	aa	ba	ba	ba	aa	ba	ba	aa	aa	ba	ba	aa	aa	aa	aa	aa	ba
HLJ2598	<abxaa>			ba	ba	ba	aa	aa	ba	ba	ba	ba	aa	ba	ba	aa	ba	ba	aa	ba	aa	aa	ba	aa	aa	aa	aa	..	ba	aa	aa	aa	aa	aa	ba	ba	aa	ba	aa	ba	ba	ba	aa	ba	aa	ba	aa	aa	ba
HLJ2599	<abxaa>			ab	aa	ab	aa	aa	ab	ab	aa	aa	aa	ab	ab	aa	ab	aa	aa	ab	aa	aa	ab	ab	ab	aa	ab	ab	ab	aa	aa	ab	ab	ab	ab	ab	ab	aa	aa	ab	aa	ab	aa	aa	aa	ab	aa	aa	aa
HLJ2608	<abxac>			ac	bc	aa	bc	aa	bc	aa	aa	ac	aa	bc	ab	ac	ac	aa	bc	bc	bc	bc	ac	bc	bc	ab	ab	ab	bc	bc	aa	aa	aa	ab	aa	bc	ab	aa	bc	ab	aa	bc	ac	ac	ac	aa	bc	ac	bc
HLJ2619	<abxcd>			bc	ad	bc	bc	ad	bc	bd	ac	ac	ac	bc	bc	ad	bc	bc	ac	bc	ac	ac	bc	ac	ac	ac	ac	ac	ac	bc	ac	ac	ac	ac	ac	bc	ac	ac	..	ac	ac	ac	bc	bc	bc	bc	bc	ac	bc
HLJ2626	<aaxab>			aa	aa	aa	ab	aa	aa	ab	ab	aa	ab	aa	ab	ab	ab	ab	aa	ab	aa	ab	ab	ab	aa	aa	aa	aa	ab	aa	aa	aa	ab	aa	aa	ab	ab	ab	aa	aa	ab	ab	aa	ab	ab	ab	aa	ab	aa
HLJ2628	<aaxab>			ab	ab	ab	aa	aa	ab	aa	ab	ab	ab	ab	ab	aa	ab	ab	ab	ab	aa	ab	ab	aa	aa	ab	ab	ab	aa	ab	ab	aa	ab	ab	ab	aa	aa	aa	..	aa	ab	ab	aa	ab	aa	ab	aa	ab	ab
HLJ2633	<aaxab>			ab	aa	ab	ab	ab	aa	ab	ab	aa	ab	ab	ab	ab	aa	ab	ab	aa	ab	ab	aa	ab	aa	ab	ab	aa	ab	ab	ab	ab	aa	ab	ab	aa	ab	ab	aa	ab	aa	aa	aa	ab	ab	ab	aa	ab	aa
HLJ2634	<aaxab>			aa	ab	aa	aa	ab	ab	aa	ab	aa	ab	aa	ab	aa	ab	aa	ab	ab	aa	ab	ab	aa	aa	ab	ab	aa	ab	ab	aa	aa	ab	aa	aa	aa	ab	ab	aa	ab	aa	aa	ab	aa	ab	aa	ab	ab	aa
HLJ2637	<abxaa>			aa	ab	aa	ab	aa	aa	ab	ab	aa	aa	aa	ab	ab	ab	aa	aa	aa	ab	ab	aa	aa	aa	aa	aa	aa	ab	aa	aa	aa	aa	ab	ab	aa	aa	ab	aa	aa	ab	ab	ab	ab	ab	aa	ab	aa	ab
HLJ2641	<abxaa>			aa	aa	ba	ba	aa	aa	ba	ba	aa	aa	aa	ba	aa	aa	ba	aa	aa	..	aa	aa	ba	aa	aa	ba	ba	aa	ba	ba	aa	ba	ba	ba	ba	aa	aa	ba	ba	aa	aa	aa	ba	aa	ba	ba	ba	aa
HLJ2642	<abxac>			bc	aa	ab	ab	aa	aa	aa	ab	ab	aa	ab	ac	aa	aa	aa	ac	aa	ac	ab	ac	ac	ab	aa	ac	ac	aa	ac	aa	ac	bc	ac	ac	aa	ac	ab	aa	ac	bc	ac	aa	aa	ac	ab	aa	ab	ab
HLJ2644	<abxaa>			ba	aa	aa	aa	aa	aa	ba	aa	aa	aa	ba	ba	aa	aa	aa	ba	aa	aa	aa	aa	aa	aa	ba	ba	aa	aa	ba	ba	ba	ba	aa	aa	aa	aa	aa	aa	aa	ba	..	aa	ba	ba	aa	aa	ba	ba
HLJ2645	<abxcd>			ac	bd	bd	bc	ac	bd	ac	bc	bc	bd	bd	bc	ad	ad	ad	bd	ac	ac	ac	ad	ad	bd	bc	ac	ac	bd	ac	bd	bc	ad	bd	ac	ac	bc	bc	ad	ad	bc	ac	ac	bc	bd	ac	bd	ac	bc
HLJ2656	<abxac>			ab	bc	..	bc	bc	aa	ab	ac	ac	ac	ac	ac	ab	ab	bc	ac	aa	ac	ab	ac	ab	ab	bc	ac	bc	ab	aa	ab	aa	ab	bc	ac	bc	bc	ab	ac	ab	bc	ac	bc	ac	bc	bc	bc	ab	aa
HLJ2657	<abxac>			ac	ac	ab	ac	bc	ac	aa	aa	aa	ac	aa	ac	ab	ac	ac	ac	ab	ab	ab	aa	aa	aa	bc	ac	bc	aa	aa	ac	ac	ac	ab	ab	ac	aa	aa	aa	bc	aa	aa	ab	ab	bc	ab	bc	ab	ab
HLJ2659	<nnxnp>			nn	nn	np	nn	nn	np	np	np	np	np	nn	nn	np	np	np	nn	nn	np	np	np	nn	nn	nn	nn	np	nn	np	np	np	np	np	nn	nn	np	np	np	nn	nn	np	np	nn	np	np	np	nn	nn
HLJ2660	<abxac>			aa	aa	bc	ab	ab	ab	bc	bc	bc	ab	ac	ac	ac	aa	bc	aa	ac	aa	bc	aa	bc	ac	ac	aa	ab	ac	bc	aa	aa	ab	ab	bc	aa	bc	ac	ac	bc	ab	ab	bc	ab	bc	bc	ac	bc	ac
HLJ2662	<aaxab>			aa	ab	ab	aa	aa	ab	aa	ab	aa	aa	aa	aa	ab	ab	ab	ab	aa	ab	ab	ab	ab	aa	ab	aa	ab	aa	aa	ab	aa	ab	ab	ab	ab	aa	ab	aa	aa	ab	ab	aa	aa	ab	aa	aa	aa	aa
HLJ2665	<aaxab>			aa	ab	aa	aa	ab	ab	aa	ab	ab	ab	aa	ab	..	aa	aa	ab	ab	aa	ab	aa	aa	ab	ab	aa	aa	aa	ab	aa	..	..	ab	ab	aa	aa	ab	aa	..	aa	aa	ab	ab	aa	ab	aa	ab	ab
HLJ2667	<nnxnp>			np	np	np	nn	np	np	np	np	np	np	np	np	np	np	nn	np	nn	np	nn	np	np	np	nn	np	nn	nn	..	..	nn	np	nn	nn	np	nn	nn	nn	nn	np	np	np	nn	np	np	np	np	np
HLJ2668	<abxac>			ac	bc	ac	ab	bc	ac	aa	aa	ac	ac	bc	aa	ac	aa	ab	aa	bc	aa	aa	aa	ab	aa	ac	ac	bc	ac	ab	ac	aa	ab	ab	aa	ac	aa	ac	ab	bc	aa	bc	ac	ab	bc	bc	bc	bc	ac
HLJ2676	<aaxab>			ab	ab	aa	aa	ab	aa	ab	aa	..	ab	ab	aa	aa	ab	aa	ab	ab	aa	ab	aa	ab	ab	ab	ab	ab	ab	aa	ab	aa	aa	ab	aa	ab	ab	aa	aa	ab	ab	ab	ab	ab	ab	aa	aa	ab	ab
HLJ2678	<aaxab>			aa	aa	aa	ab	aa	ab	ab	ab	aa	ab	aa	aa	aa	ab	ab	ab	ab	ab	aa	aa	aa	aa	aa	ab	ab	ab	aa	aa	ab	aa	ab	ab	aa	ab	aa	aa	ab	aa	aa	aa	ab	ab	ab	aa	ab	aa
HLJ2680	<aaxab>			aa	aa	ab	ab	aa	aa	aa	aa	aa	aa	ab	ab	ab	aa	aa	ab	ab	aa	aa	aa	aa	ab	aa	aa	aa	aa	ab	ab	ab	ab	aa	ab	ab	aa	aa	aa	aa	aa	ab	ab	ab	aa	aa	aa	ab	aa
HLJ2682	<abxcd>			bc	ac	bc	ad	ac	bc	bd	ad	ac	ad	bc	ad	bd	bd	bd	ac	bd	ac	bd	ad	bd	ac	ac	bc	ac	bd	ac	bc	bc	ad	bc	bc	bd	bd	bd	bc	ac	bd	bd	ac	bd	bd	bd	bc	ad	bc
HLJ2684	<aaxab>			aa	ab	ab	ab	ab	ab	ab	aa	aa	aa	aa	ab	ab	aa	ab	ab	aa	aa	ab	aa	ab	ab	aa	aa	aa	ab	aa	ab	aa	aa	ab	ab	ab	aa	aa	aa	ab	ab	ab	ab	ab	ab	aa	aa	ab	ab
HLJ2688	<aaxab>			ab	ab	aa	aa	aa	aa	aa	aa	aa	aa	ab	aa	ab	ab	aa	ab	aa	ab	aa	aa	ab	aa	aa	ab	aa	aa	ab	aa	aa	aa	aa	aa	ab	ab	ab	ab	ab	ab	aa	ab	aa	aa	aa	aa	aa	aa
HLJ2695	<aaxab>			ab	aa	ab	ab	aa	ab	ab	aa	ab	..	aa	aa	ab	aa	aa	ab	ab	aa	aa	ab	ab	ab	aa	aa	aa	aa	ab	ab	ab	aa	aa	aa	ab	aa	aa	ab	aa	aa	ab	aa	ab	ab	aa	aa	ab	ab
HLJ2725	<abxaa>			aa	ba	aa	aa	ba	ba	aa	ba	aa	ba	ba	aa	aa	ba	ba	aa	ba	aa	ba	ba	aa	aa	ba	ba	ba	aa	aa	ba	ba	ba	ba	ba	aa	aa	ba	aa	ba	aa	aa	aa	aa	aa	ba	aa	ba	ba
HLJ2728	<aaxab>			ab	aa	aa	ab	aa	ab	aa	aa	ab	aa	aa	aa	aa	ab	aa	aa	ab	ab	aa	aa	aa	ab	aa	ab	ab	aa	aa	aa	ab	ab	aa	aa	ab	aa	ab	ab	aa	aa	ab	aa	aa	ab	aa	aa	aa	aa
HLJ2735	<aaxab>			ab	aa	ab	ab	aa	aa	ab	aa	aa	aa	ab	aa	aa	aa	aa	aa	aa	ab	aa	aa	ab	ab	aa	aa	aa	ab	ab	ab	ab	ab	aa	aa	ab	aa	ab	aa	aa	aa	aa	aa	aa	ab	aa	ab	ab	aa
HLJ2744	<nnxnp>			..	np	nn	np	np	nn	nn	nn	np	nn	np	nn	nn	nn	np	nn	nn	nn	nn	nn	np	np	np	np	nn	nn	np	nn	nn	np	nn	nn	np	np	nn	np	np	np	np	np	np	np	nn	nn	np	nn
HLJ2767	<aaxab>			aa	aa	ab	aa	aa	ab	aa	ab	ab	aa	aa	aa	ab	ab	ab	aa	aa	ab	ab	ab	aa	aa	aa	aa	ab	aa	ab	ab	ab	ab	ab	aa	aa	aa	ab	ab	aa	aa	ab	ab	ab	ab	ab	ab	aa	aa
HLJ2771	<abxac>			aa	bc	ab	ab	ab	bc	aa	bc	bc	ab	aa	aa	bc	aa	ac	aa	aa	aa	ac	bc	ac	aa	ab	bc	ab	aa	ac	ac	ab	aa	ac	ac	ab	ab	ac	aa	bc	ab	ac	aa	ac	ab	bc	ac	ab	ac
HLJ2783	<nnxnp>			nn	np	np	np	np	np	nn	nn	np	np	np	np	np	nn	..	nn	nn	nn	np	np	nn	nn	nn	np	nn	np	..	..	np	np	np	nn	np	np	np	np	..	..	nn	nn	np	np	np	nn	nn	nn
HLJ2786	<aaxab>			aa	aa	aa	ab	aa	aa	ab	ab	aa	ab	aa	ab	ab	ab	ab	aa	ab	aa	ab	ab	ab	aa	aa	aa	aa	ab	aa	aa	aa	ab	aa	aa	ab	ab	ab	ab	aa	ab	ab	aa	ab	ab	ab	aa	ab	aa
HLJ2799	<aaxab>			..	aa	ab	ab	aa	aa	ab	aa	aa	aa	..	aa	aa	aa	aa	aa	aa	ab	aa	aa	ab	ab	aa	ab	aa	ab	ab	ab	ab	ab	aa	aa	ab	aa	ab	aa	aa	aa	aa	aa	ab	ab	aa	ab	ab	aa
HLJ2803	<aaxab>			aa	ab	aa	aa	ab	ab	aa	..	ab	ab	aa	aa	aa	ab	ab	aa	aa	ab	ab	ab	ab	aa	ab	ab	ab	ab	..	aa	aa	aa	aa	aa	aa	..	ab	ab	ab	ab	aa	ab	ab	ab	ab	ab	aa	aa
HLJ2808	<abxac>			bc	ac	ac	ac	ab	bc	ac	ab	ac	ab	ac	ac	aa	ab	bc	ab	ac	ac	bc	bc	bc	ac	bc	aa	bc	ac	bc	aa	ac	ac	ac	bc	ac	ac	bc	ac	aa	aa	ac	ac	ac	..	aa	aa	aa	ac
HLJ2814	<abxac>			ab	ab	..	aa	aa	aa	..	..	..	bc	aa	aa	aa	bc	ab	bc	ab	aa	ab	ab	..	ac	ab	ac	ab	aa	ab	aa	aa	aa	ac	ab	ac	ab	ab	ab	ab	aa	bc	bc	aa	aa	aa	ac	aa	ac
HLJ2818	<aaxab>			ab	aa	ab	ab	aa	ab	aa	ab	aa	ab	ab	ab	aa	aa	ab	aa	aa	aa	ab	aa	ab	aa	ab	aa	aa	ab	aa	aa	ab	ab	ab	ab	ab	ab	ab	aa	aa	aa	aa	aa	aa	aa	aa	ab	aa	ab
HLJ2825	<aaxab>			..	ab	aa	aa	ab	aa	ab	ab	aa	ab	ab	aa	ab	aa	ab	aa	aa	aa	ab	ab	aa	aa	ab	ab	aa	ab	ab	aa	aa	aa	aa	aa	ab	aa	aa	aa	ab	aa	aa	ab	ab	ab	ab	ab	ab	aa
HLJ2830	<abxaa>			aa	aa	aa	aa	ab	ab	ab	ab	ab	ab	aa	aa	ab	aa	aa	ab	aa	ab	aa	ab	ab	ab	ab	aa	ab	ab	aa	aa	ab	ab	ab	aa	ab	ab	aa	ab	aa	aa	..	ab	aa	aa	ab	ab	ab	ab
HLJ2831	<aaxab>			aa	aa	ab	ab	ab	aa	aa	aa	ab	ab	ab	aa	ab	ab	aa	aa	ab	aa	aa	aa	ab	aa	aa	aa	aa	aa	ab	ab	ab	ab	aa	ab	ab	ab	ab	ab	aa	ab	aa	aa	ab	ab	ab	aa	aa	aa
HLJ2835	<aaxab>			ab	ab	aa	aa	aa	ab	aa	aa	aa	ab	ab	ab	aa	aa	aa	ab	aa	aa	aa	aa	aa	aa	ab	ab	aa	aa	..	ab	ab	ab	aa	ab	aa	aa	aa	ab	ab	ab	aa	aa	ab	aa	ab	aa	aa	..
HLJ2841	<abxaa>			aa	ab	ab	aa	aa	ab	ab	aa	aa	aa	ab	aa	ab	aa	aa	ab	aa	ab	ab	ab	aa	aa	ab	..	ab	ab	..	aa	ab	ab	ab	ab	ab	ab	ab	..	ab	aa	ab	aa	ab	ab	aa	ab	ab	..
HLJ2847	<aaxab>			ab	ab	ab	ab	aa	ab	aa	ab	aa	aa	aa	ab	ab	ab	ab	ab	aa	aa	ab	aa	ab	ab	ab	aa	aa	ab	aa	aa	aa	ab	ab	ab	ab	aa	ab	ab	aa	aa	ab	aa	ab	aa	aa	aa	aa	aa
HLJ2848	<abxcd>			ac	ac	ad	ac	bc	ac	ad	ac	ac	ac	ad	ac	bd	ad	ac	ac	ad	bc	bd	bd	ad	ad	bd	ac	bc	..	ad	bc	bc	bd	bd	bd	ad	bd	bc	ad	bc	ac	bd	bd	bc	bc	ac	bd	bd	bd
HLJ2865	<abxac>			..	aa	bc	bc	aa	aa	bc	aa	bc	bc	aa	ab	bc	ac	aa	bc	aa	bc	aa	ac	ab	ab	ac	aa	aa	bc	bc	aa	ac	aa	ac	ac	ab	ab	aa	bc	ac	ab	ab	ab	ab	ab	ac	bc	bc	bc
HLJ2871	<abxaa>			aa	ba	ba	ba	ba	ba	aa	ba	ba	aa	aa	aa	ba	aa	aa	aa	ba	ba	aa	aa	ba	aa	aa	aa	ba	aa	aa	aa	aa	ba	ba	aa	aa	ba	aa	aa	aa	aa	aa	aa	ba	aa	ba	ba	ba	aa
HLJ2875	<aaxab>			ab	aa	aa	ab	ab	aa	aa	aa	ab	aa	ab	aa	aa	ab	aa	ab	ab	aa	ab	aa	aa	aa	ab	ab	ab	aa	aa	aa	ab	aa	ab	ab	ab	aa	ab	aa	aa	ab	aa	aa	aa	aa	ab	ab	ab	ab
HLJ2885	<abxaa>			aa	ab	aa	aa	ab	aa	aa	aa	ab	aa	ab	aa	ab	ab	ab	aa	ab	aa	aa	ab	ab	aa	aa	aa	ab	aa	ab	aa	aa	ab	ab	aa	aa	aa	aa	ab	ab	aa	ab	aa	ab	ab	ab	ab	ab	aa
HLJ2887	<aaxab>			aa	aa	aa	aa	aa	aa	ab	aa	aa	aa	aa	ab	aa	aa	aa	ab	ab	ab	ab	ab	ab	aa	aa	ab	aa	ab	ab	aa	aa	aa	ab	ab	aa	ab	aa	aa	aa	ab	ab	aa	aa	ab	aa	aa	aa	ab
HLJ2891	<abxac>			..	ac	aa	aa	bc	aa	ac	ab	ac	ac	bc	ab	aa	ab	aa	ab	ac	bc	aa	ac	aa	ab	ab	ac	aa	aa	bc	ac	ac	..	ab	aa	aa	ac	ab	aa	ac	ac	ab	bc	aa	bc	ab	bc	ac	bc
HLJ2893	<aaxab>			aa	ab	aa	aa	ab	ab	aa	ab	aa	ab	ab	aa	aa	ab	ab	aa	ab	aa	ab	ab	aa	aa	ab	ab	ab	aa	aa	ab	ab	ab	ab	ab	aa	aa	ab	aa	ab	aa	aa	aa	aa	ab	ab	aa	ab	ab
HLJ2896	<abxaa>			ab	aa	aa	ab	aa	aa	ab	ab	ab	aa	aa	aa	ab	aa	aa	aa	aa	aa	ab	ab	aa	aa	aa	aa	aa	aa	aa	aa	ab	ab	ab	ab	ab	ab	ab	ab	ab	aa	ab	ab	ab	ab	aa	aa	aa	ab
HLJ2906	<aaxab>			aa	ab	aa	ab	aa	ab	aa	ab	aa	aa	ab	ab	ab	aa	aa	ab	aa	aa	aa	ab	aa	ab	aa	ab	aa	ab	ab	aa	aa	ab	ab	ab	ab	ab	aa	aa	ab	aa	aa	ab	ab	ab	ab	ab	aa	ab
HLJ2910	<aaxab>			aa	aa	ab	ab	aa	aa	ab	ab	ab	ab	aa	ab	ab	ab	ab	ab	aa	ab	ab	ab	ab	ab	aa	aa	aa	ab	ab	aa	ab	ab	ab	aa	aa	ab	aa	ab	aa	ab	ab	aa	ab	aa	aa	aa	aa	aa
HLJ2917	<abxcd>			bd	ac	bd	ad	bd	bd	ad	ad	ac	ac	ac	bc	bc	ad	bc	bd	ad	ad	bc	ac	bd	bc	ad	ad	ad	bd	ac	bd	bc	bd	ac	bc	bc	bc	ac	ad	ad	ac	ad	bc	ac	ad	bc	ac	ad	ad
HLJ2921	<abxaa>			ab	aa	ab	ab	ab	aa	aa	ab	ab	ab	aa	ab	ab	aa	ab	aa	ab	ab	ab	aa	aa	ab	aa	ab	aa	aa	aa	aa	ab	aa	ab	aa	aa	aa	ab	ab	ab	aa	aa	aa	aa	aa	ab	ab	aa	aa
HLJ2922	<aaxab>			aa	aa	aa	ab	aa	aa	ab	aa	aa	ab	ab	ab	aa	aa	aa	aa	ab	ab	aa	aa	ab	ab	aa	ab	ab	ab	aa	ab	aa	aa	ab	ab	aa	aa	aa	aa	ab	ab	ab	aa	aa	aa	ab	aa	aa	ab
HLJ2923	<abxaa>			aa	ab	aa	aa	ab	ab	aa	ab	aa	ab	ab	aa	aa	ab	ab	aa	ab	aa	ab	ab	aa	aa	ab	ab	ab	aa	aa	ab	ab	ab	ab	ab	aa	aa	ab	aa	ab	aa	aa	aa	aa	aa	ab	aa	ab	ab
HLJ2938	<nnxnp>			nn	np	np	np	nn	nn	np	nn	nn	nn	np	np	np	nn	np	np	nn	np	np	nn	np	nn	np	np	np	np	np	np	nn	np	np	nn	nn	nn	np	nn	nn	nn	nn	np	nn	nn	nn	nn	np	np
HLJ2939	<nnxnp>			nn	np	np	np	nn	nn	np	nn	nn	nn	np	np	np	nn	np	np	nn	np	np	nn	np	nn	np	np	np	np	np	np	nn	np	np	nn	nn	nn	np	nn	nn	nn	nn	np	nn	nn	nn	nn	np	np
HLJ2947	<aaxab>			ab	ab	ab	ab	aa	ab	ab	ab	ab	aa	aa	ab	ab	ab	ab	aa	aa	ab	aa	ab	ab	aa	ab	ab	aa	aa	ab	aa	ab	aa	aa	ab	aa	ab	ab	ab	aa	ab	aa	ab	ab	ab	ab	ab	aa	ab
HLJ2952	<abxaa>			ab	aa	ab	ab	ab	ab	ab	aa	ab	aa	ab	ab	aa	ab	ab	aa	ab	aa	aa	aa	ab	ab	ab	aa	aa	aa	ab	aa	ab	aa	ab	ab	aa	ab	aa	aa	aa	aa	aa	aa	ab	aa	aa	aa	aa	aa
HLJ2956	<abxaa>			aa	ab	ab	aa	aa	ab	aa	aa	aa	aa	aa	ab	ab	aa	ab	ab	ab	aa	aa	aa	aa	aa	ab	ab	ab	ab	aa	aa	ab	ab	ab	aa	aa	ab	ab	ab	ab	ab	aa	aa	ab	ab	ab	aa	ab	aa
HLJ2965	<abxac>			aa	bc	ab	aa	ab	bc	aa	ab	ab	ab	aa	ab	ab	bc	ab	bc	ab	aa	ab	bc	ac	aa	bc	ab	bc	ac	ac	ac	aa	ac	ab	bc	ac	bc	aa	ab	ab	bc	bc	bc	bc	ac	ab	aa	ac	bc
HLJ2967	<aaxab>			ab	ab	aa	ab	ab	ab	aa	aa	ab	ab	ab	aa	aa	aa	ab	aa	aa	aa	ab	ab	ab	ab	ab	aa	aa	ab	aa	aa	aa	ab	aa	ab	ab	aa	aa	aa	ab	aa	aa	aa	aa	ab	aa	ab	ab	aa
HLJ2974	<abxaa>			ab	aa	aa	aa	ab	aa	aa	ab	ab	ab	aa	aa	aa	ab	aa	ab	ab	aa	aa	ab	aa	ab	ab	ab	ab	..	..	ab	aa	aa	ab	aa	aa	aa	aa	..	aa	aa	ab	ab	aa	aa	aa	aa	ab	..
HLJ2981	<abxac>			ab	ac	aa	aa	bc	bc	aa	ac	bc	bc	aa	bc	aa	ac	aa	bc	bc	ab	bc	aa	aa	aa	ac	ac	ac	ac	ac	aa	aa	bc	aa	aa	aa	bc	bc	aa	bc	aa	ac	ac	ab	bc	ab	ac	ac	ab
HLJ2988	<aaxab>			ab	ab	aa	ab	aa	ab	aa	ab	ab	aa	ab	aa	ab	aa	aa	ab	ab	aa	ab	ab	aa	ab	aa	ab	aa	aa	aa	ab	ab	aa	aa	aa	ab	aa	aa	ab	aa	ab	ab	ab	ab	ab	aa	ab	ab	ab
HLJ2990	<abxaa>			ab	aa	ab	ab	ab	aa	aa	ab	ab	ab	aa	ab	ab	aa	..	aa	ab	ab	ab	aa	aa	ab	aa	ab	aa	aa	aa	aa	ab	aa	ab	aa	aa	aa	ab	ab	ab	aa	aa	aa	aa	aa	ab	ab	aa	aa
HLJ2992	<abxac>			ab	ab	bc	aa	aa	ab	bc	ab	aa	aa	aa	aa	ab	aa	ab	aa	aa	ab	aa	aa	ab	ab	ab	aa	bc	aa	aa	aa	bc	aa	ac	ab	aa	aa	aa	ab	aa	ab	ab	aa	ab	aa	aa	aa	aa	aa
HLJ2994	<aaxab>			ab	aa	aa	aa	aa	aa	ab	aa	aa	aa	aa	ab	aa	ab	aa	ab	aa	ab	aa	ab	aa	aa	aa	aa	aa	ab	aa	ab	ab	aa	aa	ab	ab	..	..	ab	ab	ab	aa	aa	aa	ab	aa	aa	aa	ab
HLJ3000	<aaxab>			..	..	aa	ab	ab	aa	ab	aa	ab	..	..	ab	aa	aa	aa	aa	aa	aa	ab	aa	ab	ab	ab	aa	aa	ab	ab	aa	ab	aa	ab	ab	ab	ab	aa	ab	ab	aa	aa	ab	aa	ab	ab	ab	aa	aa
HLJ3004	<aaxab>			aa	ab	aa	ab	aa	ab	aa	aa	ab	..	..	aa	ab	aa	aa	aa	ab	aa	ab	aa	aa	ab	aa	ab	aa	aa	aa	aa	ab	aa	ab	aa	ab	aa	aa	ab	ab	aa	ab	ab	ab	ab	ab	ab	aa	ab
HLJ3010	<abxaa>			aa	ab	aa	aa	aa	ab	aa	ab	ab	aa	aa	aa	ab	aa	ab	aa	aa	aa	ab	ab	aa	aa	aa	ab	aa	aa	ab	ab	aa	aa	ab	ab	aa	aa	ab	aa	ab	aa	ab	aa	ab	aa	ab	ab	aa	ab
HLJ3012	<aaxab>			ab	ab	aa	ab	ab	ab	ab	aa	aa	aa	aa	ab	aa	aa	ab	ab	aa	ab	ab	aa	ab	ab	ab	ab	aa	ab	ab	aa	aa	ab	aa	ab	aa	aa	ab	ab	aa	aa	aa	ab	ab	aa	aa	aa	aa	aa
HLJ3016	<abxaa>			aa	ab	aa	aa	ab	ab	aa	ab	aa	aa	ab	aa	aa	ab	ab	aa	ab	aa	ab	ab	aa	aa	ab	ab	ab	aa	aa	ab	ab	ab	ab	ab	aa	aa	ab	ab	ab	aa	aa	aa	aa	aa	ab	aa	ab	ab
HLJ302	<abxac>			ac	aa	aa	aa	ac	bc	ab	aa	bc	ac	aa	bc	ab	ab	ab	aa	ac	ab	bc	bc	aa	ac	ac	aa	ab	..	..	ab	bc	ab	bc	ac	ab	aa	ac	aa	ac	ab	ab	ac	aa	aa	bc	aa	ac	ac
HLJ3025	<abxac>			aa	ac	ac	bc	ac	ac	aa	ac	bc	bc	bc	ac	ac	ac	aa	bc	aa	bc	bc	bc	bc	ab	aa	ac	bc	bc	ab	bc	bc	bc	aa	bc	bc	aa	bc	bc	ac	bc	bc	bc	aa	ab	ab	aa	bc	ac
HLJ3039	<aaxab>			ab	aa	ab	ab	aa	ab	aa	ab	ab	ab	aa	aa	ab	aa	aa	ab	aa	aa	ab	aa	aa	ab	aa	aa	aa	aa	aa	aa	ab	ab	ab	aa	ab	aa	aa	aa	ab	aa	aa	ab	aa	aa	aa	ab	ab	aa
HLJ3040	<abxaa>			aa	ab	aa	aa	aa	ab	aa	ab	ab	aa	aa	aa	ab	aa	ab	aa	aa	aa	ab	ab	aa	aa	aa	ab	aa	aa	ab	ab	aa	aa	ab	ab	aa	aa	ab	aa	ab	aa	ab	aa	ab	aa	ab	ab	aa	ab
HLJ307	<abxac>			bc	bc	ab	ab	ab	ac	aa	ac	bc	aa	bc	bc	ab	ab	aa	bc	aa	ab	ab	aa	ab	ab	ac	ac	ac	ab	ab	aa	aa	ac	ab	bc	aa	aa	ab	ac	ac	aa	aa	aa	bc	aa	bc	ab	aa	ac
HLJ3086	<aaxab>			aa	ab	aa	aa	ab	ab	aa	ab	ab	ab	aa	ab	aa	aa	aa	ab	ab	aa	ab	aa	aa	ab	ab	aa	aa	aa	ab	aa	ab	aa	ab	ab	aa	aa	ab	aa	ab	aa	aa	ab	ab	aa	ab	aa	ab	ab
HLJ3094	<nnxnp>			nn	np	nn	nn	np	np	nn	np	np	np	nn	np	np	np	np	np	np	nn	np	np	nn	nn	np	np	np	nn	nn	nn	nn	nn	np	np	nn	np	nn	np	np	np	np	np	nn	nn	np	nn	nn	np
HLJ3096	<aaxab>			aa	aa	aa	aa	ab	aa	aa	aa	aa	aa	ab	aa	aa	aa	aa	aa	ab	aa	ab	aa	aa	ab	aa	ab	ab	ab	aa	ab	aa	ab	ab	aa	ab	aa	aa	aa	aa	aa	ab	aa	aa	aa	aa	aa	ab	aa
HLJ311	<nnxnp>			np	np	nn	nn	nn	nn	nn	nn	nn	np	np	np	np	nn	nn	nn	nn	nn	np	nn	nn	nn	nn	nn	np	np	np	nn	np	nn	np	np	nn	np	np	..	nn	nn	nn	nn	np	nn	nn	np	nn	..
HLJ3114	<abxac>			ab	aa	ac	ab	aa	ab	bc	ab	ac	ac	aa	ac	bc	bc	aa	ab	aa	ab	bc	bc	ac	ab	ab	ab	ac	bc	ac	bc	bc	ac	ac	ab	ab	bc	ab	ac	ac	ab	ac	ab	ac	ac	aa	aa	aa	bc
HLJ3124	<abxaa>			aa	aa	aa	ab	aa	ab	aa	ab	ab	ab	aa	aa	aa	ab	aa	aa	ab	ab	aa	aa	ab	aa	aa	ab	aa	aa	ab	ab	aa	ab	ab	ab	aa	aa	ab	aa	aa	ab	ab	aa	ab	aa	ab	ab	aa	aa
HLJ3134	<abxaa>			ab	aa	ab	ab	ab	aa	aa	ab	ab	ab	aa	ab	ab	aa	ab	aa	ab	ab	ab	aa	aa	ab	aa	aa	aa	aa	aa	aa	ab	aa	ab	aa	aa	aa	ab	ab	ab	aa	aa	aa	aa	aa	ab	ab	aa	aa
HLJ3136	<abxac>			bc	ac	bc	ab	aa	aa	aa	bc	bc	aa	ac	ac	ac	bc	ac	aa	ab	ac	ab	bc	bc	aa	aa	aa	aa	aa	ac	ab	ab	aa	aa	bc	ab	ac	bc	aa	ab	ab	aa	ac	ab	ac	aa	ab	aa	ab
HLJ3140	<abxac>			ac	ab	bc	bc	aa	bc	aa	bc	bc	bc	ab	ab	ac	aa	ac	bc	aa	aa	aa	aa	ac	bc	ab	aa	aa	ab	aa	bc	ab	aa	bc	aa	ac	ab	ab	aa	ac	ab	aa	ac	ab	ab	aa	bc	ac	ab
HLJ3142	<abxac>			ab	ab	ab	bc	aa	aa	ab	aa	aa	aa	aa	ac	ab	ab	ab	aa	bc	aa	ab	ac	ab	bc	aa	aa	bc	ab	ac	bc	aa	bc	ab	ac	bc	ab	ab	aa	ab	ac	ac	bc	bc	ab	ab	bc	bc	aa
HLJ3146	<abxaa>			aa	ab	ab	aa	aa	ab	aa	aa	aa	aa	aa	ab	aa	aa	ab	aa	aa	ab	aa	ab	aa	aa	aa	ab	aa	aa	ab	ab	ab	ab	aa	ab	aa	ab	aa	ab	aa	ab	ab	aa	aa	aa	aa	ab	aa	ab
HLJ315	<abxac>			bc	ac	aa	ac	bc	aa	bc	bc	bc	bc	ac	aa	ab	ab	bc	ac	bc	ab	ab	ab	ab	ab	bc	bc	bc	..	..	ab	ab	ac	aa	ac	bc	ac	ab	ab	ab	bc	ac	ab	ab	aa	ac	ac	ac	..
HLJ3159	<abxac>			bc	aa	bc	bc	aa	bc	aa	bc	bc	bc	ab	ab	ac	aa	ac	bc	aa	aa	ac	aa	ac	bc	ab	aa	aa	ab	aa	bc	ab	aa	bc	aa	ac	ab	ab	aa	ac	ab	aa	ac	ab	ab	aa	bc	ac	ab
HLJ3168	<abxaa>			aa	ab	ab	ab	aa	ab	ab	aa	ab	aa	aa	aa	aa	aa	aa	ab	ab	ab	aa	aa	aa	aa	aa	ab	ab	ab	aa	aa	ab	ab	aa	aa	aa	ab	ab	aa	ab	ab	aa	ab	ab	ab	aa	aa	aa	aa
HLJ3170	<abxac>			ac	ac	ac	bc	ac	bc	aa	aa	aa	aa	ac	aa	ac	bc	ab	ab	ab	bc	aa	bc	ab	ab	bc	bc	aa	aa	bc	bc	aa	ac	ab	aa	aa	ab	ac	ab	aa	aa	ac	ac	aa	aa	ab	bc	ab	bc
HLJ3171	<abxaa>			aa	ab	ab	ab	aa	aa	ab	aa	aa	aa	aa	aa	ab	aa	ab	aa	aa	aa	ab	aa	aa	ab	aa	ab	ab	aa	aa	ab	aa	aa	ab	aa	ab	aa	aa	aa	ab	ab	aa	aa	ab	ab	aa	ab	ab	ab
HLJ3172	<abxaa>			ba	ba	ba	ba	ba	aa	ba	aa	aa	aa	aa	aa	ba	ba	ba	aa	ba	aa	ba	aa	ba	ba	aa	aa	ba	ba	aa	..	aa	ba	ba	aa	ba	ba	..	aa	ba	ba	aa	ba	ba	ba	ba	ba	ba	aa
HLJ3173	<aaxab>			..	aa	ab	ab	ab	aa	ab	aa	aa	aa	ab	aa	aa	ab	ab	ab	ab	ab	ab	ab	..	aa	ab	ab	ab	ab	ab	aa	ab	..	aa	aa	aa	aa	ab	aa	ab	ab	aa	ab	ab	ab	ab	ab	aa	ab
HLJ320	<lmxll>			lm	ll	lm	lm	lm	ll	ll	lm	lm	lm	ll	lm	lm	ll	lm	ll	lm	lm	lm	ll	ll	lm	ll	lm	ll	ll	ll	..	lm	ll	lm	ll	ll	ll	lm	lm	lm	ll	ll	ll	ll	ll	lm	lm	ll	ll
HLJ3207	<abxaa>			aa	ab	aa	aa	ab	ab	aa	ab	aa	aa	ab	aa	aa	ab	ab	aa	ab	aa	ab	ab	aa	aa	aa	ab	ab	aa	aa	ab	ab	ab	ab	aa	ab	aa	ab	aa	ab	aa	aa	aa	aa	aa	ab	aa	ab	ab
HLJ321	<abxaa>			aa	ba	aa	aa	ba	ba	aa	ba	aa	aa	ba	aa	aa	..	ba	aa	ba	aa	ba	aa	ba	aa	ba	aa	aa	ba	ba	ba	ba	ba	ba	ba	aa	aa	ba	aa	ba	aa	aa	aa	aa	aa	ba	aa	ba	ba
HLJ3219	<abxaa>			aa	ab	ab	ab	aa	..	ab	aa	aa	aa	aa	aa	ab	aa	..	aa	aa	aa	..	aa	aa	ab	aa	ab	..	aa	..	..	aa	aa	ab	ab	ab	aa	aa	aa	ab	ab	ab	ab	aa	aa	ab	aa	aa	ab
HLJ3223	<abxaa>			aa	ab	ab	ab	aa	aa	ab	aa	aa	aa	aa	aa	ab	aa	..	aa	aa	aa	..	aa	aa	ab	aa	ab	..	aa	..	..	aa	aa	ab	ab	ab	aa	aa	aa	ab	ab	ab	ab	aa	aa	ab	aa	aa	aa
HLJ326	<abxcd>			bd	ad	bc	bc	ac	ac	bd	bd	ac	ad	bd	bd	bd	bc	ac	bd	ac	bc	bd	bc	ac	ac	ac	ad	ad	..	bc	bc	ac	bc	bd	bd	..	bd	ad	bd	bc	bc	bc	bc	ad	ad	bc	bd	bc	bc
HLJ3271	<abxcd>			ac	bc	bd	ad	bd	ac	bd	ad	ad	bd	bd	bc	bc	ad	bd	bc	ad	ad	bd	ad	bd	bd	bc	bc	ad	bd	bd	bd	ad	bc	bc	bc	bd	bd	bc	..	bd	bc	bd	bc	bc	ad	bc	ad	bd	bc
HLJ3272	<abxac>			ab	ac	ab	ac	ac	bc	ac	ab	aa	aa	aa	bc	ab	aa	bc	ac	aa	ac	ac	aa	bc	bc	bc	ac	ab	bc	bc	aa	ab	ac	ab	bc	ab	ac	..	bc	aa	aa	ab	ab	bc	aa	aa	aa	aa	ab
HLJ3274	<aaxab>			aa	aa	ab	ab	aa	ab	ab	aa	ab	aa	ab	ab	ab	ab	ab	aa	aa	ab	aa	ab	ab	aa	ab	aa	ab	aa	aa	ab	ab	ab	ab	aa	ab	ab	ab	ab	ab	aa	ab	aa	ab	aa	ab	aa	aa	ab
HLJ3275	<lmxll>			ll	lm	ll	ll	ll	lm	ll	lm	lm	ll	ll	lm	ll	ll	ll	lm	ll	lm	lm	ll	lm	lm	ll	lm	ll	lm	ll	lm	lm	lm	lm	lm	ll	lm	lm	lm	lm	ll	lm	lm	ll	ll	lm	ll	ll	ll
HLJ3276	<aaxab>			aa	ab	aa	ab	aa	ab	aa	aa	aa	aa	aa	aa	aa	aa	ab	ab	aa	aa	ab	ab	ab	aa	ab	aa	aa	ab	ab	aa	ab	ab	ab	ab	aa	aa	aa	aa	ab	ab	aa	ab	ab	aa	ab	aa	ab	ab
HLJ3278	<abxaa>			ab	aa	ab	ab	aa	aa	aa	ab	ab	aa	aa	aa	aa	ab	aa	aa	ab	aa	ab	ab	ab	aa	aa	aa	aa	aa	aa	ab	ab	aa	aa	ab	ab	aa	ab	aa	ab	ab	aa	aa	ab	aa	aa	ab	aa	ab
HLJ3279	<abxac>			ac	bc	bc	ac	aa	aa	ac	ac	aa	aa	bc	ac	bc	bc	bc	aa	aa	ac	aa	ab	ab	ac	aa	aa	ac	aa	aa	ab	bc	aa	bc	bc	bc	aa	aa	bc	ab	ac	bc	ab	bc	aa	ac	ab	bc	ac
HLJ3283	<aaxab>			aa	ab	ab	aa	aa	ab	aa	ab	aa	aa	ab	aa	ab	ab	..	ab	aa	ab	ab	ab	ab	aa	ab	aa	ab	aa	aa	ab	aa	ab	ab	ab	ab	aa	ab	aa	aa	ab	ab	aa	aa	ab	aa	aa	aa	aa
HLJ3293	<abxaa>			ab	aa	aa	aa	aa	ab	ab	ab	ab	ab	aa	aa	ab	ab	aa	aa	aa	ab	ab	ab	ab	ab	ab	aa	ab	ab	aa	aa	aa	ab	ab	ab	ab	aa	ab	aa	..	..	aa	ab	aa	ab	ab	ab	aa	ab
HLJ3294	<aaxab>			ab	ab	ab	aa	ab	ab	ab	ab	ab	ab	aa	aa	ab	ab	ab	ab	aa	ab	ab	aa	ab	aa	ab	ab	aa	ab	aa	aa	ab	aa	ab	aa	aa	ab	ab	ab	ab	aa	aa	aa	aa	ab	ab	aa	aa	ab
HLJ3335	<abxcd>			bc	..	bc	bc	ad	ac	bc	ac	bc	ac	ad	bc	bc	ac	ad	bc	ad	bc	ac	ac	bc	bc	ac	ac	ad	bc	bc	ac	ac	ad	ac	ac	bc	bc	ad	bc	ad	bd	bd	bd	bc	bd	ac	bc	ad	ac
HLJ334	<aaxab>			ab	aa	ab	ab	ab	ab	ab	aa	ab	ab	ab	ab	ab	aa	aa	ab	ab	aa	ab	ab	aa	aa	ab	aa	aa	aa	aa	ab	aa	ab	ab	aa	ab	aa	ab	aa	ab	ab	aa	aa	ab	ab	aa	aa	ab	ab
HLJ3346	<abxcd>			ad	..	..	ad	ac	ac	ad	bc	ad	ac	bd	ac	bd	bc	bd	ac	ac	ad	ac	bc	bd	ad	ac	ac	ad	ac	ac	bd	bd	ac	bd	bd	bd	ac	..	ad	ac	ad	bd	..	bd	ac	ad	bc	bc	ad
HLJ335	<abxaa>			aa	ab	aa	ab	ab	aa	aa	ab	ab	ab	ab	aa	aa	aa	ab	aa	ab	aa	aa	aa	ab	aa	aa	aa	ab	aa	ab	aa	aa	ab	ab	aa	aa	aa	aa	ab	ab	aa	ab	aa	ab	ab	ab	ab	ab	aa
HLJ3350	<aaxab>			aa	ab	ab	aa	ab	ab	aa	ab	aa	aa	aa	aa	ab	ab	ab	ab	aa	ab	ab	ab	ab	aa	ab	aa	ab	aa	aa	ab	aa	ab	ab	ab	ab	aa	aa	aa	ab	aa	ab	ab	aa	ab	aa	aa	aa	aa
HLJ3356	<abxac>			aa	..	..	bc	bc	ac	bc	ac	bc	bc	ac	ac	ab	aa	bc	ab	ac	ab	bc	ac	ac	ac	bc	aa	aa	aa	bc	bc	aa	ac	ac	aa	aa	aa	ab	ab	aa	ab	ac	bc	bc	ab	ac	bc	bc	bc
HLJ3359	<aaxab>			aa	ab	aa	aa	ab	aa	ab	aa	aa	aa	ab	ab	aa	ab	aa	aa	ab	ab	aa	ab	aa	aa	ab	ab	ab	ab	ab	aa	ab	ab	ab	ab	aa	ab	ab	ab	aa	ab	ab	aa	ab	ab	ab	aa	aa	aa
HLJ3366	<abxaa>			ab	aa	aa	aa	ab	aa	aa	ab	ab	ab	ab	ab	aa	ab	aa	ab	ab	ab	aa	ab	ab	aa	ab	aa	aa	ab	ab	aa	ab	ab	aa	ab	aa	ab	ab	ab	aa	aa	ab	ab	aa	aa	ab	aa	aa	aa
HLJ3369	<abxaa>			..	aa	aa	aa	aa	aa	aa	aa	aa	aa	ab	ab	aa	aa	ab	ab	aa	aa	aa	ab	aa	ab	ab	ab	aa	ab	ab	aa	aa	..	aa	aa	ab	aa	ab	ab	ab	ab	ab	aa	aa	aa	aa	aa	ab	ab
HLJ3370	<aaxab>			ab	ab	aa	aa	aa	ab	aa	aa	ab	aa	ab	ab	aa	aa	aa	ab	aa	aa	aa	aa	aa	aa	ab	ab	aa	aa	aa	aa	aa	ab	aa	ab	aa	aa	aa	ab	ab	ab	aa	aa	ab	aa	ab	aa	aa	ab
HLJ3371	<abxcd>			ad	bd	ac	bd	ad	bc	ad	ac	bd	..	bc	bc	ad	ac	ac	bd	bd	ac	bc	bd	bd	bd	bc	bc	bc	bc	bd	ad	ad	ac	bc	ac	bd	bc	ad	bd	bc	ac	bd	ac	bd	bc	ad	bd	bd	bd
HLJ3372	<abxac>			bc	ab	ab	ab	aa	aa	aa	ab	ab	aa	ab	ac	ab	ac	aa	ab	aa	ac	aa	ac	ac	ab	aa	ac	ac	aa	ac	aa	ac	bc	ab	ac	aa	ac	ab	aa	ac	bc	ac	aa	aa	ac	ab	aa	ab	ab
HLJ3378	<abxaa>			ba	ba	aa	ba	ba	aa	ba	..	..	..	ba	aa	ba	aa	aa	ba	aa	ba	aa	aa	ba	aa	aa	aa	aa	aa	ba	aa	aa	aa	aa	ba	aa	aa	ba	aa	aa	aa	ba	ba	ba	ba	ba	aa	ba	aa
HLJ3383	<nnxnp>			nn	nn	nn	np	np	nn	np	nn	nn	nn	np	nn	np	nn	nn	nn	nn	np	nn	nn	np	np	nn	nn	nn	nn	np	np	np	np	nn	nn	np	np	np	nn	np	nn	nn	nn	nn	np	nn	np	np	nn
HLJ3387	<abxcd>			ac	ac	bd	ac	ac	bd	ad	ac	ac	ac	bc	bd	ac	ac	bd	bd	bc	ac	ac	bc	bd	ac	bc	bd	bd	bc	bd	ac	bd	ac	bd	ad	ac	bc	bd	bc	bd	bd	ac	ad	bc	bd	bd	ac	bd	ad
HLJ340	<nnxnp>			np	np	np	nn	np	np	nn	nn	nn	np	nn	np	np	np	nn	np	nn	nn	nn	nn	np	nn	np	nn	np	..	..	nn	nn	nn	nn	nn	np	np	np	nn	nn	nn	nn	np	np	np	np	nn	nn	nn
HLJ3400	<nnxnp>			np	nn	nn	np	np	nn	nn	np	np	nn	nn	np	nn	nn	nn	nn	np	np	nn	np	nn	nn	nn	np	nn	np	nn	nn	np	nn	np	np	np	nn	np	nn	nn	np	nn	nn	nn	nn	np	np	np	np
HLJ3407	<aaxab>			ab	aa	ab	aa	ab	ab	ab	ab	aa	ab	ab	ab	ab	ab	aa	aa	aa	ab	aa	ab	ab	ab	aa	aa	aa	aa	aa	ab	ab	ab	aa	aa	aa	aa	aa	aa	aa	ab	aa	ab	aa	ab	ab	aa	ab	ab
HLJ3408	<abxac>			ab	bc	ab	bc	bc	ab	ab	ab	bc	bc	bc	bc	ab	ab	..	bc	ab	ab	bc	ab	ab	bc	ab	bc	bc	..	ab	ab	ab	ab	bc	ab	ab	..	bc	ab	bc	ab	bc	bc	bc	ab	bc	..	bc	bc
HLJ341	<aaxab>			ab	aa	aa	aa	aa	ab	aa	aa	aa	aa	aa	aa	aa	ab	ab	aa	ab	aa	aa	aa	aa	aa	ab	aa	aa	ab	aa	aa	aa	aa	ab	aa	aa	ab	aa	aa	aa	aa	ab	aa	ab	ab	ab	ab	aa	..
HLJ3410	<nnxnp>			nn	nn	np	nn	nn	np	np	nn	np	np	nn	np	np	nn	nn	nn	nn	np	np	np	np	nn	nn	nn	np	nn	np	nn	np	np	np	np	np	np	nn	np	nn	np	np	nn	nn	np	np	np	nn	nn
HLJ3411	<abxac>			ac	ac	aa	aa	aa	ab	ab	ac	ab	aa	ab	bc	ac	ac	bc	bc	bc	bc	ac	aa	ac	aa	aa	ac	ab	ab	ac	bc	ac	ac	bc	aa	aa	bc	ac	ac	ac	bc	bc	bc	aa	bc	bc	bc	aa	ab
HLJ3412	<aaxab>			ab	ab	aa	ab	ab	ab	aa	aa	ab	aa	ab	ab	aa	ab	aa	ab	aa	ab	aa	ab	aa	ab	ab	ab	aa	ab	aa	aa	ab	ab	ab	aa	aa	aa	aa	aa	ab	aa	ab	ab	ab	aa	aa	ab	ab	aa
HLJ3415	<abxaa>			aa	ab	ab	ab	aa	ab	ab	ab	ab	aa	ab	ab	ab	aa	aa	aa	aa	ab	aa	aa	aa	ab	aa	ab	aa	ab	aa	ab	ab	ab	aa	aa	ab	ab	aa	aa	ab	ab	aa	aa	ab	..	..	ab	ab	ab
HLJ3417	<aaxab>			aa	ab	aa	aa	aa	ab	aa	ab	ab	aa	aa	ab	ab	aa	aa	aa	ab	ab	ab	aa	ab	aa	ab	ab	ab	ab	ab	ab	ab	aa	ab	ab	ab	aa	ab	ab	ab	ab	aa	ab	ab	aa	ab	ab	ab	aa
HLJ3426	<aaxab>			aa	aa	aa	ab	aa	ab	ab	ab	ab	ab	ab	aa	aa	ab	ab	ab	ab	ab	aa	aa	aa	ab	aa	ab	ab	ab	aa	aa	ab	aa	ab	ab	ab	ab	aa	aa	ab	aa	ab	aa	aa	ab	ab	aa	ab	ab
HLJ3430	<abxaa>			aa	ab	aa	aa	ab	ab	ab	aa	aa	ab	ab	ab	ab	aa	ab	aa	aa	ab	aa	aa	aa	ab	ab	ab	ab	ab	ab	aa	aa	ab	ab	aa	aa	ab	aa	ab	aa	aa	ab	ab	aa	ab	ab	aa	ab	aa
HLJ3431	<nnxnp>			np	nn	nn	nn	np	np	nn	nn	nn	nn	nn	np	nn	nn	np	np	nn	np	nn	np	np	nn	nn	np	np	nn	np	nn	np	np	nn	np	nn	np	nn	nn	np	np	np	nn	nn	np	np	nn	nn	nn
HLJ3434	<aaxab>			aa	ab	aa	aa	ab	ab	aa	ab	ab	ab	aa	aa	aa	ab	ab	aa	aa	ab	ab	ab	ab	aa	ab	ab	ab	ab	aa	aa	aa	aa	aa	aa	aa	ab	ab	ab	aa	ab	aa	ab	ab	ab	ab	ab	aa	aa
HLJ344	<aaxab>			ab	aa	ab	ab	aa	ab	aa	ab	ab	ab	aa	aa	ab	ab	ab	ab	aa	aa	ab	aa	ab	ab	aa	aa	aa	aa	aa	ab	aa	aa	ab	aa	ab	aa	aa	ab	ab	aa	aa	aa	aa	ab	aa	ab	ab	aa
HLJ3441	<abxcd>			ad	ad	ad	ac	ad	bd	ad	bd	bd	bd	..	bc	ad	ad	ad	bc	ac	bd	ad	bc	ad	ac	bd	bd	ac	ad	bc	ac	bd	ac	ad	bc	ac	ad	ad	ad	ad	ac	bc	ac	ac	ad	ad	ac	ac	bd
HLJ3444	<aaxab>			aa	aa	aa	aa	aa	aa	ab	ab	ab	ab	aa	aa	aa	ab	aa	ab	ab	aa	aa	ab	ab	ab	ab	aa	ab	ab	ab	aa	aa	aa	ab	aa	ab	aa	aa	ab	aa	aa	ab	ab	ab	ab	ab	aa	aa	aa
HLJ3451	<abxaa>			ab	ab	ab	aa	aa	ab	ab	ab	aa	aa	aa	ab	ab	aa	ab	ab	aa	aa	aa	ab	ab	ab	aa	ab	ab	ab	aa	ab	ab	aa	ab	ab	aa	ab	ab	aa	aa	ab	ab	aa	ab	aa	aa	aa	ab	ab
HLJ3453	<aaxab>			aa	ab	aa	aa	ab	ab	aa	ab	ab	ab	aa	ab	ab	ab	ab	ab	ab	aa	ab	ab	aa	aa	ab	aa	ab	aa	aa	aa	aa	aa	ab	ab	aa	ab	aa	ab	ab	ab	ab	ab	aa	aa	ab	aa	aa	ab
HLJ3460	<aaxab>			ab	aa	ab	ab	ab	aa	aa	ab	aa	ab	aa	aa	ab	aa	ab	aa	ab	ab	aa	aa	aa	ab	ab	ab	aa	aa	aa	aa	ab	aa	ab	aa	ab	ab	aa	ab	ab	ab	ab	aa	aa	ab	ab	ab	ab	ab
HLJ3461	<aaxab>			aa	ab	aa	ab	ab	aa	aa	ab	ab	ab	ab	ab	aa	aa	ab	ab	aa	ab	ab	ab	aa	aa	ab	ab	ab	aa	aa	aa	aa	aa	aa	ab	ab	ab	aa	ab	aa	ab	aa	ab	ab	ab	ab	ab	aa	aa
HLJ3465	<aaxab>			ab	aa	ab	ab	aa	aa	ab	aa	ab	ab	ab	aa	ab	aa	ab	aa	ab	ab	aa	ab	ab	ab	aa	ab	ab	aa	aa	aa	ab	aa	ab	ab	ab	ab	aa	ab	ab	aa	ab	aa	ab	aa	ab	aa	aa	ab
HLJ3466	<abxaa>			aa	ab	aa	ab	aa	ab	aa	aa	ab	aa	ab	aa	aa	ab	aa	aa	aa	aa	ab	aa	aa	aa	ab	ab	aa	ab	aa	aa	aa	aa	ab	aa	aa	aa	aa	ab	aa	ab	ab	aa	aa	ab	ab	aa	aa	aa
HLJ3467	<aaxab>			ab	aa	ab	ab	aa	ab	aa	ab	ab	ab	aa	aa	ab	ab	ab	ab	aa	aa	ab	aa	ab	ab	aa	aa	aa	aa	aa	ab	aa	aa	ab	aa	ab	aa	aa	ab	ab	aa	aa	ab	ab	ab	aa	ab	ab	aa
HLJ3470	<nnxnp>			np	np	np	nn	np	nn	np	nn	np	np	np	np	nn	nn	np	np	np	np	nn	nn	np	nn	np	nn	np	nn	np	nn	np	np	nn	np	nn	nn	nn	nn	nn	np	nn	np	nn	nn	nn	nn	nn	np
HLJ3471	<abxaa>			ab	aa	ab	ab	aa	aa	ab	ab	ab	ab	aa	ab	ab	aa	aa	ab	aa	ab	aa	aa	ab	ab	ab	aa	aa	ab	ab	aa	aa	aa	aa	aa	aa	ab	aa	ab	aa	ab	ab	aa	ab	ab	aa	ab	aa	aa
HLJ3473	<nnxnp>			np	np	nn	np	np	np	nn	np	np	np	nn	np	nn	nn	np	np	nn	np	nn	nn	nn	nn	np	np	np	nn	nn	np	np	np	nn	nn	np	nn	nn	nn	np	nn	nn	nn	nn	np	nn	np	nn	nn
HLJ3475	<aaxab>			ab	ab	aa	aa	ab	ab	aa	aa	aa	aa	ab	aa	aa	aa	aa	ab	ab	aa	aa	aa	aa	aa	ab	ab	ab	aa	aa	ab	aa	aa	aa	ab	ab	aa	ab	aa	ab	aa	aa	ab	aa	ab	ab	ab	ab	ab
HLJ348	<abxcd>			bd	ad	ad	ac	bd	bd	ac	bc	bd	bc	ac	ac	ac	ac	bc	bc	ac	ad	bd	ac	ad	bd	ac	ac	ad	bd	bd	ad	ad	ac	bd	bd	ac	bc	bd	bc	ac	ac	ac	ac	bc	ac	ad	bd	ac	ad
HLJ3480	<aaxab>			ab	aa	aa	ab	ab	ab	ab	ab	ab	..	aa	ab	aa	aa	aa	aa	ab	ab	ab	aa	..	aa	ab	aa	ab	aa	aa	aa	ab	..	aa	ab	ab	ab	ab	aa	aa	ab	ab	..	ab	aa	ab	aa	ab	ab
HLJ3488	<abxcd>			bc	..	bd	bc	ad	bc	bd	ac	bd	bc	..	bd	bc	ac	ad	ad	ad	bd	ac	ac	bd	bc	ad	bc	ad	bc	ad	bc	bd	ad	..	ad	bc	ad	ac	ac	bd	bd	ac	ad	bc	bc	bc	bc	bc	bd
HLJ3489	<aaxab>			aa	ab	aa	aa	ab	ab	aa	ab	ab	ab	aa	aa	ab	aa	aa	aa	ab	..	ab	ab	aa	ab	ab	ab	ab	aa	ab	aa	aa	..	aa	aa	aa	ab	ab	ab	aa	ab	ab	ab	ab	ab	ab	ab	aa	aa
HLJ3500	<abxcd>			bd	ad	bd	bc	ad	ac	bd	bd	ac	ac	bd	ac	bc	ac	bd	..	bc	ac	bd	ad	..	ac	ac	bc	bc	ac	bd	bd	..	bc	ad	ac	bc	ad	bc	bc	ac	bc	bc	ac	..	bd	ad	ac	ad	bc
HLJ3504	<abxcd>			..	bc	bc	..	ac	bd	bc	..	..	ac	bc	..	bc	ad	ac	ac	ac	bc	ad	ad	bc	..	ac	bd	ac	bd	ac	bc	bc	..	bc	ac	..	..	ac	ad	bc	bc	ad	..	bc	bc	..	bd	bd	bc
HLJ3513	<aaxab>			ab	aa	aa	aa	ab	ab	ab	aa	aa	ab	ab	aa	aa	aa	ab	ab	aa	aa	aa	aa	ab	aa	aa	aa	ab	ab	ab	aa	aa	ab	ab	ab	ab	aa	ab	ab	aa	ab	ab	aa	aa	ab	ab	aa	aa	ab
HLJ3514	<abxaa>			ab	aa	aa	ab	aa	aa	ab	ab	ab	aa	aa	aa	ab	aa	aa	aa	aa	aa	ab	ab	ab	ab	aa	aa	aa	aa	aa	aa	ab	ab	ab	ab	ab	ab	ab	ab	ab	aa	ab	ab	..	ab	..	aa	aa	ab
HLJ3515	<aaxab>			aa	aa	ab	aa	aa	ab	ab	aa	ab	ab	ab	aa	ab	aa	aa	ab	aa	aa	aa	aa	ab	aa	aa	aa	ab	aa	ab	aa	ab	aa	ab	ab	aa	aa	ab	aa	ab	ab	aa	ab	aa	ab	ab	aa	ab	ab
HLJ3516	<abxcd>			bc	bc	bc	ad	bd	ad	bc	bc	ad	bc	bc	bc	bd	ad	bd	bd	bc	bd	ac	bd	bc	bd	ac	bd	bc	bd	bd	bc	bc	bd	bd	bd	bd	bd	bc	ad	bd	bc	ac	bd	bc	ad	ad	bc	bd	bd
HLJ3519	<aaxab>			aa	ab	aa	aa	ab	ab	aa	ab	ab	ab	aa	ab	aa	aa	aa	ab	ab	aa	ab	ab	aa	ab	ab	aa	aa	aa	ab	aa	ab	aa	ab	ab	aa	aa	ab	aa	ab	ab	aa	ab	aa	aa	ab	aa	ab	ab
HLJ3522	<abxac>			bc	..	..	bc	ac	bc	..	ab	ab	bc	ab	bc	aa	bc	..	bc	ab	ac	aa	aa	ab	ab	ac	ac	ac	..	ab	ac	ac	ac	aa	aa	bc	aa	aa	ab	..	ac	aa	aa	aa	ac	ab	ac	aa	aa
HLJ3524	<aaxab>			aa	aa	aa	ab	ab	aa	ab	ab	aa	aa	aa	ab	aa	ab	aa	ab	ab	ab	aa	ab	aa	aa	ab	aa	aa	ab	aa	aa	aa	ab	ab	ab	ab	..	aa	aa	aa	aa	ab	ab	ab	aa	aa	aa	ab	aa
HLJ3526	<abxaa>			ab	ab	ab	ab	ab	ab	ab	ab	aa	aa	ab	ab	ab	aa	ab	aa	aa	ab	ab	aa	aa	aa	aa	ab	aa	aa	aa	ab	ab	ab	aa	ab	aa	ab	ab	aa	ab	ab	aa	aa	aa	aa	aa	ab	ab	ab
HLJ3537	<aaxab>			ab	ab	aa	ab	ab	..	aa	ab	ab	aa	ab	aa	aa	aa	ab	aa	aa	aa	aa	aa	ab	ab	ab	ab	aa	aa	ab	aa	aa	ab	aa	aa	ab	ab	aa	ab	ab	ab	ab	ab	ab	ab	aa	aa	ab	aa
HLJ3542	<aaxab>			..	ab	ab	ab	aa	ab	ab	..	ab	aa	aa	ab	aa	ab	ab	ab	aa	ab	ab	aa	ab	aa	ab	aa	aa	ab	ab	..	aa	ab	aa	aa	aa	ab	ab	ab	ab	aa	aa	ab	aa	aa	aa	aa	ab	aa
HLJ3543	<aaxab>			ab	ab	ab	aa	aa	aa	ab	ab	aa	ab	aa	ab	aa	aa	aa	aa	ab	aa	aa	..	..	aa	ab	aa	ab	aa	aa	ab	..	..	aa	aa	aa	aa	ab	ab	ab	..	..	..	aa	aa	aa	ab	aa	ab
HLJ3548	<aaxab>			ab	ab	aa	ab	ab	aa	ab	aa	aa	aa	ab	aa	ab	ab	aa	aa	ab	ab	aa	aa	aa	aa	ab	aa	ab	ab	ab	aa	aa	aa	ab	aa	ab	ab	ab	ab	ab	ab	aa	aa	aa	ab	ab	aa	ab	aa
HLJ3549	<abxaa>			ab	..	ab	aa	ab	aa	ab	aa	aa	aa	ab	ab	ab	aa	ab	ab	aa	aa	ab	ab	aa	ab	ab	ab	ab	ab	aa	aa	ab	aa	ab	aa	ab	aa	aa	ab	aa	ab	aa	ab	aa	aa	ab	aa	aa	ab
HLJ3553	<abxaa>			aa	aa	aa	ba	ba	ba	aa	ba	aa	ba	aa	aa	ba	ba	ba	ba	aa	ba	ba	ba	aa	aa	ba	ba	ba	ba	aa	aa	aa	ba	aa	ba	aa	aa	ba	ba	ba	ba	ba	ba	ba	ba	ba	ba	aa	aa
HLJ3554	<nnxnp>			nn	np	nn	nn	np	nn	np	nn	np	nn	np	np	np	np	nn	np	np	np	nn	np	..	nn	np	np	..	nn	np	np	nn	nn	nn	nn	nn	nn	nn	np	nn	np	np	np	np	np	np	nn	np	nn
HLJ3559	<aaxab>			ab	ab	aa	aa	ab	ab	aa	aa	aa	aa	ab	aa	aa	aa	aa	aa	ab	aa	aa	aa	aa	aa	ab	ab	..	aa	aa	ab	aa	aa	aa	ab	ab	aa	ab	aa	ab	aa	aa	ab	aa	ab	ab	ab	..	ab
HLJ3562	<abxcd>			bd	ad	ac	bd	bd	ac	bd	ac	ac	bd	bd	bd	ac	bc	bc	bd	bd	bc	bc	ac	bd	bd	ad	ac	ac	bd	bc	bc	ac	bc	ac	bd	ad	ac	bc	bc	bd	ad	bc	bc	bc	ac	ac	bc	bd	bd
HLJ3570	<abxcd>			ac	bd	bc	ac	ac	..	ac	ac	ac	bd	ad	bc	ac	ac	bd	ac	ad	bc	ac	bd	ad	ad	ac	bd	ac	ad	bc	ad	ad	ad	ad	bd	ac	bc	ac	bc	ac	bd	bd	ac	ad	ac	bc	bc	ad	ad
HLJ3572	<abxac>			ac	ab	ab	bc	ac	ac	ac	bc	ab	ab	ab	aa	aa	bc	aa	ab	bc	bc	ac	ac	ab	aa	bc	bc	bc	ac	ab	aa	ac	ac	bc	aa	aa	aa	ac	bc	bc	bc	bc	aa	ab	bc	ac	ab	bc	bc
HLJ3573	<abxaa>			aa	..	..	..	aa	aa	..	aa	aa	aa	aa	aa	ab	aa	ab	aa	aa	aa	ab	aa	aa	ab	aa	ab	ab	aa	aa	ab	aa	aa	ab	aa	ab	aa	aa	aa	ab	ab	aa	aa	ab	ab	aa	ab	ab	..
HLJ3574	<aaxab>			ab	aa	ab	ab	ab	aa	ab	ab	ab	ab	ab	aa	aa	ab	ab	aa	ab	ab	ab	ab	aa	ab	aa	aa	ab	ab	ab	ab	ab	aa	aa	aa	ab	ab	aa	ab	ab	aa	ab	aa	aa	ab	aa	ab	aa	aa
HLJ3577	<abxaa>			ba	aa	aa	aa	ba	ba	aa	ba	ba	ba	ba	ba	ba	ba	aa	ba	ba	ba	aa	ba	ba	aa	ba	aa	aa	ba	ba	aa	ba	ba	aa	ba	aa	ba	ba	ba	aa	aa	ba	ba	aa	aa	ba	aa	aa	aa
HLJ3579	<lmxll>			lm	ll	ll	lm	ll	ll	lm	lm	lm	ll	ll	ll	lm	ll	ll	ll	ll	ll	lm	lm	lm	ll	ll	ll	ll	ll	ll	ll	lm	lm	lm	lm	lm	lm	lm	lm	lm	ll	lm	lm	lm	lm	ll	ll	ll	lm
HLJ3583	<abxac>			bc	bc	ab	ab	ab	aa	ab	aa	aa	ac	ac	ac	ac	ab	aa	bc	aa	ab	bc	ab	aa	aa	aa	aa	ac	bc	ab	ab	aa	aa	bc	bc	ab	bc	ac	bc	aa	ab	ab	ab	ac	aa	aa	bc	ab	ab
HLJ3586	<abxac>			ab	ac	ab	ab	ac	aa	aa	ab	ab	aa	ac	aa	ac	ab	ab	ab	bc	aa	bc	ab	ab	bc	aa	aa	ac	ac	aa	bc	ab	ac	ac	ab	bc	aa	ab	aa	aa	ab	..	aa	ab	aa	aa	ab	ac	ab
HLJ3587	<abxcd>			ad	ad	ad	ad	ac	ad	bc	bc	bd	bd	ad	ac	ad	bc	ad	bc	bc	ac	ad	bc	bd	bd	bc	ad	bd	bc	bd	ad	ad	ac	bc	ac	bd	..	ad	bd	ad	ad	..	bd	bc	bd	bd	ad	ac	ad
HLJ359	<abxaa>			aa	ab	aa	ab	ab	aa	aa	aa	aa	ab	aa	aa	ab	ab	aa	ab	aa	aa	ab	aa	aa	ab	ab	aa	ab	ab	aa	ab	aa	ab	ab	ab	ab	ab	aa	ab	aa	ab	aa	ab	aa	ab	ab	ab	ab	aa
HLJ3590	<abxac>			ac	ab	ac	ac	ab	ac	aa	bc	aa	ac	ab	bc	ac	bc	ac	ab	aa	aa	ac	ac	ac	ab	ab	aa	ac	ac	ab	aa	aa	bc	aa	aa	ac	ac	bc	ac	aa	aa	aa	ab	ac	ab	aa	aa	ac	ab
HLJ3591	<aaxab>			ab	ab	aa	aa	ab	ab	aa	aa	ab	aa	ab	ab	aa	ab	aa	aa	aa	ab	aa	ab	aa	ab	ab	aa	aa	ab	aa	ab	ab	aa	ab	aa	aa	aa	aa	aa	ab	aa	ab	aa	ab	aa	aa	ab	ab	aa
HLJ3597	<abxcd>			bc	ad	bc	bc	bd	ac	bd	ac	ac	ac	ad	ad	bc	bd	bc	ac	bd	bd	bc	bd	bc	ac	ad	bd	bd	ad	bd	ac	ad	bd	ac	bd	bc	ad	ad	bd	bc	ad	bd	bc	ad	ad	bd	ac	bc	ad
HLJ360	<abxaa>			ab	aa	aa	ab	ab	aa	ab	ab	ab	aa	ab	aa	ab	ab	aa	ab	ab	aa	ab	aa	ab	ab	ab	aa	ab	ab	aa	ab	aa	aa	ab	aa	ab	aa	aa	aa	ab	aa	aa	ab	ab	ab	aa	aa	ab	ab
HLJ3602	<abxaa>			aa	ba	aa	aa	aa	ba	ba	ba	aa	aa	ba	aa	aa	ba	ba	aa	ba	ba	aa	ba	aa	aa	ba	aa	aa	ba	ba	ba	ba	aa	aa	ba	ba	ba	aa	ba	ba	ba	aa	ba	ba	aa	aa	ba	ba	ba
HLJ3604	<abxac>			ab	ac	aa	ac	ac	ab	bc	bc	ab	bc	aa	ac	ab	ab	aa	aa	ac	bc	ab	bc	bc	bc	bc	aa	ab	bc	aa	ac	aa	bc	bc	ab	bc	aa	bc	aa	ab	ac	aa	..	aa	bc	bc	ab	aa	bc
HLJ3606	<aaxab>			aa	ab	ab	ab	ab	ab	aa	ab	ab	..	ab	aa	aa	ab	aa	ab	aa	ab	..	..	..	aa	aa	aa	aa	ab	ab	..	..	..	ab	aa	ab	ab	ab	..	..	..	..	..	aa	aa	aa	aa	ab	..
HLJ3608	<abxcd>			bd	..	ac	ad	bd	bd	..	ad	ac	ac	ac	bc	bd	ad	..	bd	ad	ad	bd	bc	ad	bc	ad	ad	ad	..	ac	bd	bc	bd	ac	bc	bc	bc	ac	ad	ad	ac	ad	..	ac	ad	bc	ac	ad	ad
HLJ3611	<abxaa>			ba	aa	ba	aa	aa	ba	ba	aa	aa	aa	ba	ba	aa	ba	aa	aa	ba	aa	aa	ba	ba	ba	aa	ba	ba	ba	aa	aa	ba	ba	ba	ba	ba	..	aa	aa	ba	aa	ba	ba	..	aa	ba	aa	aa	aa
HLJ3612	<aaxab>			ab	ab	aa	aa	ab	aa	ab	ab	aa	ab	ab	aa	aa	aa	ab	aa	aa	aa	ab	ab	aa	aa	ab	ab	aa	ab	ab	aa	aa	aa	aa	aa	aa	aa	aa	ab	ab	aa	aa	aa	ab	ab	ab	ab	ab	aa
HLJ3614	<abxaa>			aa	aa	aa	ab	aa	ab	aa	aa	aa	aa	aa	aa	aa	ab	ab	ab	ab	ab	ab	ab	ab	ab	ab	ab	aa	aa	ab	ab	aa	aa	ab	aa	aa	ab	aa	ab	aa	aa	aa	..	aa	aa	ab	..	..	ab
HLJ3617	<abxac>			bc	aa	aa	ac	bc	ab	bc	ab	aa	ab	ac	ab	aa	..	ab	aa	bc	bc	ac	ac	aa	bc	aa	aa	ab	ab	aa	ac	ab	ac	ab	aa	ac	aa	ab	ab	ab	ab	bc	..	aa	ab	bc	ac	aa	ac
HLJ3621	<aaxab>			aa	aa	ab	aa	aa	ab	ab	ab	aa	ab	aa	ab	ab	ab	aa	ab	ab	ab	ab	ab	aa	aa	aa	aa	ab	ab	aa	ab	ab	aa	ab	ab	aa	aa	ab	aa	aa	aa	aa	aa	aa	aa	ab	ab	aa	ab
HLJ3625	<abxaa>			aa	aa	aa	aa	aa	aa	ab	ab	ab	ab	aa	..	aa	ab	aa	ab	ab	ab	aa	ab	ab	ab	ab	aa	ab	ab	ab	aa	aa	aa	ab	aa	ab	aa	aa	ab	aa	aa	ab	ab	ab	ab	ab	aa	aa	aa
HLJ3626	<aaxab>			ab	aa	ab	ab	aa	aa	ab	aa	aa	aa	ab	aa	aa	ab	aa	aa	ab	aa	aa	ab	ab	aa	ab	aa	ab	ab	ab	ab	ab	aa	aa	ab	aa	ab	aa	aa	aa	aa	aa	aa	ab	aa	ab	ab	aa	ab
HLJ3629	<abxcd>			ac	ac	bc	bc	ad	ac	bc	ad	bc	ac	ad	bc	ad	ac	ac	bd	ac	ac	ad	ac	bc	ac	ac	bd	bc	bc	bd	ac	bd	bc	ac	ac	ad	bc	bd	ad	bd	bd	bc	bc	bd	bd	ac	bd	ad	ac
HLJ3633	<aaxab>			aa	ab	aa	aa	ab	aa	ab	aa	ab	aa	ab	ab	ab	ab	aa	ab	ab	ab	aa	ab	aa	aa	ab	ab	ab	aa	ab	ab	aa	aa	aa	aa	aa	aa	aa	ab	aa	ab	ab	ab	ab	ab	ab	aa	ab	aa
HLJ3634	<aaxab>			ab	ab	aa	aa	ab	aa	ab	aa	aa	ab	ab	aa	aa	aa	ab	aa	aa	aa	ab	ab	aa	aa	ab	ab	ab	ab	ab	..	aa	aa	aa	aa	aa	ab	aa	ab	ab	aa	aa	ab	ab	ab	ab	ab	ab	ab
HLJ3636	<nnxnp>			nn	np	nn	nn	np	np	nn	np	np	nn	nn	nn	np	nn	..	nn	nn	nn	np	np	nn	nn	nn	np	np	nn	np	np	nn	nn	np	np	nn	nn	np	nn	np	nn	np	nn	np	nn	np	np	np	np
HLJ3637	<abxcd>			bc	ad	bd	bc	ac	ad	bd	ad	bc	bc	ad	bd	bc	ac	ad	bc	ad	..	ad	ac	bd	bd	bc	ad	ac	bc	bc	ad	ad	ac	ac	ac	bd	bd	ad	bc	ac	bd	bc	bd	bd	bd	ac	bc	ac	ac
HLJ3639	<abxcd>			ac	bc	ad	ac	ac	ac	ad	bd	ac	bd	ac	bc	ad	ac	..	bd	ad	..	bd	ac	ad	ac	ac	bd	bd	bc	ad	..	ac	ac	ac	ad	bd	ad	bd	bd	bc	bd	bc	ad	ac	bd	bd	bc	bc	bd
HLJ3648	<aaxab>			aa	aa	ab	aa	aa	ab	ab	ab	..	ab	ab	aa	ab	ab	ab	aa	ab	ab	ab	aa	aa	aa	ab	aa	ab	ab	ab	aa	aa	aa	ab	ab	ab	ab	ab	ab	ab	ab	aa	ab	aa	ab	ab	aa	aa	ab
HLJ3649	<abxaa>			aa	ba	aa	aa	ba	ba	aa	ba	aa	aa	ba	aa	aa	ba	ba	aa	ba	aa	ba	ba	aa	aa	ba	ba	ba	aa	aa	ba	ba	ba	ba	ba	aa	aa	ba	aa	ba	aa	aa	aa	aa	aa	ba	aa	ba	ba
HLJ3656	<nnxnp>			nn	nn	np	np	nn	nn	np	nn	..	np	np	np	nn	nn	nn	nn	nn	..	nn	np	..	nn	nn	nn	nn	nn	np	np	np	np	nn	np	np	np	np	np	nn	np	nn	nn	np	np	..	np	nn	nn
HLJ3657	<aaxab>			aa	ab	ab	aa	aa	ab	aa	ab	aa	..	ab	aa	ab	ab	ab	ab	aa	aa	ab	ab	ab	aa	ab	aa	ab	aa	aa	ab	aa	ab	ab	ab	ab	aa	ab	aa	aa	ab	ab	aa	aa	ab	aa	aa	aa	aa
HLJ3661	<aaxab>			ab	aa	aa	ab	ab	aa	aa	ab	ab	aa	ab	aa	aa	ab	aa	ab	ab	aa	ab	aa	aa	aa	ab	ab	ab	aa	aa	aa	ab	aa	aa	ab	ab	aa	ab	..	aa	ab	aa	aa	aa	aa	ab	ab	ab	ab
HLJ3662	<aaxab>			..	..	ab	aa	aa	ab	ab	aa	aa	aa	ab	aa	aa	ab	ab	aa	ab	ab	ab	aa	aa	aa	aa	ab	ab	aa	ab	aa	aa	aa	aa	ab	ab	..	ab	ab	..	aa	aa	ab	aa	aa	aa	ab	aa	ab
HLJ3663	<aaxab>			aa	aa	ab	ab	aa	aa	aa	ab	aa	ab	aa	ab	ab	aa	ab	ab	ab	aa	ab	aa	ab	aa	aa	ab	ab	aa	aa	..	..	..	aa	ab	ab	..	ab	ab	..	aa	aa	ab	aa	ab	ab	aa	aa	ab
HLJ3665	<abxaa>			aa	..	..	aa	ba	ba	aa	ba	aa	ba	ba	aa	aa	ba	..	aa	ba	aa	ba	ba	aa	aa	ba	ba	ba	aa	aa	..	ba	ba	ba	ba	aa	..	..	..	..	aa	aa	aa	aa	aa	ba	aa	ba	ba
HLJ3666	<aaxab>			aa	aa	aa	aa	aa	ab	aa	aa	ab	aa	ab	ab	aa	aa	aa	ab	aa	aa	aa	aa	aa	aa	ab	ab	..	aa	aa	aa	aa	ab	aa	ab	aa	aa	aa	ab	ab	aa	aa	..	ab	aa	ab	aa	aa	ab
HLJ3675	<aaxab>			ab	aa	aa	aa	aa	aa	ab	aa	aa	aa	ab	ab	aa	ab	ab	ab	ab	ab	ab	aa	ab	ab	aa	aa	aa	ab	ab	ab	aa	ab	ab	ab	aa	aa	ab	ab	ab	aa	ab	ab	ab	aa	aa	ab	ab	ab
HLJ368	<aaxab>			aa	aa	aa	ab	aa	aa	aa	ab	aa	aa	aa	aa	aa	aa	ab	aa	aa	aa	ab	ab	ab	aa	ab	aa	ab	aa	aa	aa	ab	ab	aa	aa	..	aa	aa	aa	ab	ab	aa	aa	..	aa	aa	aa	aa	..
HLJ3692	<aaxab>			ab	ab	aa	aa	ab	ab	aa	aa	aa	aa	ab	aa	aa	aa	aa	ab	ab	aa	aa	aa	aa	aa	ab	ab	ab	aa	aa	ab	aa	aa	ab	ab	ab	aa	aa	ab	aa	ab	ab	aa	aa	..	ab	aa	..	ab
HLJ3697	<abxaa>			aa	aa	aa	ab	aa	aa	aa	aa	ab	aa	ab	aa	aa	aa	aa	ab	aa	aa	aa	ab	aa	ab	aa	aa	ab	ab	ab	ab	ab	ab	aa	ab	ab	aa	ab	aa	aa	ab	ab	ab	ab	ab	aa	aa	ab	aa
HLJ370	<abxcd>			ac	ac	ac	bd	ac	ad	ac	ac	bc	ac	bd	bc	ac	bc	ac	bc	ac	bc	bc	bd	ac	bc	bc	bc	bc	bd	..	bc	bd	bd	bd	ad	bc	ad	ac	ac	ad	bd	bc	bc	ac	bd	ac	ac	bd	..
HLJ3707	<aaxab>			ab	ab	aa	ab	ab	ab	aa	ab	aa	ab	ab	aa	aa	aa	aa	aa	aa	aa	aa	ab	aa	ab	ab	aa	ab	ab	aa	ab	aa	aa	aa	ab	ab	aa	aa	..	..	aa	aa	aa	ab	aa	aa	aa	ab	..
HLJ3709	<abxaa>			ab	ab	aa	ab	ab	ab	aa	ab	ab	ab	ab	aa	ab	aa	aa	ab	..	aa	aa	ab	aa	..	ab	ab	aa	aa	aa	aa	aa	aa	ab	..	aa	aa	aa	ab	aa	aa	aa	ab	..	aa	aa	aa	ab	aa
HLJ3716	<aaxab>			ab	aa	aa	ab	ab	ab	ab	aa	ab	aa	ab	aa	aa	ab	..	ab	ab	aa	ab	aa	aa	aa	ab	ab	ab	aa	aa	aa	ab	aa	ab	ab	ab	aa	ab	aa	..	ab	aa	aa	aa	aa	ab	ab	ab	ab
HLJ3718	<abxcd>			..	..	bd	..	bd	bd	ac	ad	bd	bc	ac	..	..	ac	bd	bc	ad	bd	bd	ac	ac	ac	bc	bd	bd	bd	ad	bd	bd	bd	ac	bd	bd	bd	bd	bd	ad	bd	ad	ac	bd	bd	bd	bd	ac	bc
HLJ3720	<aaxab>			ab	ab	aa	ab	aa	aa	ab	ab	ab	aa	ab	ab	ab	ab	ab	ab	aa	aa	ab	ab	ab	aa	ab	aa	ab	ab	ab	ab	ab	..	ab	ab	aa	ab	ab	ab	ab	ab	aa	aa	ab	aa	aa	ab	..	aa
HLJ3723	<aaxab>			..	ab	aa	ab	ab	aa	ab	..	aa	aa	ab	aa	ab	ab	aa	aa	ab	ab	aa	aa	aa	aa	ab	aa	aa	ab	ab	aa	ab	ab	ab	aa	aa	ab	aa	ab	ab	ab	aa	aa	aa	ab	ab	aa	ab	aa
HLJ3724	<abxac>			..	aa	bc	aa	aa	bc	ac	..	aa	aa	ab	ac	ab	ac	bc	bc	aa	ac	bc	aa	ab	ab	ac	ab	aa	bc	ac	ab	ab	ac	ab	aa	ab	ac	ac	bc	bc	ab	ab	bc	ab	aa	ab	aa	aa	ab
HLJ3727	<nnxnp>			..	nn	nn	np	nn	np	np	..	..	np	np	nn	nn	np	np	np	np	np	nn	nn	..	nn	nn	np	np	np	nn	nn	nn	nn	np	np	np	np	nn	nn	np	nn	nn	nn	nn	np	np	nn	np	nn
HLJ3729	<abxac>			ab	ac	ac	aa	ab	ab	ab	aa	ac	ac	ac	bc	bc	aa	bc	ab	aa	aa	ab	bc	ac	bc	aa	aa	aa	ab	ac	ab	bc	ab	ac	bc	bc	bc	ac	aa	aa	ac	aa	bc	ac	aa	bc	ac	aa	aa
HLJ3733	<abxac>			..	ac	ab	aa	aa	ac	ab	..	..	bc	aa	ac	ab	bc	ab	aa	bc	bc	bc	bc	..	bc	bc	ab	ab	bc	ac	bc	bc	aa	ac	aa	ab	aa	bc	bc	bc	ab	ac	bc	bc	aa	aa	ac	aa	bc
HLJ3734	<aaxab>			aa	aa	ab	aa	aa	aa	ab	ab	aa	ab	aa	aa	ab	aa	ab	ab	ab	aa	ab	aa	ab	aa	aa	ab	ab	aa	ab	aa	aa	aa	aa	ab	ab	ab	ab	ab	aa	ab	aa	ab	aa	ab	ab	aa	aa	ab
HLJ3736	<abxac>			bc	..	..	..	..	aa	..	bc	ab	bc	..	..	aa	aa	aa	aa	aa	bc	ab	bc	bc	bc	bc	aa	aa	bc	aa	aa	aa	bc	bc	aa	bc	aa	bc	aa	ab	ac	aa	..	aa	bc	bc	ab	ac	bc
HLJ3737	<aaxab>			ab	ab	aa	..	ab	ab	aa	ab	ab	ab	aa	aa	aa	ab	ab	aa	aa	ab	ab	ab	ab	aa	ab	ab	ab	ab	aa	aa	aa	aa	aa	aa	aa	ab	ab	ab	ab	ab	aa	ab	ab	ab	ab	ab	aa	ab
HLJ3738	<abxaa>			aa	ba	aa	ba	aa	ba	aa	aa	ba	aa	ba	aa	aa	ba	aa	aa	aa	aa	ba	aa	aa	aa	ba	aa	aa	aa	aa	aa	aa	aa	ba	aa	aa	aa	aa	ba	aa	ba	ba	aa	aa	ba	ba	aa	aa	aa
HLJ3740	<aaxab>			ab	aa	ab	aa	aa	aa	aa	ab	aa	ab	ab	aa	aa	ab	aa	ab	aa	ab	aa	aa	ab	ab	ab	aa	aa	aa	aa	ab	aa	aa	ab	ab	ab	aa	ab	aa	aa	ab	ab	ab	aa	aa	aa	aa	aa	aa
HLJ3743	<abxac>			ab	bc	aa	ac	ab	ab	aa	aa	ab	aa	aa	aa	..	aa	aa	bc	ab	aa	ac	aa	aa	aa	bc	ab	aa	bc	ac	aa	bc	bc	ab	ac	ac	bc	bc	aa	bc	ab	ab	bc	bc	ab	ac	aa	aa	bc
HLJ3747	<aaxab>			aa	aa	ab	ab	ab	aa	aa	aa	ab	ab	ab	ab	aa	aa	aa	aa	aa	ab	ab	ab	ab	aa	aa	aa	aa	aa	ab	aa	ab	ab	aa	ab	ab	ab	ab	ab	aa	ab	aa	aa	ab	ab	ab	aa	aa	aa
HLJ3749	<aaxab>			ab	aa	aa	ab	ab	ab	aa	ab	aa	ab	ab	aa	aa	aa	aa	aa	aa	aa	aa	ab	aa	ab	ab	aa	ab	ab	aa	ab	aa	aa	aa	ab	ab	aa	aa	ab	ab	aa	aa	aa	ab	aa	aa	aa	ab	ab
HLJ3750	<aaxab>			ab	aa	ab	ab	ab	aa	aa	ab	ab	ab	ab	ab	aa	aa	ab	ab	ab	ab	ab	ab	aa	aa	ab	ab	ab	ab	ab	aa	ab	ab	ab	ab	aa	ab	aa	ab	aa	aa	aa	ab	ab	ab	ab	ab	aa	aa
HLJ3751	<abxaa>			ab	aa	ab	aa	aa	ab	aa	ab	aa	aa	aa	ab	ab	aa	ab	aa	aa	ab	aa	aa	ab	ab	ab	aa	ab	ab	ab	aa	ab	aa	ab	ab	ab	aa	aa	ab	aa	aa	ab	ab	ab	aa	aa	aa	aa	aa
HLJ3754	<nnxnp>			np	np	np	np	nn	np	np	nn	np	np	np	np	nn	np	np	np	np	nn	nn	nn	nn	nn	np	np	nn	np	np	nn	nn	..	np	np	np	nn	nn	nn	nn	nn	nn	nn	nn	nn	np	np	np	nn
HLJ3757	<nnxnp>			np	np	nn	nn	nn	nn	nn	nn	nn	np	np	np	np	nn	nn	nn	nn	nn	np	nn	nn	nn	nn	nn	np	np	nn	nn	nn	nn	np	np	nn	np	np	np	nn	nn	nn	..	np	nn	nn	np	nn	nn
HLJ3759	<aaxab>			aa	aa	aa	ab	ab	aa	ab	ab	aa	ab	aa	ab	aa	aa	aa	aa	ab	ab	aa	ab	ab	ab	ab	aa	aa	ab	aa	ab	ab	ab	ab	aa	ab	aa	ab	aa	aa	aa	aa	ab	aa	ab	ab	aa	aa	ab
HLJ3760	<abxaa>			ab	aa	ab	ab	aa	aa	ab	ab	ab	ab	aa	ab	ab	aa	aa	ab	aa	ab	aa	aa	ab	ab	ab	aa	aa	ab	ab	aa	ab	aa	aa	aa	aa	aa	aa	ab	aa	ab	ab	aa	ab	ab	aa	ab	aa	aa
HLJ3762	<abxaa>			aa	ab	aa	ab	ab	aa	ab	aa	ab	ab	ab	aa	aa	aa	aa	ab	ab	ab	ab	ab	aa	aa	aa	ab	aa	aa	aa	ab	aa	ab	aa	aa	aa	ab	aa	aa	ab	ab	aa	aa	ab	ab	ab	ab	ab	aa
HLJ3766	<abxaa>			aa	ab	aa	aa	ab	ab	aa	aa	ab	aa	aa	aa	ab	aa	aa	ab	ab	aa	aa	aa	aa	aa	ab	ab	aa	ab	aa	aa	aa	ab	ab	aa	aa	ab	ab	aa	ab	ab	ab	ab	ab	ab	aa	aa	aa	ab
HLJ3768	<abxac>			ac	ab	bc	bc	ab	ab	aa	bc	ab	ac	aa	aa	bc	aa	ac	aa	ab	ab	ac	aa	bc	aa	aa	ac	ab	ac	aa	aa	ac	bc	bc	ac	ac	bc	ac	ac	ac	aa	ac	ac	ab	aa	ab	ab	bc	ac
HLJ3773	<aaxab>			aa	ab	aa	ab	aa	ab	aa	aa	ab	aa	aa	ab	aa	..	aa	ab	aa	ab	ab	aa	aa	aa	..	ab	..	..	..	aa	aa	ab	ab	ab	aa	aa	aa	ab	aa	aa	aa	ab	..	..	aa	ab	ab	ab
HLJ3788	<abxaa>			ab	aa	aa	ab	ab	aa	..	aa	aa	..	aa	aa	ab	aa	..	aa	aa	ab	ab	ab	aa	aa	ab	aa	..	..	aa	ab	aa	ab	ab	ab	ab	aa	aa	aa	aa	aa	ab	ab	ab	ab	aa	aa	aa	ab
HLJ379	<nnxnp>			nn	nn	np	nn	nn	nn	np	np	np	nn	np	nn	np	nn	nn	nn	np	nn	np	np	np	np	nn	nn	nn	nn	np	nn	nn	nn	np	np	nn	np	np	np	nn	np	np	np	np	nn	np	nn	nn	nn
HLJ3794	<abxcd>			bd	bd	ac	bc	bd	bd	bd	bd	bd	bc	..	bd	ac	ad	ac	bc	ac	bd	bc	ad	ac	bd	bd	bc	bc	ad	ac	..	bd	bd	bd	ac	ac	ac	bc	ac	bc	bc	bd	ac	ad	bc	bc	ad	ad	bc
HLJ3797	<aaxab>			ab	aa	aa	aa	aa	aa	aa	aa	aa	ab	ab	ab	ab	aa	aa	ab	aa	aa	ab	aa	aa	aa	aa	aa	ab	ab	aa	aa	aa	aa	ab	ab	aa	ab	aa	aa	aa	ab	aa	..	ab	aa	aa	aa	aa	aa
HLJ3798	<lmxll>			ll	lm	ll	ll	ll	lm	lm	ll	ll	ll	..	ll	ll	lm	ll	lm	ll	ll	ll	lm	lm	ll	lm	ll	lm	lm	lm	lm	ll	..	ll	lm	lm	lm	ll	ll	ll	lm	lm	lm	lm	lm	ll	ll	lm	lm
HLJ381	<abxac>			bc	ab	aa	ab	aa	ac	ac	ac	ab	bc	aa	ab	bc	ab	aa	ab	aa	aa	bc	bc	ac	ab	aa	ab	ab	aa	ab	ac	ac	ab	aa	ab	aa	ac	ab	ac	ab	..	..	bc	ac	ab	ac	ac	ab	ab
HLJ3811	<abxaa>			ab	aa	aa	aa	ab	aa	aa	ab	ab	ab	ab	ab	aa	ab	aa	ab	ab	ab	ab	ab	ab	aa	ab	aa	aa	ab	ab	aa	ab	ab	aa	ab	aa	ab	ab	ab	aa	aa	ab	aa	aa	aa	ab	aa	aa	aa
HLJ3812	<aaxab>			aa	ab	ab	ab	ab	..	ab	aa	aa	ab	aa	ab	ab	aa	ab	ab	aa	aa	ab	aa	aa	ab	aa	aa	aa	ab	aa	ab	aa	aa	ab	ab	aa	aa	aa	aa	ab	ab	ab	aa	..	ab	aa	aa	ab	ab
HLJ3815	<nnxnp>			np	nn	nn	np	np	nn	nn	np	np	nn	np	nn	nn	np	nn	np	np	nn	np	nn	nn	nn	np	np	np	nn	nn	nn	np	nn	np	np	np	nn	np	nn	nn	np	nn	nn	nn	nn	np	np	np	np
HLJ3816	<abxac>			ab	ac	ac	aa	ab	ab	ab	aa	ac	ac	ac	bc	bc	aa	bc	ab	aa	aa	ab	bc	ac	bc	aa	aa	aa	ab	ac	ab	bc	ab	aa	bc	bc	bc	ac	aa	aa	ac	aa	bc	ac	aa	bc	ac	aa	aa
HLJ3821	<aaxab>			ab	ab	aa	aa	aa	aa	aa	aa	aa	ab	ab	ab	aa	aa	aa	aa	aa	aa	ab	aa	aa	aa	aa	aa	ab	ab	aa	aa	ab	aa	ab	ab	aa	ab	ab	ab	aa	aa	aa	aa	ab	aa	aa	ab	aa	aa
HLJ3822	<nnxnp>			np	np	nn	np	nn	np	nn	nn	np	nn	np	nn	np	nn	nn	np	np	nn	np	np	nn	np	nn	np	nn	nn	nn	np	np	nn	nn	nn	np	nn	nn	np	nn	np	np	np	np	np	nn	np	np	np
HLJ3827	<aaxab>			aa	..	aa	..	ab	..	aa	ab	aa	ab	aa	ab	ab	ab	aa	ab	ab	ab	aa	ab	aa	aa	ab	ab	aa	ab	ab	aa	aa	aa	aa	aa	ab	ab	aa	aa	aa	aa	ab	ab	ab	aa	aa	ab	ab	aa
HLJ3828	<abxac>			ac	ac	ab	ab	bc	ab	ac	bc	ab	bc	ab	bc	ab	ab	aa	aa	ab	bc	ab	bc	bc	bc	bc	ab	ab	ac	ab	ac	aa	ac	bc	aa	bc	ab	bc	ab	ab	bc	ab	ac	ab	bc	bc	ab	bc	bc
HLJ3829	<abxac>			ac	ac	aa	aa	aa	aa	aa	ab	ab	bc	ac	bc	bc	aa	aa	aa	aa	aa	ac	aa	ab	ab	ab	ab	bc	ac	ab	aa	ac	aa	ac	bc	aa	ac	ac	ac	ab	aa	ab	aa	ac	ab	ab	ac	aa	aa
HLJ3832	<aaxab>			aa	aa	ab	ab	ab	ab	ab	aa	aa	aa	ab	ab	aa	ab	aa	ab	aa	ab	aa	aa	aa	aa	ab	aa	ab	ab	aa	aa	aa	aa	aa	aa	aa	aa	..	aa	aa	aa	aa	ab	aa	ab	ab	ab	ab	ab
HLJ3833	<abxac>			bc	ab	ab	ab	aa	ac	ac	aa	ab	ac	aa	bc	bc	ab	aa	bc	ab	ab	bc	bc	bc	ab	aa	ab	ab	ab	ab	ac	ac	ab	aa	ab	aa	ac	ab	ac	ab	aa	bc	bc	ac	ab	ac	ac	bc	ab
HLJ3834	<abxcd>			ad	ac	ad	bd	bd	ac	ad	bc	bd	bd	ad	ad	ac	ac	ac	bc	bc	ad	ad	bd	ad	bc	bc	bc	ad	ac	ad	bd	ad	ad	ad	ad	ad	ad	bc	ad	ac	ad	bc	bc	ad	ad	ad	ad	bc	ac
HLJ384	<nnxnp>			np	nn	np	nn	np	np	np	np	nn	np	np	nn	nn	nn	np	np	nn	nn	nn	nn	np	nn	np	nn	np	np	np	nn	nn	np	np	np	nn	nn	np	nn	nn	nn	np	nn	nn	np	np	nn	nn	np
HLJ3848	<aaxab>			aa	aa	aa	aa	ab	aa	aa	aa	aa	aa	ab	aa	aa	aa	ab	aa	ab	aa	aa	aa	aa	aa	aa	aa	ab	aa	aa	aa	aa	ab	aa	aa	aa	aa	ab	aa	ab	ab	ab	ab	aa	ab	aa	aa	ab	aa
HLJ3849	<abxaa>			ab	aa	aa	ab	aa	aa	ab	ab	ab	aa	aa	aa	ab	aa	aa	aa	aa	aa	ab	ab	ab	aa	aa	aa	aa	aa	aa	aa	ab	ab	ab	ab	ab	ab	ab	ab	ab	aa	ab	ab	ab	ab	aa	aa	aa	ab
HLJ385	<aaxab>			ab	ab	aa	ab	ab	aa	ab	aa	ab	aa	aa	ab	aa	aa	aa	aa	aa	aa	ab	aa	ab	ab	ab	aa	aa	ab	ab	aa	ab	aa	ab	ab	ab	ab	aa	ab	ab	aa	aa	ab	aa	ab	ab	ab	aa	aa
HLJ3850	<aaxab>			aa	aa	ab	aa	aa	aa	ab	ab	ab	aa	ab	ab	ab	aa	ab	aa	ab	aa	ab	aa	ab	ab	ab	aa	aa	ab	ab	aa	aa	aa	aa	ab	aa	ab	ab	ab	ab	aa	aa	ab	aa	ab	ab	ab	ab	ab
HLJ3853	<aaxab>			ab	aa	ab	ab	ab	aa	ab	ab	ab	ab	ab	aa	aa	ab	ab	aa	ab	ab	ab	ab	aa	ab	aa	aa	ab	ab	ab	ab	ab	aa	aa	aa	ab	ab	aa	ab	ab	aa	ab	aa	aa	ab	aa	ab	aa	aa
HLJ3857	<abxcd>			ad	ac	bd	bc	ac	..	bd	bd	bc	ac	ac	ac	ad	ad	bd	ac	bd	bd	bc	bd	ad	ac	ad	bc	ac	bd	bc	bd	ac	bd	ac	ad	bd	ac	bc	bd	ac	ac	bc	bd	ac	ad	bc	bd	ac	ac
HLJ3858	<aaxab>			aa	aa	ab	aa	aa	..	ab	aa	ab	ab	aa	ab	ab	ab	aa	aa	aa	aa	ab	ab	ab	aa	aa	aa	ab	ab	ab	ab	ab	ab	ab	aa	aa	ab	aa	aa	ab	aa	ab	aa	ab	ab	aa	aa	aa	ab
HLJ3860	<nnxnp>			nn	nn	nn	np	nn	..	nn	nn	np	nn	nn	nn	np	np	np	np	np	nn	np	nn	nn	nn	nn	np	np	np	np	nn	np	nn	np	np	nn	np	np	np	np	nn	np	nn	np	nn	nn	np	nn	nn
HLJ3861	<aaxab>			aa	ab	ab	aa	aa	ab	aa	ab	aa	aa	..	aa	ab	ab	ab	ab	aa	ab	ab	ab	ab	aa	ab	aa	ab	aa	aa	ab	aa	ab	ab	ab	ab	aa	ab	ab	aa	ab	ab	aa	aa	ab	aa	aa	aa	aa
HLJ3865	<abxac>			aa	bc	aa	ab	bc	ab	aa	aa	aa	ab	bc	ab	ab	aa	..	aa	ac	ab	ac	ab	aa	ac	aa	ab	bc	bc	aa	ac	ab	bc	bc	aa	ac	..	aa	aa	ab	aa	ab	ab	aa	ab	aa	bc	aa	ab
HLJ3874	<abxaa>			aa	ab	ab	ab	ab	ab	aa	aa	ab	aa	ab	ab	ab	aa	ab	aa	aa	ab	ab	ab	aa	aa	aa	ab	aa	ab	aa	ab	ab	aa	ab	ab	aa	ab	ab	aa	ab	ab	aa	aa	aa	ab	ab	ab	ab	ab
HLJ3878	<abxaa>			aa	ab	ab	ab	aa	ab	ab	aa	ab	aa	ab	aa	aa	aa	aa	ab	ab	ab	aa	aa	aa	aa	aa	ab	ab	ab	aa	aa	ab	ab	aa	aa	aa	ab	ab	aa	ab	ab	aa	ab	ab	ab	aa	aa	aa	aa
HLJ3880	<aaxab>			ab	ab	aa	aa	aa	ab	aa	aa	aa	aa	ab	ab	ab	aa	aa	ab	aa	aa	aa	aa	ab	ab	ab	aa	aa	aa	ab	ab	ab	ab	ab	ab	aa	aa	aa	aa	aa	ab	aa	aa	ab	aa	ab	aa	aa	ab
HLJ3885	<aaxab>			aa	ab	ab	aa	aa	aa	aa	aa	aa	ab	aa	aa	ab	ab	ab	ab	aa	aa	aa	ab	ab	ab	aa	ab	aa	ab	ab	ab	aa	ab	ab	aa	aa	aa	aa	ab	ab	aa	aa	aa	aa	ab	aa	ab	aa	aa
HLJ3907	<abxac>			bc	bc	ab	ab	ab	bc	bc	bc	ab	ab	bc	ab	bc	bc	bc	bc	bc	ab	ab	ab	ab	bc	bc	bc	bc	bc	bc	bc	ab	ab	bc	bc	ab	ab	ab	ab	ab	ab	bc	bc	ab	ab	ab	bc	bc	bc
HLJ3908	<abxaa>			aa	aa	ab	ab	ab	ab	aa	aa	aa	ab	aa	ab	aa	aa	ab	aa	aa	aa	aa	ab	ab	aa	aa	ab	aa	ab	ab	aa	ab	ab	aa	ab	aa	ab	aa	ab	ab	ab	ab	aa	aa	aa	aa	ab	ab	aa
HLJ391	<abxac>			ab	ac	bc	ab	ab	ac	bc	bc	bc	aa	ac	bc	ac	ac	bc	ac	bc	ab	aa	ab	ac	bc	bc	ac	ac	..	..	ac	bc	bc	ac	bc	bc	ac	ac	ac	bc	ac	aa	aa	ac	aa	bc	bc	ab	ab
HLJ392	<abxaa>			ab	aa	ab	aa	aa	ab	aa	ab	aa	aa	aa	ab	ab	aa	ab	aa	aa	aa	aa	aa	ab	ab	ab	aa	ab	ab	ab	aa	ab	aa	ab	ab	ab	aa	ab	ab	aa	aa	ab	ab	ab	aa	aa	aa	aa	ab
HLJ3932	<abxaa>			aa	ab	aa	ab	ab	..	ab	aa	ab	ab	aa	aa	ab	aa	ab	ab	aa	ab	ab	aa	aa	aa	ab	aa	aa	aa	ab	ab	aa	aa	aa	aa	aa	aa	ab	ab	aa	ab	aa	ab	ab	ab	aa	ab	ab	ab
HLJ3935	<aaxab>			aa	aa	ab	ab	ab	ab	aa	aa	ab	ab	ab	ab	aa	aa	aa	aa	aa	ab	ab	ab	ab	aa	aa	aa	aa	aa	ab	ab	ab	ab	aa	ab	ab	ab	ab	ab	aa	ab	aa	aa	ab	ab	ab	aa	aa	aa
HLJ3936	<abxaa>			ba	aa	aa	ba	aa	ba	aa	ba	aa	aa	aa	aa	ba	ba	aa	ba	aa	ba	ba	ba	aa	ba	ba	ba	aa	ba	aa	ba	ba	aa	aa	ba	ba	ba	ba	aa	aa	aa	aa	ba	ba	aa	aa	aa	aa	ba
HLJ3937	<aaxab>			ab	ab	ab	aa	aa	aa	ab	ab	aa	ab	aa	ab	aa	aa	aa	aa	ab	aa	ab	aa	ab	aa	ab	aa	ab	aa	aa	ab	ab	aa	aa	aa	aa	aa	ab	aa	aa	ab	aa	aa	..	aa	aa	ab	aa	aa
HLJ3938	<abxac>			aa	ab	aa	bc	aa	ab	ac	ac	bc	ac	bc	aa	aa	ac	ac	ac	ac	ac	ab	aa	aa	ab	ab	ac	ac	ac	aa	aa	aa	aa	bc	ac	ac	ac	aa	ab	ac	ab	bc	ac	aa	bc	bc	aa	ac	ac
HLJ3939	<abxac>			ac	aa	aa	aa	ab	ab	ab	aa	aa	ac	ab	ac	ac	aa	ab	aa	aa	ab	ac	ac	aa	aa	ab	aa	aa	aa	ac	ac	bc	aa	ab	aa	ac	bc	aa	bc	aa	ab	ac	ac	ab	aa	bc	bc	ac	aa
HLJ3942	<nnxnp>			nn	nn	nn	np	np	nn	nn	nn	nn	np	nn	np	nn	nn	np	np	nn	np	nn	nn	nn	np	np	np	np	nn	nn	np	np	np	nn	nn	np	nn	nn	nn	np	nn	nn	nn	nn	np	nn	np	nn	nn
HLJ3946	<aaxab>			ab	aa	ab	aa	ab	ab	ab	aa	ab	aa	aa	ab	aa	aa	aa	aa	ab	ab	aa	ab	aa	ab	aa	ab	ab	ab	ab	ab	aa	aa	ab	aa	ab	aa	aa	ab	ab	ab	aa	ab	ab	ab	ab	aa	ab	ab
HLJ3948	<abxcd>			bd	ad	ac	bd	bc	..	bc	bd	bc	ac	bd	ac	bc	bc	ad	bc	bd	ad	bc	ac	bc	bd	bc	ad	bc	bd	ac	bd	ac	ad	bc	ad	bc	ac	bc	ac	bc	ac	ad	bc	bd	bc	ac	ac	bd	bd
HLJ3951	<abxac>			ac	aa	ac	bc	aa	bc	aa	ac	aa	ac	aa	ac	aa	bc	ab	ab	ab	bc	ab	bc	ab	ab	bc	ab	ac	aa	bc	bc	ac	ac	ab	aa	aa	ab	ac	bc	ac	ac	ac	ac	aa	aa	ab	ab	bc	bc
HLJ3952	<aaxab>			ab	ab	aa	aa	ab	ab	ab	aa	aa	ab	ab	aa	aa	aa	ab	aa	aa	aa	ab	ab	aa	aa	ab	ab	ab	ab	ab	aa	aa	aa	aa	aa	aa	ab	aa	aa	ab	aa	aa	ab	ab	ab	ab	ab	aa	ab
HLJ3953	<aaxab>			aa	aa	aa	ab	ab	..	ab	ab	ab	aa	ab	aa	aa	ab	ab	ab	ab	ab	aa	aa	aa	ab	aa	ab	ab	ab	aa	aa	ab	aa	ab	ab	ab	ab	aa	aa	ab	aa	ab	ab	aa	ab	ab	aa	ab	ab
HLJ3954	<abxaa>			ba	ba	ba	aa	aa	..	aa	aa	ba	aa	aa	aa	aa	aa	ba	aa	ba	aa	aa	aa	aa	ba	ba	ba	aa	ba	aa	ba	ba	ba	aa	aa	aa	aa	ba	ba	ba	aa	aa	aa	aa	ba	ba	ba	ba	ba
HLJ3957	<abxac>			ac	ab	aa	ac	bc	..	aa	ab	ac	bc	ab	ab	ac	bc	ab	ac	ab	ac	ab	bc	aa	aa	bc	ab	bc	ac	ac	ab	ab	bc	bc	bc	aa	ab	ab	ac	bc	aa	ac	aa	aa	aa	bc	ac	bc	bc
HLJ3959	<aaxab>			aa	aa	ab	aa	ab	..	..	..	..	..	aa	ab	ab	aa	ab	aa	aa	aa	aa	ab	ab	ab	ab	aa	ab	ab	ab	ab	aa	ab	aa	aa	ab	aa	aa	ab	aa	aa	ab	ab	ab	ab	aa	aa	aa	aa
HLJ3962	<aaxab>			ab	ab	ab	ab	aa	..	aa	ab	ab	ab	ab	ab	ab	ab	ab	aa	aa	ab	aa	ab	ab	aa	aa	ab	aa	aa	ab	aa	aa	aa	aa	ab	aa	ab	ab	ab	aa	ab	aa	ab	aa	ab	ab	ab	aa	ab
HLJ3963	<abxac>			ac	ab	ac	ab	bc	aa	aa	..	..	..	bc	aa	bc	ab	ab	aa	bc	aa	aa	aa	aa	aa	aa	ac	bc	ac	ab	aa	aa	aa	bc	aa	ac	aa	ac	bc	bc	aa	aa	aa	ab	bc	bc	ab	bc	ac
HLJ3965	<abxac>			aa	aa	ab	ab	aa	..	ab	ab	bc	ab	ac	aa	bc	bc	ab	aa	aa	bc	ac	ab	ab	ab	aa	ac	ab	ab	aa	aa	aa	ab	ab	ac	bc	bc	aa	bc	bc	bc	ab	ab	aa	aa	bc	ab	ab	bc
HLJ3969	<aaxab>			aa	aa	aa	ab	aa	ab	aa	ab	ab	ab	aa	ab	ab	ab	aa	ab	ab	ab	aa	aa	ab	ab	aa	aa	aa	aa	aa	ab	ab	ab	aa	ab	ab	aa	ab	ab	aa	aa	ab	ab	aa	aa	aa	aa	ab	aa
HLJ3976	<abxaa>			aa	..	..	..	ba	aa	ba	aa	ba	ba	ba	aa	aa	ba	..	aa	aa	ba	ba	ba	..	aa	..	ba	..	aa	aa	..	..	..	aa	..	aa	ba	..	..	..	ba	aa	aa	ba	ba	ba	ba	ba	aa
HLJ3979	<abxac>			aa	ac	ac	bc	ac	aa	aa	ac	bc	ac	bc	ac	ac	aa	aa	bc	aa	bc	bc	ab	aa	ab	aa	aa	bc	ab	ab	bc	bc	ab	aa	bc	bc	aa	bc	ac	ac	bc	bc	bc	ac	ab	aa	aa	bc	ac
HLJ3983	<nnxnp>			np	nn	np	np	np	nn	nn	np	np	nn	nn	np	np	np	np	np	nn	nn	np	np	np	np	np	np	np	np	nn	nn	nn	nn	np	nn	np	np	np	np	np	np	nn	nn	nn	nn	nn	np	np	nn
HLJ3988	<abxaa>			ab	aa	aa	aa	ab	aa	ab	ab	ab	ab	aa	aa	ab	ab	ab	aa	ab	ab	ab	ab	ab	ab	ab	ab	ab	ab	aa	ab	ab	aa	aa	aa	ab	aa	ab	ab	ab	ab	aa	ab	ab	aa	aa	aa	aa	ab
HLJ3989	<abxaa>			ba	aa	aa	ba	aa	ba	aa	ba	aa	aa	aa	ba	ba	aa	aa	ba	ba	aa	aa	aa	ba	ba	ba	aa	ba	ba	ba	aa	ba	aa	aa	ba	ba	aa	ba	ba	aa	aa	ba	ba	aa	aa	aa	aa	aa	ba
HLJ3991	<abxaa>			ab	aa	aa	ab	aa	aa	ab	ab	ab	aa	aa	aa	ab	aa	aa	aa	aa	aa	ab	ab	ab	aa	aa	aa	aa	aa	aa	aa	ab	ab	ab	ab	ab	ab	ab	ab	ab	aa	ab	ab	ab	ab	aa	aa	aa	ab
HLJ3993	<abxcd>			bc	bd	ac	ad	bd	ac	ac	ac	ac	bd	bd	bd	bc	bc	ac	bc	ac	..	ad	ac	bc	bc	bc	ad	bd	ac	ad	ac	bd	ac	bd	bc	ad	bd	ad	ac	bd	bd	bd	ac	bd	bc	ad	ac	bd	bd
HLJ3995	<nnxnp>			np	np	nn	np	nn	np	nn	nn	np	nn	np	nn	np	nn	nn	np	np	nn	np	np	nn	np	nn	np	nn	nn	nn	np	np	nn	nn	nn	np	nn	nn	np	nn	np	np	np	np	np	nn	np	np	np
HLJ3997	<abxac>			ac	ac	aa	ab	bc	aa	ab	aa	aa	bc	ab	bc	bc	ab	aa	bc	..	bc	bc	bc	bc	aa	aa	ab	ab	aa	ab	ac	ac	ac	ab	ab	bc	bc	aa	aa	ac	ab	bc	ab	bc	ac	aa	aa	ac	ac
HLJ3999	<abxac>			aa	..	ac	bc	ac	aa	bc	ac	aa	ac	bc	bc	aa	ac	bc	ab	ab	ac	ab	aa	bc	bc	bc	ab	bc	bc	bc	ab	..	ac	ac	ac	ab	bc	ac	..	bc	aa	ab	aa	aa	aa	ac	ab	aa	ab
HLJ404	<abxaa>			ab	aa	aa	ab	ab	aa	aa	aa	ab	ab	aa	aa	aa	aa	aa	ab	ab	aa	aa	ab	aa	ab	ab	ab	ab	aa	aa	ab	aa	aa	ab	aa	aa	aa	ab	ab	ab	aa	aa	ab	aa	ab	aa	ab	ab	aa
HLJ4054	<aaxab>			aa	ab	ab	ab	ab	..	aa	aa	aa	ab	ab	ab	ab	aa	aa	aa	aa	aa	ab	ab	aa	aa	aa	ab	aa	ab	aa	aa	ab	ab	ab	aa	aa	ab	aa	ab	aa	aa	aa	aa	ab	aa	ab	aa	aa	aa
HLJ4055	<abxaa>			ab	aa	ab	ab	ab	..	aa	aa	aa	ab	ab	ab	aa	aa	aa	ab	ab	aa	ab	aa	aa	aa	aa	ab	aa	aa	ab	ab	ab	aa	aa	ab	aa	aa	ab	aa	aa	ab	ab	aa	ab	ab	aa	aa	aa	aa
HLJ4058	<abxaa>			aa	ab	ab	aa	aa	..	aa	ab	aa	aa	ab	aa	ab	ab	ab	aa	aa	aa	aa	ab	ab	aa	aa	aa	aa	aa	ab	ab	ab	ab	ab	ab	ab	aa	aa	aa	aa	aa	ab	ab	ab	aa	aa	ab	ab	aa
HLJ4060	<abxac>			ac	ac	aa	ac	bc	ac	aa	aa	aa	ac	aa	ac	ab	bc	ac	ac	ab	ab	ab	ab	aa	aa	bc	ac	bc	ab	aa	ac	bc	bc	ab	ab	ac	aa	ab	aa	ac	ab	ab	ab	ab	bc	aa	bc	aa	ab
HLJ4067	<abxac>			ac	ab	ab	bc	bc	bc	aa	ab	bc	ab	aa	aa	ab	ac	ab	ac	ab	bc	bc	ab	ab	bc	aa	ac	ab	ac	aa	aa	ac	ac	ab	ab	bc	bc	bc	bc	bc	aa	bc	ab	aa	ac	ab	aa	aa	aa
HLJ4072	<abxcd>			ad	bc	bc	ad	ad	..	bc	ad	bc	ad	bd	bc	bc	ac	ac	ac	bc	ac	ac	ad	bc	bd	ad	ac	ad	ad	bc	bd	bc	ac	bc	ad	bd	bc	ac	ad	ad	ac	ac	ac	ad	ac	ac	ac	ad	ad
HLJ428	<abxcd>			bc	bc	bc	ad	bc	ac	ad	bc	ac	bd	bd	bd	bc	bc	bc	ac	ad	bd	ac	ac	bd	bd	bc	ad	ad	ad	bc	bd	ac	ac	ad	ad	bc	ac	ac	bc	ad	ad	ad	ac	bc	bc	ad	bc	bc	bd
HLJ434	<abxcd>			ad	bd	bc	bd	ac	ad	ac	ac	ad	ac	..	bc	ad	ac	ac	bd	bd	ac	bd	ad	bc	bd	bc	bd	bc	bc	bc	ac	ad	ac	bd	ac	bd	bc	ac	bd	bc	ad	bd	ad	ad	ad	ac	bd	ad	bd
HLJ442	<abxac>			ac	ac	ac	ac	ac	ab	ac	aa	bc	ab	aa	bc	ab	aa	ac	aa	ab	aa	ac	aa	bc	bc	bc	ab	ab	ac	bc	ab	ac	aa	ac	bc	ac	ac	aa	ac	bc	aa	ab	aa	aa	bc	bc	ac	aa	aa
HLJ456	<abxcd>			bc	ad	ac	ad	ad	bd	bd	ad	ad	bc	bc	bc	..	bc	bc	bd	ad	ad	bc	bd	ac	bc	bc	bd	ad	bc	bd	bd	bc	ad	ad	bd	bd	ac	bc	bd	bc	bd	bd	bd	ad	bd	ad	ac	ad	bc
HLJ467	<abxcd>			ac	ac	ad	ac	ac	ad	bd	ad	ac	ad	ac	bd	ad	ac	ac	ad	bc	bd	bd	ad	ad	bc	ac	bc	..	bd	ad	bc	bc	bc	bd	bd	ac	bd	bd	ad	bc	ad	bd	bd	bd	bc	ad	bc	bd	bd
HLJ468	<abxaa>			aa	aa	aa	aa	ab	..	aa	ab	aa	aa	ab	aa	aa	aa	..	ab	ab	aa	aa	aa	aa	ab	aa	aa	aa	ab	ab	ab	aa	ab	ab	ab	aa	ab	aa	ab	aa	..	..	aa	ab	ab	aa	ab	ab	ab
HLJ476	<abxcd>			bc	ad	bc	ad	ad	bd	ad	bd	ac	ac	ac	bd	bc	ac	bd	ad	ac	ad	ad	ac	bc	bd	bd	ad	bc	bd	bd	ac	bc	ad	bc	bc	bc	ac	bd	bd	ac	ac	bc	bc	bd	ac	ac	ac	ac	bc
HLJ477	<aaxab>			aa	ab	aa	aa	ab	ab	ab	ab	ab	ab	ab	aa	aa	aa	ab	aa	ab	aa	aa	aa	aa	ab	aa	aa	ab	ab	aa	ab	aa	ab	aa	aa	aa	aa	ab	ab	ab	aa	aa	aa	ab	aa	aa	ab	aa	ab
HLJ487	<abxac>			bc	ab	ab	bc	ab	ab	..	ac	ab	aa	ac	bc	ab	bc	aa	ac	aa	ab	ab	ab	bc	ac	aa	ab	aa	aa	aa	aa	ab	aa	ac	bc	ac	aa	ac	aa	ab	ac	ac	bc	aa	aa	bc	aa	aa	ab
HLJ489	<abxaa>			aa	ab	ab	ab	aa	ab	ab	aa	ab	ab	aa	ab	ab	ab	aa	aa	ab	ab	ab	aa	aa	ab	ab	aa	aa	ab	ab	ab	ab	ab	aa	aa	aa	aa	ab	ab	aa	ab	ab	aa	aa	ab	ab	aa	aa	aa
HLJ495	<abxaa>			aa	ab	ab	aa	aa	ab	aa	aa	aa	ab	aa	ab	aa	aa	ab	aa	aa	ab	aa	ab	aa	aa	aa	ab	aa	aa	ab	aa	ab	ab	aa	ab	aa	ab	aa	ab	aa	ab	ab	aa	aa	aa	ab	ab	aa	aa
HLJ518	<abxac>			ab	ab	aa	ac	ab	ac	ac	ac	aa	ab	aa	ac	bc	bc	aa	ab	ac	ac	ab	ab	ac	ab	ab	ab	ab	ab	aa	ac	bc	ac	ab	aa	ac	aa	ac	bc	ab	ab	aa	ab	ab	ab	aa	aa	ac	aa
HLJ519	<lmxll>			ll	ll	ll	ll	ll	ll	lm	ll	lm	lm	ll	ll	ll	lm	ll	lm	lm	ll	ll	lm	..	lm	lm	ll	ll	lm	lm	ll	ll	ll	lm	ll	lm	ll	ll	lm	ll	ll	lm	lm	lm	lm	lm	ll	ll	ll
HLJ526	<abxac>			bc	aa	ab	aa	ab	ab	bc	ab	bc	aa	bc	bc	ab	ab	ab	ac	bc	ab	ac	ac	ab	ab	ac	aa	aa	aa	aa	bc	aa	bc	bc	ab	bc	aa	bc	ab	bc	ab	ab	ab	ac	bc	ab	ab	ac	ac
HLJ527	<aaxab>			ab	ab	ab	aa	aa	aa	aa	ab	ab	aa	ab	aa	ab	aa	ab	aa	aa	ab	aa	ab	ab	aa	aa	ab	aa	aa	ab	aa	aa	aa	aa	ab	aa	ab	ab	aa	aa	aa	ab	ab	aa	ab	aa	aa	aa	aa
HLJ534	<abxac>			bc	bc	bc	aa	bc	ab	bc	ab	ac	bc	aa	ab	bc	ab	bc	ac	bc	ac	ac	aa	bc	ac	ab	ab	ac	aa	ac	ac	aa	aa	ab	aa	ac	ab	bc	ab	ab	aa	ac	ac	bc	aa	bc	bc	aa	bc
HLJ535	<aaxab>			ab	aa	ab	aa	ab	aa	aa	aa	aa	aa	aa	ab	ab	aa	aa	aa	aa	aa	aa	aa	aa	ab	ab	ab	aa	aa	aa	ab	aa	aa	ab	aa	ab	ab	aa	aa	aa	ab	ab	ab	ab	aa	ab	ab	aa	aa
HLJ541	<abxac>			bc	bc	ab	ac	ac	bc	ab	ac	aa	aa	aa	ac	ab	aa	bc	ab	aa	bc	ab	ac	bc	bc	bc	ac	ab	ac	ac	aa	ab	ac	aa	bc	aa	aa	aa	bc	aa	ab	ab	ac	bc	aa	aa	aa	aa	aa
HLJ565	<aaxab>			aa	aa	ab	aa	aa	aa	ab	aa	ab	ab	aa	ab	ab	ab	ab	aa	aa	ab	ab	ab	ab	aa	aa	aa	ab	ab	ab	aa	ab	ab	ab	aa	aa	ab	aa	ab	aa	ab	ab	aa	ab	ab	aa	aa	aa	aa
HLJ578	<aaxab>			ab	ab	ab	aa	ab	ab	aa	ab	aa	aa	aa	aa	aa	ab	aa	aa	aa	ab	aa	aa	ab	ab	ab	ab	aa	ab	aa	aa	ab	ab	ab	ab	ab	aa	aa	aa	ab	aa	aa	aa	ab	aa	ab	aa	aa	ab
HLJ580	<abxcd>			ad	ad	ac	ad	bd	ad	ac	bc	ad	ad	ac	ad	bc	ac	ad	ad	ac	bd	bc	bc	ac	ac	bd	ad	bd	bc	ac	bd	bd	bc	bc	bc	ad	bc	bc	ac	bd	ac	bc	bc	bc	bd	ad	bc	bc	bc
HLJ585	<aaxab>			ab	aa	ab	ab	ab	ab	ab	ab	ab	ab	aa	ab	ab	ab	ab	ab	ab	ab	ab	ab	ab	ab	ab	ab	ab	aa	ab	ab	aa	aa	ab	aa	aa	ab	ab	ab	aa	ab	ab	aa	ab	ab	ab	ab	aa	aa
HLJ586	<abxcd>			bc	ad	bc	ad	bc	ac	bc	ad	ac	ad	bd	ac	bd	ad	bc	bd	ac	ac	bd	bc	..	bc	bd	ac	bc	bc	bc	ac	bd	ad	bc	ad	ac	ad	ad	bc	ac	bc	ad	bc	ac	ac	bc	ad	ac	ac
HLJ594	<nnxnp>			nn	nn	np	nn	nn	np	np	np	nn	np	nn	np	np	np	nn	np	np	np	np	np	nn	nn	nn	nn	np	np	nn	np	np	nn	np	np	nn	nn	np	nn	nn	nn	nn	nn	nn	nn	np	np	nn	np
HLJ639	<abxac>			bc	bc	bc	aa	..	ab	bc	ab	ac	bc	aa	ab	bc	ab	bc	aa	ab	ac	ac	aa	bc	ac	ab	ab	ac	aa	ac	ac	aa	aa	ab	aa	ac	ab	bc	ab	ab	aa	ac	ac	bc	aa	bc	bc	aa	bc
HLJ643	<nnxnp>			np	nn	np	nn	np	np	np	np	nn	np	np	nn	np	np	np	np	nn	nn	np	nn	np	nn	np	nn	np	np	nn	nn	np	np	nn	np	nn	nn	np	np	nn	nn	np	nn	nn	np	nn	nn	nn	np
HLJ660	<abxcd>			ac	bd	bc	ad	ac	bd	bc	bc	ad	ad	bd	ad	ac	ac	ad	bc	ad	bd	bc	bc	ad	ac	bc	ad	bd	bd	bd	ad	bd	bc	bc	bd	bc	bc	bd	bd	bd	ad	ac	ad	bd	bc	ad	bc	bc	ad
HLJ668	<abxaa>			aa	ab	aa	ab	ab	aa	ab	aa	ab	ab	aa	aa	ab	aa	ab	ab	aa	ab	ab	aa	aa	aa	ab	ab	aa	aa	ab	ab	aa	aa	aa	aa	aa	aa	ab	ab	aa	..	aa	ab	ab	ab	aa	ab	ab	ab
HLJ690	<abxac>			ac	aa	ab	ab	aa	aa	ab	aa	bc	bc	ab	ab	aa	ac	aa	ac	ac	ab	aa	ab	ab	ab	ac	ac	aa	aa	ab	bc	ab	ab	ac	ab	ab	ab	ab	ab	aa	ab	ac	ac	ab	ab	ab	ab	ac	aa
HLJ692	<nnxnp>			np	np	np	nn	nn	nn	np	nn	nn	np	nn	np	np	nn	np	nn	np	nn	nn	np	nn	np	np	np	np	nn	nn	np	np	nn	nn	np	nn	nn	nn	np	nn	np	nn	np	np	np	nn	np	nn	np
HLJ693	<abxaa>			ab	aa	ab	ab	ab	ab	ab	ab	ab	aa	ab	aa	aa	ab	aa	ab	aa	aa	aa	aa	ab	ab	ab	ab	ab	aa	aa	ab	aa	aa	aa	aa	aa	ab	ab	ab	aa	ab	ab	ab	aa	aa	aa	aa	aa	aa
HLJ697	<abxac>			bc	aa	ac	bc	aa	ac	bc	ac	ab	bc	ac	ac	aa	aa	ac	ab	ac	ab	ac	aa	bc	ac	ac	aa	aa	aa	ab	aa	aa	ab	ac	ab	aa	ac	ab	ac	ac	ac	bc	ab	bc	ab	ab	ab	ab	ab
HLJ752	<abxac>			ac	ab	bc	aa	ac	bc	ac	ac	aa	bc	ac	ab	bc	ac	ac	bc	ab	aa	ac	aa	bc	aa	bc	ab	bc	bc	aa	aa	bc	bc	ab	ac	ab	ab	bc	bc	ab	ac	ac	..	ab	bc	ab	ab	ab	ac
HLJ758	<abxcd>			..	..	bc	bc	bd	bd	bc	bd	ac	ac	bc	bc	bd	ad	bd	ad	bd	bc	ad	bc	bc	bc	ad	ad	bd	bd	bc	ac	ac	ac	bd	ac	ac	bc	ac	bc	bd	bc	ad	..	ac	bc	bc	bc	ad	ad
HLJ763	<nnxnp>			nn	nn	np	np	nn	nn	np	nn	np	np	..	np	nn	nn	nn	nn	nn	np	nn	np	np	nn	nn	nn	nn	nn	np	nn	np	np	nn	np	np	np	np	np	nn	np	nn	nn	np	np	np	np	nn	nn
HLJ782	<nnxnp>			np	np	nn	np	np	nn	np	nn	nn	nn	np	np	nn	nn	nn	np	np	nn	nn	nn	np	np	np	np	nn	np	nn	nn	nn	nn	nn	np	np	nn	nn	nn	np	np	nn	nn	np	nn	nn	nn	np	np
HLJ817	<aaxab>			aa	ab	aa	aa	aa	ab	ab	ab	aa	aa	ab	aa	aa	ab	aa	ab	aa	aa	aa	ab	ab	aa	ab	aa	ab	ab	ab	ab	aa	ab	aa	ab	ab	ab	aa	aa	aa	ab	ab	ab	ab	ab	aa	aa	aa	aa
HLJ840	<abxac>			bc	ab	ac	bc	bc	ab	bc	bc	bc	bc	ac	ab	ac	bc	bc	ab	ab	bc	bc	bc	ac	ab	ac	ab	ac	ab	bc	bc	ac	ac	ab	bc	ab	ab	ac	ac	bc	ab	bc	bc	ab	ac	ab	ab	ab	bc
HLJ845	<abxcd>			ad	ac	ad	ad	bc	ac	ad	ad	ad	ac	bc	ad	ad	ac	bc	ad	bc	ad	bc	ac	bd	ad	ac	ac	bc	ad	ad	ac	ac	bc	ac	bd	bc	bc	ad	ac	bd	ad	ad	ac	bd	bc	ad	bc	ad	ad
HLJ853	<abxcd>			bd	ac	..	..	..	ac	bd	ad	ac	bc	bd	bd	ac	bd	ad	bd	bd	bd	ad	ac	bd	bd	bc	ac	bc	bd	ad	ad	bc	bd	ac	ad	bc	bc	ad	bd	ad	bc	ad	bd	ad	bc	ac	ad	bd	ad
HLJ863	<aaxab>			ab	aa	ab	aa	aa	ab	aa	ab	aa	aa	aa	ab	ab	aa	ab	aa	aa	aa	aa	aa	ab	ab	ab	aa	ab	ab	ab	aa	ab	aa	ab	ab	ab	aa	aa	ab	aa	aa	ab	ab	ab	aa	aa	aa	aa	ab
HLJ925	<abxaa>			aa	aa	aa	ab	ab	aa	aa	aa	ab	ab	aa	ab	ab	ab	aa	ab	ab	ab	aa	ab	aa	aa	ab	ab	aa	ab	ab	aa	aa	ab	ab	aa	ab	ab	aa	aa	aa	aa	ab	ab	ab	aa	aa	ab	ab	aa
HLJ931	<aaxab>			ab	aa	aa	ab	ab	aa	ab	ab	ab	ab	aa	aa	aa	ab	ab	aa	aa	ab	ab	ab	aa	aa	aa	aa	aa	aa	ab	ab	aa	aa	aa	ab	aa	aa	aa	aa	aa	ab	ab	ab	ab	ab	aa	aa	aa	ab
HLJE141	<abxac>			ac	bc	aa	ac	ac	ac	aa	aa	ac	ba	ac	bc	aa	ac	ba	ba	aa	bc	ba	ac	aa	ac	ac	ba	ba	bc	aa	ac	ac	ac	ac	aa	ba	aa	ba	ba	ba	ba	bc	aa	ac	ba	ba	bc	bc	ba
HLJE27	<aaxab>			ab	aa	ab	aa	aa	ab	ab	aa	ab	ab	ab	aa	ab	..	..	ab	ab	aa	aa	aa	..	aa	aa	aa	ab	ab	ab	aa	aa	aa	ab	ab	aa	aa	ab	aa	aa	ab	ab	ab	aa	ab	ab	aa	aa	ab
HLJE298	<abxaa>			aa	aa	aa	ab	ab	aa	ab	ab	ab	ab	aa	ab	ab	ab	ab	aa	ab	ab	ab	ab	aa	ab	aa	ab	aa	aa	ab	ab	aa	aa	ab	ab	aa	ab	aa	aa	ab	aa	aa	aa	ab	aa	ab	ab	ab	aa
HLJE302	<abxaa>			aa	ab	aa	aa	ab	ab	aa	aa	aa	aa	ab	aa	aa	ab	ab	aa	ab	aa	ab	ab	aa	aa	ab	ab	ab	aa	aa	ab	ab	ab	ab	aa	aa	ab	aa	ab	aa	aa	aa	ab	aa	ab	aa	ab	ab	aa
HLJE314	<nnxnp>			nn	nn	np	np	np	nn	np	nn	np	np	np	np	nn	nn	nn	nn	nn	np	nn	np	np	nn	nn	nn	nn	nn	np	np	np	np	nn	np	np	np	np	np	nn	np	nn	nn	np	np	np	np	nn	nn
HLJE331	<abxaa>			ab	aa	ab	aa	aa	ab	aa	aa	ab	ab	aa	aa	ab	aa	ab	ab	ab	ab	aa	aa	ab	ab	ab	aa	ab	aa	ab	aa	ab	aa	aa	ab	aa	aa	aa	ab	aa	aa	ab	ab	ab	aa	aa	aa	aa	aa
HLJE361	<abxaa>			ab	aa	aa	ab	ab	aa	ab	ab	ab	aa	ab	aa	ab	ab	aa	ab	ab	aa	ab	aa	ab	ab	ab	aa	ab	ab	aa	ab	aa	aa	ab	aa	ab	aa	ab	aa	ab	aa	aa	ab	ab	ab	aa	aa	ab	aa
HLJE373	<aaxab>			aa	aa	aa	ab	aa	aa	aa	ab	ab	aa	aa	aa	aa	aa	ab	aa	ab	aa	ab	aa	aa	aa	ab	aa	ab	ab	ab	aa	ab	aa	ab	ab	aa	ab	ab	ab	ab	aa	aa	aa	ab	aa	aa	aa	aa	aa
HLJE415	<aaxab>			aa	aa	ab	ab	ab	aa	aa	aa	ab	aa	ab	aa	aa	ab	ab	ab	ab	ab	aa	aa	ab	ab	ab	aa	aa	ab	aa	aa	ab	ab	aa	aa	aa	aa	ab	aa	ab	aa	aa	aa	aa	aa	aa	aa	aa	ab
HLJE417	<abxaa>			aa	ab	aa	aa	aa	ab	ab	ab	ab	ab	aa	aa	ab	ab	ab	aa	aa	ab	aa	ab	ab	ab	ab	aa	ab	ab	aa	aa	aa	ab	ab	aa	ab	ab	aa	ab	ab	ab	ab	..	aa	aa	ab	ab	ab	ab
HLJE418	<abxac>			aa	bc	bc	ab	ac	bc	ab	ac	bc	aa	aa	ac	ac	ac	ac	bc	ab	ab	bc	ac	aa	aa	ac	ab	ab	ab	ac	aa	bc	bc	ab	aa	aa	bc	bc	ac	ab	ab	aa	bc	ac	bc	ab	ac	ac	aa
HLJE450	<nnxnp>			np	nn	nn	np	np	nn	nn	nn	np	nn	np	nn	nn	np	nn	np	np	nn	np	nn	nn	nn	np	np	nn	nn	np	nn	np	nn	nn	np	np	nn	np	np	nn	np	np	..	nn	nn	np	nn	np	np
HLJE499	<aaxab>			ab	ab	aa	ab	ab	aa	ab	ab	ab	aa	ab	aa	ab	aa	ab	ab	aa	aa	aa	aa	ab	aa	aa	ab	ab	aa	aa	aa	aa	aa	aa	ab	ab	ab	aa	aa	aa	ab	aa	aa	aa	ab	ab	aa	ab	aa
HLJE511	<abxaa>			ab	aa	aa	aa	ab	aa	ab	ab	ab	ab	aa	aa	ab	ab	ab	aa	ab	ab	ab	ab	ab	ab	ab	ab	ab	ab	aa	ab	ab	aa	aa	aa	ab	aa	ab	ab	ab	ab	aa	ab	ab	aa	aa	aa	aa	ab
HLJE518	<abxaa>			aa	aa	aa	aa	aa	ab	aa	aa	ab	..	aa	ab	ab	aa	aa	aa	ab	aa	aa	aa	..	ab	ab	ab	ab	aa	ab	aa	aa	aa	aa	ab	aa	aa	aa	aa	ab	aa	ab	..	aa	ab	ab	aa	aa	aa
HLJE597	<abxaa>			ab	aa	ab	ab	ab	ab	aa	aa	aa	aa	ab	aa	aa	aa	..	ab	aa	aa	ab	ab	aa	ab	ab	ab	ab	aa	ab	ab	aa	aa	aa	ab	aa	aa	ab	aa	aa	ab	ab	aa	aa	ab	ab	aa	aa	aa
HLJE623	<abxac>			aa	bc	ab	aa	aa	ac	aa	ab	ab	aa	ab	ac	ab	bc	ab	ac	aa	ac	ab	ab	aa	ac	ac	aa	aa	aa	bc	ab	ab	ac	ab	ab	ab	aa	ac	aa	aa	ac	ab	bc	ab	ac	aa	bc	bc	aa
HLJE625	<aaxab>			aa	aa	ab	ab	aa	ab	ab	aa	ab	ab	aa	ab	aa	ab	ab	ab	aa	ab	ab	aa	ab	aa	aa	ab	aa	ab	aa	ab	ab	ab	ab	aa	ab	ab	ab	ab	ab	aa	ab	aa	ab	aa	ab	aa	aa	ab
HLJE697	<aaxab>			aa	aa	ab	ab	aa	ab	ab	aa	ab	ab	ab	aa	ab	ab	ab	aa	aa	ab	aa	ab	ab	aa	ab	aa	ab	aa	aa	ab	ab	ab	ab	ab	aa	ab	ab	ab	ab	ab	ab	aa	aa	ab	aa	aa	ab	ab
HLJE735	<aaxab>			ab	aa	aa	aa	aa	ab	ab	aa	aa	aa	aa	aa	ab	ab	ab	aa	ab	aa	ab	aa	ab	ab	aa	aa	aa	ab	aa	ab	ab	aa	aa	aa	aa	aa	ab	aa	ab	aa	aa	aa	aa	aa	aa	aa	ab	ab
HLJE748	<abxaa>			aa	ab	aa	aa	ab	aa	aa	ab	ab	ab	aa	aa	ab	aa	aa	ab	aa	ab	ab	aa	ab	ab	ab	ab	ab	ab	ab	aa	aa	ab	aa	ab	aa	ab	ab	aa	ab	ab	ab	aa	aa	aa	aa	aa	ab	aa
HLJE8	<abxcd>			bc	ac	bd	bc	bc	bd	bc	ad	bd	ad	bc	ad	bc	bc	ad	ad	bc	ac	ad	bd	bd	bd	bc	ad	ac	ac	bc	bd	bd	bd	bc	bd	ac	bc	ac	ac	ac	ac	ad	bd	bd	ac	ac	ad	ac	ad
HLJE80	<abxac>			ab	ac	aa	ac	ac	ab	bc	ac	ab	bc	aa	ac	ab	ab	aa	aa	aa	bc	ab	bc	bc	bc	bc	aa	ab	bc	aa	ac	aa	bc	bc	ab	bc	aa	bc	aa	ab	ac	aa	bc	aa	bc	bc	ab	aa	bc
HLJE9	<abxac>			aa	aa	bc	aa	aa	bc	aa	aa	bc	bc	ac	ab	bc	aa	aa	aa	bc	ac	ac	ac	ab	ab	ab	bc	bc	ac	ab	aa	aa	ac	aa	ab	aa	aa	ac	aa	ab	ac	bc	ac	ac	ab	ab	aa	aa	aa
HLJE93	<aaxab>			aa	aa	aa	ab	aa	ab	ab	aa	aa	ab	ab	aa	aa	ab	ab	ab	ab	ab	aa	aa	aa	aa	aa	ab	ab	ab	aa	aa	ab	aa	ab	ab	ab	ab	aa	aa	ab	aa	aa	aa	aa	ab	ab	aa	ab	aa
CAFS2894	<aaxab>			aa	ab	aa	..	..	aa	aa	ab	ab	aa	ab	aa	ab	ab	aa	ab	..	ab	aa	ab	aa	aa	aa	ab	..	ab	ab	ab	ab	ab	aa	aa	ab	aa	ab	ab	..	ab	aa	ab	aa	ab	ab	ab	ab	ab
CAFS2897	<abxac>			aa	aa	aa	aa	ac	aa	bc	bc	ab	ab	aa	ac	aa	bc	aa	bc	bc	ac	aa	bc	ab	ab	bc	aa	ab	bc	ab	aa	ab	ac	bc	ab	ab	ac	aa	ab	aa	aa	bc	ab	bc	ab	ab	aa	ac	aa
CAFS2899	<abxac>			bc	..	..	bc	ab	bc	aa	aa	ac	ac	bc	ab	bc	aa	ac	aa	aa	ab	bc	aa	ac	ac	aa	..	..	aa	..	bc	ab	ab	aa	ab	bc	aa	bc	ac	bc	bc	aa	aa	aa	ac	ac	bc	ab	bc
CAFS2900	<aaxab>			ab	..	aa	ab	ab	aa	ab	..	aa	..	ab	ab	aa	..	aa	ab	..	aa	..	aa	ab	ab	ab	ab	..	ab	aa	aa	aa	aa	aa	ab	ab	aa	aa	aa	..	ab	aa	aa	aa	aa	aa	aa	ab	ab
CAFS2909	<abxcd>			ad	bc	bd	ad	bc	bd	ac	bd	bc	ad	ac	ac	bc	ac	ad	ac	bc	bc	ad	ac	bd	ad	ad	ac	bc	ad	ac	ac	ad	bd	bd	ad	ad	bd	ad	ac	ad	ac	ac	ac	..	ac	bc	bd	bc	ad
CAFS2964	<abxaa>			aa	ab	ab	aa	aa	aa	ab	aa	aa	aa	ab	ab	ab	aa	ab	ab	ab	ab	ab	aa	ab	ab	aa	ab	ab	ab	ab	ab	ab	ab	ab	ab	ab	ab	ab	ab	ab	ab	aa	aa	ab	ab	ab	ab	ab	ab
CAFS2967	<abxcd>			bc	..	bd	bd	bd	ac	bc	bc	ad	bc	bc	bd	bd	bc	bc	bc	bc	bc	ad	bd	bd	bc	ad	bc	..	bc	bd	..	bd	..	ac	bc	bc	..	..	ad	..	bd	ac	bc	..	..	ac	bd	bc	bc
CAFS2987	<nnxnp>			nn	nn	nn	np	nn	np	np	np	nn	np	nn	nn	nn	np	np	np	np	np	nn	nn	nn	nn	nn	np	np	np	nn	nn	np	nn	np	np	nn	np	nn	nn	np	nn	nn	nn	np	np	np	nn	np	nn
CAFS2988	<abxaa>			aa	ab	ab	ab	ab	ab	aa	ab	ab	ab	..	aa	ab	aa	aa	aa	aa	aa	aa	ab	aa	aa	ab	ab	ab	aa	aa	aa	ab	aa	ab	aa	ab	ab	aa	aa	aa	ab	aa	aa	aa	ab	ab	aa	aa	aa
CAFS2992	<abxac>			bc	aa	bc	aa	aa	ab	aa	bc	ac	ac	ac	ab	bc	ac	ab	aa	ac	aa	ab	ac	bc	ab	ab	aa	bc	ab	ab	ac	bc	aa	bc	bc	bc	ac	ab	ab	ac	ab	bc	bc	ab	ac	ac	ac	ac	bc
CAFS2994	<nnxnp>			nn	nn	nn	np	nn	nn	nn	nn	nn	np	nn	nn	nn	nn	np	np	np	nn	nn	np	np	np	np	..	..	np	nn	nn	nn	nn	np	np	nn	nn	np	np	nn	nn	np	nn	np	..	..	np	np	np
CAFS2998	<nnxnp>			np	np	nn	np	np	np	np	nn	nn	nn	nn	np	nn	nn	np	np	nn	np	np	np	np	np	np	np	nn	np	np	nn	nn	np	nn	np	nn	nn	np	np	nn	nn	nn	np	np	nn	nn	nn	nn	nn
CAFS3002	<abxaa>			aa	aa	aa	ab	ab	ab	aa	ab	aa	ab	aa	aa	ab	ab	ab	ab	aa	ab	ab	ab	aa	aa	ab	ab	ab	ab	aa	aa	aa	ab	aa	ab	aa	aa	ab	ab	ab	ab	ab	ab	ab	ab	ab	ab	aa	aa
CAFS3006	<abxac>			bc	ac	bc	ab	ab	ac	aa	bc	bc	bc	ac	bc	ab	ac	ac	ac	bc	ac	bc	ab	aa	ac	ac	bc	ab	ac	ac	ac	ab	ac	bc	ac	aa	aa	ab	bc	ab	ac	aa	aa	ac	aa	bc	bc	ac	ac
CAFS3007	<abxaa>			ab	aa	ab	ab	aa	aa	ab	aa	aa	ab	ab	aa	ab	ab	ab	aa	ab	aa	aa	ab	aa	aa	ab	aa	aa	aa	ab	aa	aa	aa	aa	aa	ab	aa	aa	aa	aa	ab	aa	aa	ab	ab	..	aa	aa	ab
CAFS3008	<nnxnp>			np	np	nn	np	np	np	nn	nn	np	np	np	nn	nn	nn	np	nn	nn	np	np	np	np	np	np	nn	nn	np	nn	nn	nn	np	nn	..	np	nn	nn	nn	np	nn	nn	nn	nn	np	np	np	np	nn
CAFS3013	<abxaa>			ab	aa	ab	aa	aa	ab	aa	ab	aa	aa	aa	ab	aa	aa	ab	aa	aa	aa	aa	aa	ab	ab	ab	aa	aa	ab	ab	aa	aa	aa	ab	aa	aa	aa	ab	ab	aa	aa	aa	aa	ab	aa	aa	aa	aa	ab
CAFS3016	<nnxnp>			nn	nn	np	np	np	nn	nn	np	np	np	nn	nn	np	np	np	nn	np	np	np	np	np	np	nn	nn	np	np	np	np	np	nn	np	nn	np	np	np	..	nn	nn	np	np	nn	np	nn	np	np	nn
CAFS3031	<nnxnp>			nn	np	np	nn	nn	np	nn	np	nn	nn	np	nn	np	np	np	np	nn	np	np	np	np	nn	np	nn	np	nn	nn	np	nn	np	np	np	np	nn	np	nn	np	np	np	nn	nn	np	np	nn	nn	nn
CAFS3024	<abxaa>			ab	ab	aa	..	ab	aa	..	ab	ab	aa	ab	aa	ab	ab	aa	aa	aa	ab	ab	aa	aa	ab	aa	aa	aa	aa	aa	ab	..	aa	aa	ab	ab	aa	aa	aa	aa	aa	ab	ab	aa	aa	aa	ab	aa	ab
CAFS3025	<abxac>			ac	ac	ab	ac	bc	ac	aa	ac	ac	ac	aa	ac	ab	aa	ac	ac	aa	bc	ab	ab	aa	aa	ab	ac	bc	bc	aa	bc	bc	ab	bc	ab	aa	ab	bc	aa	bc	aa	ab	ab	ab	bc	ac	ab	ab	ab
CAFS3032	<nnxnp>			np	np	np	nn	nn	nn	nn	np	np	nn	np	np	np	np	np	nn	nn	np	nn	np	np	nn	nn	np	nn	nn	np	nn	nn	nn	nn	np	nn	np	np	nn	nn	nn	nn	np	nn	np	nn	nn	nn	nn
CAFS3034	<aaxab>			ab	aa	ab	ab	aa	ab	aa	ab	aa	ab	aa	aa	aa	aa	ab	aa	aa	aa	ab	aa	ab	ab	ab	aa	ab	ab	aa	ab	ab	ab	ab	aa	ab	ab	ab	aa	ab	aa	aa	aa	aa	ab	aa	ab	aa	ab
CAFS3036	<aaxab>			ab	aa	ab	ab	aa	ab	aa	ab	aa	ab	aa	aa	aa	aa	ab	aa	aa	aa	ab	aa	ab	ab	ab	aa	aa	ab	aa	aa	ab	ab	ab	aa	ab	ab	aa	aa	ab	aa	aa	aa	aa	..	aa	ab	aa	ab
CAFS3037	<aaxab>			aa	aa	aa	aa	ab	aa	ab	aa	ab	aa	ab	ab	ab	ab	aa	ab	ab	ab	aa	ab	ab	aa	aa	ab	aa	aa	ab	..	aa	aa	aa	ab	aa	aa	aa	ab	aa	ab	ab	ab	ab	aa	ab	aa	ab	aa
CAFS3047	<lmxll>			lm	ll	lm	ll	ll	lm	ll	lm	ll	ll	lm	lm	ll	lm	ll	ll	lm	ll	ll	lm	lm	lm	ll	lm	lm	lm	ll	ll	lm	lm	lm	lm	lm	lm	ll	ll	lm	ll	lm	ll	ll	ll	lm	ll	ll	ll
CAFS3051	<lmxll>			lm	ll	lm	lm	ll	ll	lm	ll	lm	lm	ll	lm	lm	ll	ll	lm	ll	lm	ll	ll	lm	lm	lm	ll	ll	lm	lm	ll	lm	ll	lm	lm	lm	lm	ll	lm	ll	lm	lm	lm	lm	lm	ll	lm	lm	lm
CAFS3052	<aaxab>			ab	ab	ab	aa	ab	aa	ab	aa	ab	aa	aa	ab	ab	aa	ab	aa	ab	ab	ab	aa	ab	ab	ab	aa	aa	ab	ab	aa	aa	aa	ab	ab	ab	ab	aa	ab	ab	aa	ab	ab	aa	ab	ab	ab	aa	ab
CAFS3053	<abxcd>			ad	bd	ac	bd	bd	ad	ac	ad	bc	bc	bd	ac	ac	ac	ac	ad	bd	ad	ac	ac	bc	ad	ad	ad	bc	ac	bc	ad	ac	bc	bc	ad	ad	ac	ad	bc	bd	ad	bc	ad	ac	bc	bd	bd	bd	ad
CAFS3081	<abxaa>			ab	ab	ab	aa	aa	aa	aa	ab	ab	aa	ab	ab	ab	ab	aa	aa	aa	aa	ab	aa	ab	ab	ab	ab	ab	ab	aa	aa	aa	aa	ab	aa	ab	aa	aa	aa	aa	ab	aa	aa	ab	aa	aa	aa	aa	ab
CAFS3086	<abxaa>			..	aa	aa	aa	aa	aa	ab	ab	aa	aa	ab	..	ab	ab	aa	ab	aa	ab	aa	aa	aa	ab	ab	aa	aa	ab	aa	aa	aa	aa	ab	ab	aa	aa	ab	ab	ab	aa	ab	aa	ab	aa	ab	ab	aa	ab
CAFS3093	<abxac>			ac	bc	ac	bc	..	ab	aa	ac	aa	bc	ac	aa	ac	bc	ab	ab	bc	bc	..	bc	ab	ab	ab	bc	aa	ac	bc	bc	aa	ac	ab	aa	ac	ab	ac	ab	aa	ac	aa	ac	aa	aa	ab	bc	ab	bc
CAFS3095	<abxac>			ab	aa	aa	bc	ab	ab	aa	bc	ac	ac	ab	bc	ab	ab	aa	bc	aa	ab	aa	ac	bc	bc	bc	aa	aa	bc	aa	ac	ac	aa	bc	bc	aa	aa	ab	bc	ab	aa	aa	aa	bc	ac	bc	ab	ab	ab
CAFS3096	<abxaa>			ab	aa	aa	aa	ab	aa	aa	ab	aa	ab	aa	aa	aa	ab	ab	ab	aa	aa	ab	ab	ab	aa	ab	aa	ab	aa	ab	aa	aa	aa	aa	ab	aa	aa	ab	ab	aa	aa	ab	ab	aa	aa	..	aa	aa	aa
CAFS3103	<nnxnp>			..	..	nn	nn	nn	..	nn	nn	nn	nn	nn	nn	nn	nn	nn	nn	nn	nn	nn	nn	nn	np	nn	np	nn	nn	np	nn	..	nn	np	np	np	nn	nn	nn	np	nn	np	np	np	nn	nn	np	np	nn
CAFS3104	<aaxab>			aa	ab	ab	ab	ab	ab	ab	aa	ab	ab	ab	aa	aa	ab	ab	ab	ab	ab	ab	aa	ab	ab	ab	ab	ab	ab	ab	ab	aa	ab	ab	ab	ab	ab	ab	ab	ab	ab	ab	aa	ab	ab	..	ab	..	ab
CAFS3110	<lmxll>			..	ll	lm	ll	ll	ll	ll	ll	ll	ll	ll	ll	ll	ll	ll	ll	ll	ll	ll	ll	ll	ll	ll	ll	ll	ll	ll	ll	..	ll	lm	ll	lm	ll	ll	ll	lm	ll	ll	lm	ll	ll	ll	lm	ll	ll
CAFS3112	<nnxnp>			np	np	np	np	np	nn	np	np	np	np	np	nn	nn	np	np	nn	np	np	np	np	np	np	nn	nn	np	np	np	np	np	nn	nn	nn	np	np	nn	np	nn	np	np	np	np	np	..	np	..	nn
CAFS3118	<aaxab>			ab	aa	aa	aa	aa	aa	aa	aa	aa	aa	aa	aa	aa	aa	aa	aa	aa	ab	aa	ab	aa	aa	aa	aa	aa	aa	aa	aa	ab	aa	aa	ab	ab	aa	aa	aa	ab	aa	aa	ab	aa	aa	..	ab	ab	aa
CAFS3125	<abxac>			ac	ac	ab	ac	ac	ac	ab	ac	..	aa	aa	aa	ac	aa	aa	..	ab	ab	ac	aa	..	aa	aa	..	..	aa	ac	cb	ab	ac	aa	aa	ac	ab	..	..	ab	..	..	ab	ab	..	aa	ac	ac	aa
CAFS3170	<aaxab>			ba	aa	aa	aa	aa	ba	ba	aa	aa	aa	aa	aa	aa	ba	ba	aa	ba	aa	aa	ba	ba	ba	ba	ba	..	ba	ba	aa	..	ba	ba	aa	aa	ba	aa	aa	aa	aa	aa	aa	aa	ba	ba	ba	aa	aa
CAFS3172	<abxcd>			ad	bc	ac	ad	ad	bc	bc	bc	bd	bc	ad	ac	bc	bd	bc	ad	ad	bc	ad	bc	bc	bc	bd	ad	bc	bc	ad	ac	ad	bc	bc	ad	bd	bc	ad	bd	bc	ad	ac	bc	ac	ac	bd	bc	bd	bd
CAFS3173	<abxcd>			ac	ac	ac	ad	ac	..	ac	bc	bc	bc	db	db	ac	ac	ac	db	ad	bc	ac	db	ac	ad	bc	bc	ad	ac	db	ad	bc	ad	ac	db	ad	ac	ac	bc	ac	ad	db	ad	ad	ac	ac	ad	ad	bc
CAFS3176	<aaxab>			..	..	aa	ab	aa	ab	ab	ab	aa	ab	aa	ab	ab	ab	aa	aa	ab	ab	aa	aa	ab	aa	aa	aa	aa	..	aa	ab	..	ab	aa	aa	aa	aa	aa	ab	..	aa	aa	ab	..	aa	aa	aa	..	aa
CAFS3241	<abxac>			ac	bc	ac	ac	aa	bc	ac	bc	ac	bc	aa	ac	ac	bc	aa	ac	aa	ac	bc	bc	ac	ac	bc	..	ab	ac	ac	bc	bc	ab	bc	bc	ac	ac	aa	ac	ab	aa	aa	aa	ac	aa	bc	ac	aa	bc
CAFS3242	<abxac>			ab	..	aa	..	bc	aa	aa	bc	aa	bc	..	aa	ac	bc	ab	ab	ab	aa	ab	ab	ab	ac	ab	ac	ac	aa	ab	aa	aa	aa	..	ab	ac	aa	ac	ac	aa	aa	ab	bc	aa	aa	ac	ac	aa	ac
CAFS3244	<abxcd>			ad	ad	ad	bc	..	ac	ad	ad	bd	ad	bc	ac	ad	ac	ad	bd	ad	bd	bd	bc	ad	bd	ac	ac	bd	bc	bd	bd	bc	bc	ac	bc	bd	ac	ad	ac	ac	bc	bd	bd	ad	bc	ad	ad	bc	ad
CAFS3246	<aaxab>			aa	ab	ab	ab	ab	ab	aa	aa	aa	ab	ab	ab	ab	aa	aa	aa	..	aa	ab	ab	aa	aa	aa	ab	aa	ab	aa	aa	ab	ab	ab	aa	..	ab	..	..	aa	aa	aa	aa	..	aa	ab	aa	..	aa
CAFS3247	<aaxab>			ab	ab	aa	ab	ab	ab	aa	aa	ab	aa	ab	ab	aa	ab	aa	ab	aa	ab	aa	ab	aa	ab	ab	aa	aa	ab	aa	ab	ab	..	ab	aa	aa	aa	aa	aa	aa	aa	ab	aa	ab	aa	aa	ab	ab	aa
CAFS3248	<aaxab>			aa	aa	ab	ab	aa	aa	ab	ab	aa	ab	aa	ab	ab	aa	ab	ab	ab	aa	ab	aa	ab	aa	aa	ab	ab	aa	ab	aa	aa	ab	aa	ab	ab	ab	ab	ab	aa	ab	aa	ab	aa	ab	ab	aa	aa	ab
CAFS3251	<aaxab>			aa	ab	ab	ab	ab	ab	ab	aa	ab	ab	aa	ab	aa	..	ab	ab	ab	ab	aa	ab	aa	ab	ab	aa	ab	aa	aa	aa	aa	ab	..	aa	aa	ab	..	ab	aa	..	aa	ab	aa	aa	..	aa	..	ab
CAFS3258	<aaxab>			ab	ab	ab	ab	ab	ab	ab	ab	aa	aa	aa	aa	ab	ab	aa	ab	ab	ab	aa	aa	ab	aa	aa	ab	ab	..	aa	ab	aa	ab	aa	aa	aa	ab	aa	ab	ab	aa	ab	aa	aa	ab	aa	ab	ab	ab
CAFS3268	<abxac>			bc	ac	aa	bc	..	ac	ab	bc	ab	aa	bc	aa	ab	ab	ac	ab	..	..	..	aa	ab	bc	ab	ac	ab	bc	aa	bc	aa	..	..	..	..	aa	ab	aa	ab	aa	..	ab	bc	..	..	aa	..	bc
CAFS3269	<abxaa>			aa	aa	aa	ab	aa	aa	aa	aa	ab	aa	ab	aa	aa	aa	aa	..	aa	ab	ab	ab	aa	ab	aa	aa	ab	ab	ab	ab	ab	ab	aa	ab	ab	aa	ab	aa	aa	ab	ab	ab	aa	ab	aa	aa	..	aa
CAFS3272	<abxac>			ab	bc	bc	ab	bc	bc	..	aa	bc	ac	aa	ab	bc	ab	aa	aa	ac	bc	bc	bc	ab	aa	ac	bc	ac	..	ac	ac	..	aa	aa	..	aa	ac	..	ac	..	..	aa	ab	ac	ac	ab	ac	..	bc
CAFS3276	<aaxab>			aa	aa	aa	ab	..	ab	ab	ab	ab	ab	ab	aa	aa	ab	ab	ab	..	..	..	ab	aa	ab	aa	ab	ab	ab	aa	aa	ab	..	..	..	ab	ab	aa	..	ab	aa	..	aa	aa	..	..	aa	..	ab
CAFS3279	<abxac>			bc	aa	ab	aa	aa	aa	aa	ab	aa	aa	aa	bc	aa	aa	aa	bc	bc	bc	bc	bc	bc	ab	aa	..	aa	aa	bc	aa	aa	bc	bc	..	aa	bc	bc	aa	bc	bc	bc	aa	aa	bc	ab	aa	ab	ab
CAFS3280	<abxcd>			bd	ad	bc	ad	ad	bc	bc	ac	ad	ac	bd	bc	ac	bc	ad	ac	bc	ac	ac	bc	bd	bd	ad	bd	..	bc	ad	ac	bc	bd	bc	bc	bd	bd	ac	ad	bd	ad	bd	ad	ac	ac	bc	ac	..	ac
CAFS3306	<lmxll>			lm	ll	ll	ll	ll	ll	lm	ll	ll	ll	lm	lm	ll	ll	ll	lm	..	ll	ll	ll	ll	ll	lm	lm	ll	ll	lm	lm	..	lm	ll	ll	ll	ll	ll	ll	ll	lm	lm	ll	lm	lm	ll	ll	lm	lm
CAFS3311	<nnxnp>			nn	np	np	np	nn	nn	np	nn	nn	np	nn	nn	np	np	np	np	np	np	nn	np	np	np	nn	nn	nn	..	np	nn	nn	np	nn	np	np	nn	np	..	nn	nn	np	np	nn	nn	np	np	np	np
CAFS3313	<lmxll>			lm	lm	lm	ll	ll	ll	ll	lm	lm	ll	lm	lm	lm	lm	ll	ll	ll	ll	lm	ll	lm	lm	lm	lm	lm	lm	ll	ll	ll	ll	lm	ll	lm	ll	ll	ll	ll	lm	ll	ll	lm	ll	ll	ll	ll	lm
CAFS3353	<abxaa>			ab	aa	aa	ab	aa	aa	ab	aa	aa	ab	ab	ab	aa	ab	ab	ab	aa	aa	ab	ab	ab	ab	ab	ab	aa	ab	ab	ab	ab	aa	aa	ab	ab	aa	ab	ab	ab	ab	ab	ab	aa	ab	aa	aa	aa	ab
CAFS3354	<abxcd>			ad	bc	bd	ad	bc	bd	ac	bd	bc	ad	ac	ac	bc	ac	bd	ac	bc	bc	ad	ac	bd	ad	ad	ac	bc	ad	ac	ac	ac	bd	bd	ad	ad	bd	ad	ac	ad	ac	ac	ac	bd	ac	bc	bd	bc	ad
CAFS3357	<aaxab>			aa	ab	ab	aa	ab	ab	ab	ab	ab	aa	aa	ab	ab	ab	ab	ab	..	aa	aa	ab	aa	ab	ab	aa	aa	aa	ab	aa	ab	ab	aa	aa	ab	ab	ab	ab	aa	aa	aa	ab	aa	ab	aa	ab	aa	ab
CAFS3367	<aaxab>			aa	aa	ab	ab	ab	aa	aa	aa	ab	ab	ab	ab	aa	aa	aa	aa	aa	ab	ab	ab	ab	aa	..	aa	aa	aa	ab	ab	ab	ab	aa	ab	ab	ab	ab	ab	aa	ab	aa	aa	ab	ab	ab	ab	aa	aa
CAFS3373	<abxaa>			aa	aa	aa	ab	aa	aa	aa	aa	ab	aa	ab	aa	aa	aa	aa	ab	aa	ab	ab	ab	aa	ab	aa	aa	aa	ab	ab	ab	ab	ab	aa	ab	ab	aa	ab	..	..	ab	ab	ab	aa	..	ab	aa	..	aa
CAFS3379	<abxcd>			bc	ac	bc	bc	ad	ac	bc	ad	bc	bc	ad	bc	bc	ac	ad	bc	ad	bc	ad	ac	..	bc	ac	ac	ad	bc	bc	ad	ac	ad	ac	ac	bc	bc	ad	bc	ad	bd	bd	bd	bc	bd	ac	bc	ad	ac
CAFS3430	<aaxab>			ab	ab	aa	ab	ab	ab	aa	aa	ab	ab	ab	aa	aa	aa	ab	aa	..	aa	ab	ab	ab	ab	ab	aa	aa	ab	aa	aa	aa	..	aa	ab	..	aa	ab	..	..	ab	aa	aa	aa	ab	..	ab	ab	aa
CAFS3435	<abxcd>			ac	bc	ac	ad	ad	bc	bd	ac	ad	ac	bc	ac	ad	bc	ac	bc	ad	ad	ac	bd	bd	ad	bc	ac	bd	bc	bc	bc	ad	bc	ac	bc	bd	bd	ad	ac	bc	ad	bd	bd	bc	bd	ac	ac	ac	bc
CAFS3441	<lmxll>			lm	ll	ll	ll	lm	ll	lm	lm	lm	lm	ll	ll	lm	lm	lm	ll	lm	lm	lm	lm	lm	lm	lm	lm	lm	lm	ll	lm	lm	ll	ll	ll	lm	ll	lm	..	lm	lm	ll	lm	lm	ll	ll	ll	ll	lm
CAFS3442	<aaxab>			ab	ab	ab	aa	aa	aa	ab	aa	ab	aa	ab	ab	ab	aa	aa	aa	ab	aa	aa	aa	ab	ab	aa	aa	aa	aa	ab	ab	ab	aa	ab	aa	ab	ab	aa	aa	aa	aa	aa	aa	aa	aa	aa	aa	ab	ab
CAFS3443	<abxaa>			ba	aa	aa	ba	..	..	aa	ba	ba	ba	ba	ba	aa	..	aa	ba	ba	ba	aa	ba	ba	aa	ba	aa	aa	ba	ba	aa	ba	ba	aa	ba	aa	ba	ba	ba	aa	aa	ba	ba	aa	aa	ba	aa	aa	aa
CAFS3447	<abxac>			bc	ac	bc	ab	aa	aa	aa	bc	bc	aa	ac	ac	ac	bc	ac	aa	ab	ac	ab	bc	bc	aa	aa	ac	aa	aa	ac	ab	ab	aa	aa	bc	ab	ac	bc	aa	ab	ab	aa	ac	ab	ac	aa	ab	aa	ab
CAFS3449	<abxaa>			..	aa	ab	aa	ab	ab	aa	ab	ab	aa	aa	ab	aa	aa	aa	ab	aa	aa	ab	ab	ab	ab	aa	ab	aa	aa	aa	ab	ab	ab	ab	ab	aa	aa	aa	aa	aa	aa	ab	ab	ab	aa	aa	ab	aa	aa
CAFS3450	<abxaa>			ab	aa	ab	ab	aa	aa	ab	ab	aa	ab	ab	ab	aa	ab	ab	aa	aa	ab	ab	ab	ab	ab	aa	aa	ab	aa	ab	ab	ab	..	..	..	ab	aa	aa	ab	aa	aa	aa	aa	aa	aa	ab	ab	ab	aa
CAFS3455	<aaxab>			ab	aa	ab	aa	aa	ab	ab	ab	aa	ab	ab	ab	aa	ab	ab	aa	aa	aa	ab	aa	aa	aa	ab	ab	ab	ab	aa	aa	aa	ab	ab	ab	aa	ab	aa	aa	..	ab	aa	ab	aa	aa	ab	ab	aa	aa
CAFS2910-1	<nnxnp>			np	nn	np	np	nn	np	nn	np	nn	np	nn	nn	nn	nn	np	nn	nn	nn	np	nn	np	np	np	nn	nn	np	nn	nn	np	np	np	nn	np	np	np	nn	np	nn	nn	nn	nn	nn	nn	np	nn	np
CAFS2910-2	<lmxll>			lm	lm	lm	ll	ll	ll	ll	lm	lm	ll	lm	lm	lm	lm	ll	ll	ll	ll	lm	ll	lm	lm	lm	lm	lm	lm	ll	ll	ll	ll	lm	ll	lm	ll	ll	ll	ll	lm	ll	ll	lm	ll	ll	ll	ll	lm
CAFS3076	<nnxnp>			nn	np	np	np	np	np	np	np	np	nn	nn	np	np	np	np	np	np	np	np	np	nn	nn	np	np	np	np	np	nn	np	np	nn	nn	np	np	np	np	np	np	nn	np	np	np	np	np	..	nn
CAFS3097-1	<abxaa>			ab	aa	aa	aa	aa	aa	ab	aa	aa	aa	ab	aa	aa	ab	ab	ab	ab	ab	ab	aa	ab	ab	aa	aa	aa	ab	ab	ab	aa	..	..	ab	aa	aa	ab	ab	..	aa	ab	ab	ab	aa	..	ab	ab	ab
CAFS3097-2	<nnxnp>			np	nn	nn	nn	nn	nn	nn	np	np	nn	np	nn	nn	np	nn	nn	np	np	nn	np	np	nn	np	np	np	np	np	nn	np	..	..	nn	nn	np	np	np	..	nn	nn	np	np	nn	..	np	nn	nn
CAFS3169-1	<abxac>			ac	bc	ac	ac	ab	bc	ab	ac	ac	bc	bc	bc	bc	ac	bc	aa	aa	..	aa	ac	ac	ab	ab	bc	..	ab	bc	aa	aa	ab	..	ac	aa	bc	ac	bc	aa	..	ab	bc	aa	bc	..	aa	ab	ac
CAFS3169-2	<abxac>			aa	ab	aa	aa	bc	ab	bc	aa	aa	ab	ab	ab	ab	aa	ab	ac	ac	ab	ac	aa	aa	bc	bc	ab	ac	bc	ab	ac	ac	bc	..	ac	ac	ab	aa	ab	bc	..	bc	ab	ac	ab	ab	aa	bc	aa
CAFS3263	<abxaa>			aa	aa	ab	aa	aa	aa	ab	ab	aa	ab	aa	aa	ab	aa	ab	..	ab	aa	..	aa	aa	aa	ab	aa	..	aa	ab	aa	..	aa	aa	..	ab	ab	ab	..	ab	..	aa	..	aa	ab	ab	..	aa	ab
CAFS3267-1	<abxaa>			aa	ab	ab	aa	aa	aa	aa	ab	aa	aa	ab	aa	ab	ab	ab	aa	aa	aa	aa	ab	ab	aa	aa	aa	aa	aa	ab	ab	ab	aa	ab	ab	ab	aa	aa	aa	aa	aa	ab	ab	ab	aa	aa	ab	..	aa
CAFS3267-2	<abxaa>			ab	aa	aa	ab	ab	aa	ab	ab	ab	aa	ab	ab	ab	aa	aa	ab	ab	aa	ab	aa	ab	ab	..	aa	ab	ab	ab	ab	aa	aa	ab	aa	ab	aa	ab	aa	ab	aa	aa	ab	ab	ab	aa	aa	..	ab
CAFS3371-1	<abxaa>			aa	ab	ab	ab	ab	ab	ab	aa	aa	ab	aa	ab	ab	aa	ab	ab	aa	aa	ab	aa	ab	ab	aa	aa	aa	ab	aa	ab	ab	aa	ab	ab	ab	aa	aa	aa	ab	ab	ab	ab	aa	ab	aa	aa	ab	ab
CAFS3371-2	<abxac>			ab	ab	ab	ac	ac	aa	ac	ab	ab	aa	ab	ab	ab	ab	aa	aa	aa	aa	ab	aa	ac	ab	ab	ab	..	ab	ac	aa	..	aa	ab	ac	ab	ac	aa	ac	aa	ab	aa	aa	ab	ac	ac	ac	aa	ab
CAFS3427	<aaxab>			ab	aa	ab	aa	ab	aa	ab	ab	ab	ab	ab	ab	ab	ab	aa	..	ab	ab	aa	aa	aa	ab	..	..	..	aa	aa	ab	..	..	aa	aa	ab	ab	ab	ab	aa	ab	ab	aa	aa	ab	..	ab	aa	aa
CAFS3021	<abxac>			ac	bc	ac	ac	ac	bc	ac	ab	ab	ac	ac	bc	ac	ac	ac	bc	ac	..	bc	aa	bc	bc	aa	ab	aa	bc	ac	bc	bc	aa	bc	aa	..	ab	ab	ab	ac	ac	bc	bc	ac	ac	aa	aa	aa	ac
SNP19272	<nnxnp>			np	nn	nn	np	np	nn	np	np	nn	nn	np	nn	nn	nn	nn	nn	np	np	np	np	nn	nn	nn	nn	..	nn	nn	np	nn	np	nn	nn	nn	..	nn	..	np	np	nn	nn	nn	..	np	np	nn	np
SNP35111	<nnxnp>			np	..	..	..	nn	np	..	nn	np	nn	np	nn	..	..	nn	..	np	..	np	..	..	np	nn	..	..	..	..	np	np	nn	nn	nn	np	..	..	np	nn	np	nn	np	nn	..	nn	np	..	nn
SNP13461	<lmxll>			ll	ll	ll	ll	ll	ll	ll	lm	ll	ll	lm	ll	ll	ll	lm	lm	lm	ll	ll	ll	..	lm	ll	ll	lm	lm	ll	lm	ll	lm	lm	lm	ll	lm	ll	lm	ll	lm	lm	ll	lm	lm	ll	lm	lm	lm
SNP8201	<nnxnp>			np	np	..	..	np	np	nn	nn	nn	np	..	np	np	nn	..	..	nn	..	np	np	..	nn	..	np	..	nn	nn	np	np	..	np	nn	..	np	nn	nn	..	nn	nn	nn	np	np	nn	..	np	np
SNP69722	<lmxll>			..	..	lm	lm	ll	ll	lm	ll	ll	ll	ll	ll	lm	ll	lm	ll	ll	ll	lm	ll	..	lm	ll	..	lm	ll	ll	lm	ll	..	..	..	lm	ll	ll	ll	lm	lm	ll	ll	lm	..	ll	lm	..	lm
SNP49782	<nnxnp>			np	np	np	nn	np	nn	np	nn	np	np	np	np	..	nn	np	np	np	np	nn	..	nn	nn	np	..	np	nn	np	nn	np	np	..	np	..	nn	nn	..	..	np	nn	np	nn	nn	..	nn	nn	np
SNP59800	<nnxnp>			..	nn	..	np	..	nn	np	nn	nn	..	np	nn	nn	..	nn	nn	nn	np	..	nn	np	np	..	np	nn	np	np	np	np	np	nn	..	np	nn	np	nn	nn	nn	nn	nn	np	np	nn	np	..	nn
SNP13337	<hkxhk>			hk	hk	..	hk	hh	hk	kk	hh	kk	hh	hk	..	..	..	hh	kk	hh	hh	kk	kk	kk	hh	hh	hh	hk	hk	hk	hk	kk	kk	..	kk	..	hk	kk	hk	kk	hh	..	kk	kk	hk	hh	hh	..	hh
SNP26296	<nnxnp>			np	nn	..	nn	nn	nn	np	np	nn	np	np	np	np	nn	nn	nn	nn	nn	np	np	nn	nn	nn	nn	nn	..	nn	np	np	nn	nn	nn	..	np	nn	np	nn	nn	np	np	np	nn	np	np	np	nn
SNP15642	<nnxnp>			nn	np	..	..	np	nn	np	..	nn	nn	np	nn	np	..	np	nn	nn	nn	np	..	..	nn	np	np	nn	..	nn	..	np	..	nn	nn	np	nn	..	np	nn	nn	nn	..	np	np	np	np	np	nn
SNP9009	<nnxnp>			np	..	nn	np	..	np	np	nn	np	nn	nn	nn	..	nn	nn	np	np	..	np	np	np	np	nn	nn	nn	..	np	np	np	nn	nn	nn	np	nn	nn	np	nn	nn	np	np	np	np	nn	nn	np	np
SNP28787	<lmxll>			lm	..	..	lm	..	lm	ll	..	ll	ll	lm	lm	..	lm	ll	lm	ll	lm	..	..	lm	lm	lm	ll	ll	ll	ll	ll	ll	ll	lm	lm	..	ll	lm	lm	lm	ll	lm	ll	lm	ll	lm	lm	..	lm
SNP20906	<lmxll>			ll	lm	lm	lm	lm	lm	ll	ll	lm	lm	ll	ll	lm	..	ll	ll	ll	ll	ll	lm	..	ll	lm	lm	lm	ll	ll	..	lm	ll	ll	..	lm	lm	ll	..	ll	lm	ll	ll	..	lm	..	ll	..	..
SNP22680	<nnxnp>			nn	np	..	np	np	nn	nn	np	np	np	np	np	..	..	nn	np	nn	..	np	nn	nn	np	nn	np	np	nn	np	nn	np	nn	np	nn	nn	np	np	nn	np	np	np	nn	np	nn	np	nn	np	np
SNP35049	<lmxll>			lm	lm	lm	lm	ll	ll	lm	ll	lm	lm	lm	ll	ll	lm	lm	..	lm	ll	ll	..	lm	lm	ll	lm	ll	ll	lm	..	ll	ll	ll	ll	lm	..	ll	lm	ll	lm	ll	ll	..	..	lm	..	ll	ll
SNP8278	<lmxll>			ll	..	ll	lm	ll	ll	ll	ll	lm	ll	lm	ll	..	ll	ll	lm	ll	lm	lm	lm	ll	lm	ll	ll	lm	lm	lm	lm	lm	lm	ll	lm	lm	ll	lm	ll	ll	lm	lm	lm	ll	lm	ll	ll	lm	ll
SNP3413	<nnxnp>			nn	..	np	np	nn	np	np	nn	np	nn	np	nn	..	np	np	nn	nn	np	nn	np	..	nn	np	nn	np	nn	nn	np	np	np	np	nn	np	np	np	np	np	nn	np	nn	np	..	np	..	nn	np
SNP30037	<nnxnp>			np	nn	nn	np	nn	nn	nn	np	np	np	np	nn	nn	np	nn	np	np	np	np	..	..	nn	np	nn	..	nn	nn	..	np	nn	np	np	np	np	np	..	..	nn	nn	..	nn	nn	..	np	np	np
SNP44265	<nnxnp>			nn	..	..	nn	..	np	nn	np	nn	nn	nn	nn	..	..	np	np	nn	np	..	np	..	nn	np	nn	np	nn	nn	np	nn	np	np	np	np	..	..	nn	nn	np	np	..	nn	np	nn	..	..	nn
SNP36463	<lmxll>			..	ll	..	lm	ll	lm	lm	..	lm	..	ll	ll	..	ll	lm	..	lm	lm	lm	lm	..	ll	ll	lm	..	lm	lm	lm	ll	lm	ll	ll	..	ll	lm	lm	ll	ll	ll	lm	..	..	lm	lm	ll	ll
SNP54356	<hkxhk>			kk	hk	hh	kk	hh	hh	kk	hk	kk	hh	hh	hk	kk	hk	hk	hk	hh	hh	kk	kk	kk	hh	hk	hk	..	hk	hk	hk	kk	kk	kk	kk	kk	kk	kk	kk	kk	hk	hk	hk	hk	hk	hh	hk	hk	hk
SNP13506	<lmxll>			lm	ll	ll	lm	ll	ll	lm	ll	lm	lm	lm	ll	lm	ll	ll	lm	ll	ll	ll	ll	lm	ll	ll	ll	ll	ll	lm	ll	ll	lm	ll	lm	ll	ll	lm	ll	ll	ll	lm	lm	lm	lm	lm	ll	lm	ll
SNP33580	<nnxnp>			np	np	np	np	nn	np	nn	np	nn	np	nn	nn	np	np	nn	nn	nn	np	nn	np	..	nn	np	np	np	nn	np	np	np	np	nn	..	..	..	np	nn	..	np	np	np	nn	nn	nn	nn	np	np
SNP4263	<lmxll>			lm	lm	lm	ll	ll	ll	ll	ll	lm	ll	lm	lm	lm	lm	ll	ll	ll	ll	lm	ll	lm	lm	lm	lm	lm	lm	ll	ll	ll	ll	lm	ll	lm	ll	ll	ll	ll	lm	ll	ll	lm	ll	ll	ll	ll	lm
SNP23948	<nnxnp>			..	nn	nn	np	..	np	np	nn	nn	np	np	nn	..	np	np	np	np	np	nn	nn	nn	np	nn	np	np	np	..	..	np	..	np	np	np	np	..	..	..	nn	np	nn	..	np	np	..	np	..
SNP13119	<nnxnp>			nn	nn	nn	np	np	np	np	nn	np	nn	np	nn	nn	np	np	..	np	np	nn	nn	nn	np	nn	np	np	np	nn	nn	nn	..	np	np	np	..	nn	..	np	nn	np	..	nn	np	np	nn	np	np
SNP26665	<nnxnp>			np	nn	np	..	..	..	nn	np	np	..	..	np	nn	np	np	np	nn	..	np	np	..	nn	..	np	..	nn	..	np	..	..	np	nn	np	..	np	..	np	..	..	nn	..	..	..	np	np	..
SNP33040	<nnxnp>			np	..	np	np	nn	np	nn	..	nn	np	nn	np	..	np	np	nn	nn	nn	np	np	..	np	np	nn	nn	np	nn	nn	nn	np	nn	np	np	..	np	np	nn	nn	np	nn	np	nn	nn	nn	nn	nn
SNP26780	<nnxnp>			nn	..	nn	nn	np	np	np	nn	np	nn	nn	np	nn	np	nn	nn	nn	nn	nn	np	nn	np	np	..	np	nn	np	np	nn	..	nn	nn	nn	nn	np	np	nn	np	nn	nn	np	np	np	np	nn	np
SNP7566	<nnxnp>			np	np	nn	np	nn	np	nn	nn	np	nn	np	nn	np	nn	nn	np	np	nn	np	nn	nn	np	nn	np	nn	nn	nn	nn	np	nn	np	nn	np	nn	nn	np	nn	np	np	np	np	np	nn	np	np	np
SNP12111	<nnxnp>			np	np	nn	nn	nn	np	np	np	nn	nn	np	nn	..	..	np	..	nn	..	np	..	..	np	nn	nn	np	nn	nn	np	np	nn	..	np	nn	nn	np	np	np	np	..	nn	nn	nn	np	..	nn	np
SNP4534	<hkxhk>			hk	..	hh	kk	kk	hk	hh	kk	hk	hk	kk	hh	hh	hh	hk	hk	kk	..	..	hh	..	hk	hk	hk	kk	hh	hk	hk	hh	hk	hk	hk	kk	hh	hk	hk	kk	hh	hk	hk	hk	kk	kk	..	kk	hk
SNP3047	<lmxll>			lm	ll	ll	ll	ll	ll	lm	lm	ll	..	lm	lm	ll	ll	lm	lm	lm	lm	lm	ll	lm	lm	ll	ll	ll	lm	lm	lm	ll	lm	ll	lm	..	ll	lm	lm	lm	ll	lm	lm	lm	ll	ll	lm	lm	lm
SNP16166	<lmxll>			ll	ll	ll	lm	..	lm	..	ll	ll	ll	ll	ll	..	lm	lm	lm	lm	lm	lm	lm	lm	lm	lm	lm	ll	ll	lm	lm	ll	ll	lm	..	ll	lm	..	lm	..	ll	ll	ll	ll	..	lm	lm	lm	lm
SNP2720	<nnxnp>			np	nn	..	..	nn	nn	nn	nn	np	nn	np	nn	..	..	nn	np	np	nn	..	np	nn	np	nn	nn	nn	nn	nn	nn	np	nn	np	nn	np	nn	nn	nn	np	np	np	np	np	..	nn	np	nn	np
SNP744	<lmxll>			ll	lm	ll	lm	ll	lm	ll	ll	lm	lm	ll	ll	ll	lm	ll	ll	lm	lm	ll	ll	lm	ll	ll	lm	ll	ll	lm	lm	ll	lm	ll	lm	ll	lm	lm	ll	lm	ll	lm	ll	lm	lm	ll	lm	lm	ll
SNP80353	<nnxnp>			np	..	np	np	nn	nn	np	nn	nn	np	nn	np	..	nn	np	nn	np	nn	np	nn	np	nn	np	nn	nn	nn	nn	nn	nn	nn	nn	nn	..	nn	nn	nn	nn	nn	nn	nn	np	nn	..	nn	nn	nn
SNP6388	<hkxhk>			hk	hk	hh	hk	hk	hk	kk	hh	hk	kk	hh	hk	hk	hk	hh	hh	hk	kk	hk	..	..	kk	kk	hh	hk	kk	hh	hk	hh	kk	..	hk	kk	hh	kk	hh	hk	hh	hh	kk	hh	..	kk	..	hh	kk
SNP3598	<hkxhk>			hk	hk	hk	hh	hh	kk	hh	hk	hk	kk	hh	kk	hh	hh	kk	hk	hk	hk	kk	hk	..	hk	hk	kk	kk	hk	hh	hk	hk	hh	hk	hk	kk	hh	kk	kk	hk	kk	kk	kk	hk	hk	hk	kk	hk	kk
SNP24132	<lmxll>			ll	ll	ll	lm	ll	ll	ll	ll	lm	..	lm	ll	ll	ll	ll	lm	ll	lm	lm	lm	..	lm	ll	ll	lm	lm	lm	lm	lm	lm	ll	lm	lm	ll	lm	..	..	lm	lm	..	ll	lm	ll	ll	lm	ll
SNP12833	<nnxnp>			nn	nn	nn	np	nn	np	np	nn	nn	np	np	nn	nn	np	np	np	np	np	nn	nn	nn	nn	nn	np	np	np	nn	nn	np	nn	np	np	nn	np	nn	nn	np	nn	nn	nn	np	np	np	nn	np	nn
SNP62759	<nnxnp>			np	nn	nn	np	nn	np	nn	..	np	np	nn	nn	np	nn	np	np	nn	nn	np	nn	np	np	nn	nn	..	nn	nn	nn	nn	nn	np	nn	..	..	nn	..	np	nn	nn	np	nn	..	nn	np	np	nn
SNP3645	<lmxll>			ll	lm	lm	lm	lm	lm	ll	ll	lm	lm	ll	ll	lm	ll	ll	ll	ll	ll	..	lm	..	ll	lm	lm	ll	ll	ll	ll	lm	ll	lm	ll	lm	..	ll	ll	ll	lm	ll	ll	ll	lm	lm	ll	ll	ll
CAFS2898	<hkxhk>			hh	hh	hh	hh	hk	hh	kk	kk	hk	hk	hh	hk	hh	kk	hh	kk	kk	kk	hh	kk	kk	hk	kk	hh	hk	kk	hk	hh	hk	hk	kk	hk	hk	kk	hh	kk	hh	hh	hk	kk	hk	hh	hh	hh	hh	kk
CAFS2903	<hkxhk>			..	hh	hk	..	hk	hk	..	kk	hh	hk	hh	hk	hk	kk	hk	kk	hk	kk	hk	hk	hh	hh	hk	kk	kk	hk	hk	hk	hk	hk	hh	hk	hh	hk	kk	kk	hk	..	..	..	..	hk	kk	hk	hh	..
CAFS2962	<hkxhk>			hk	hk	hh	kk	kk	hk	hk	hk	hk	kk	hh	hh	kk	hk	hk	hk	hh	hh	kk	hk	hh	kk	hk	hk	kk	hk	hh	kk	hh	kk	hk	hk	hk	kk	hk	kk	hh	kk	hh	hk	hk	hk	kk	kk	hh	hk
CAFS2969	<hkxhk>			hk	hk	hh	hk	hh	hk	kk	hk	kk	hh	hk	hk	hk	hk	hh	hk	hh	hh	kk	kk	kk	hh	hh	hh	hk	hk	hk	hk	kk	kk	hk	kk	hk	hk	kk	hk	kk	hk	hk	kk	hh	hk	hh	hk	hh	hh
CAFS3252	<hkxhk>			hk	kk	kk	hh	kk	hk	kk	hk	hk	hk	hh	hh	kk	kk	kk	hh	..	hk	kk	hh	kk	hh	hk	hk	hh	kk	hh	hh	hk	hh	kk	hk	hh	kk	kk	hk	..	..	hh	hh	..	kk	kk	kk	..	hk
CAFS3254	<hkxhk>			hh	hh	hk	hh	kk	hk	hh	hk	hk	hh	hk	hk	hh	kk	hh	kk	hh	hk	hh	hk	hk	hh	kk	hh	hh	hh	hk	hh	hk	kk	hh	kk	kk	kk	hh	..	hh	hh	hk	kk	hk	kk	..	hh	..	hk
CAFS3257	<hkxhk>			kk	hk	hh	hh	hh	hk	hh	hh	hh	hk	kk	hh	hh	hh	hk	..	kk	hk	..	hk	hh	kk	..	..	hh	..	hh	kk	hh	hh	kk	kk	hh	hh	hh	hh	hh	..	hk	hh	kk	hh	hh	hh	..	kk
CAFS3283	<hkxhk>			hk	hh	kk	hh	hh	kk	hh	hh	hh	hh	hk	hh	hk	hh	kk	kk	hh	hh	..	hh	kk	hk	hh	hk	..	kk	hh	hk	hk	hh	hk	hh	..	hh	hh	..	..	..	hk	hh	hk	hh	hk	hh	hh	hk
CAFS3319	<hkxhk>			hh	kk	hk	hk	kk	kk	kk	hk	hk	kk	hk	hk	kk	kk	kk	hk	kk	hk	hh	hk	hk	hk	kk	hk	kk	hk	hk	kk	hk	hh	hk	hk	kk	hk	hk	kk	hk	hh	hk	kk	kk	hk	hk	kk	hk	hk
CAFS3383	<hkxhk>			hh	hk	hk	hk	hk	hh	hk	..	hk	hh	hk	hh	hh	hk	hk	hk	hk	hk	kk	hh	hk	hk	hk	hk	hk	hk	hk	hh	hk	hk	hk	hk	hk	kk	hk	kk	hk	hk	hh	hk	hh	hk	hk	hk	hh	hk
CAFS3436	<hkxhk>			hk	hh	kk	hk	hk	kk	hk	hk	kk	hk	kk	hk	kk	hk	hk	hk	kk	hh	hk	kk	kk	kk	kk	hk	hh	hh	kk	kk	kk	kk	kk	kk	hh	kk	hh	hh	hh	hh	hk	kk	kk	hh	hh	hk	hh	hk
CAFS2963	<hkxhk>			kk	kk	hh	kk	kk	kk	kk	kk	kk	kk	hh	hk	kk	kk	kk	kk	kk	hh	kk	kk	hh	kk	kk	kk	kk	kk	hh	kk	hh	kk	kk	kk	kk	kk	kk	kk	kk	kk	kk	kk	kk	kk	hh	kk	kk	kk
SNP5408	<lmxll>			ll	lm	lm	lm	..	lm	..	lm	lm	..	lm	lm	lm	..	ll	ll	ll	lm	ll	..	..	lm	..	lm	ll	lm	ll	lm	lm	ll	lm	ll	lm	lm	ll	ll	lm	..	..	..	lm	..	lm	lm	lm	lm
SNP66324	<nnxnp>			np	..	nn	np	nn	nn	np	nn	nn	np	np	np	nn	nn	nn	np	nn	nn	nn	nn	..	np	np	np	nn	np	nn	nn	nn	nn	nn	nn	np	nn	nn	nn	np	np	nn	nn	nn	nn	nn	nn	nn	np
SNP65464	<lmxll>			..	ll	lm	ll	lm	lm	lm	..	lm	ll	lm	lm	..	ll	lm	lm	lm	lm	ll	..	..	ll	ll	ll	..	..	lm	lm	ll	lm	ll	lm	lm	ll	lm	lm	..	..	lm	lm	lm	..	ll	lm	lm	lm
SNP10519	<lmxll>			lm	lm	lm	ll	ll	ll	ll	ll	lm	ll	lm	lm	lm	lm	ll	ll	ll	ll	lm	..	lm	lm	lm	lm	lm	lm	ll	ll	ll	ll	lm	ll	lm	ll	ll	ll	ll	lm	lm	ll	lm	ll	ll	ll	ll	lm
SNP22097	<lmxll>			..	lm	..	..	ll	lm	lm	..	lm	..	ll	ll	..	..	lm	..	ll	..	..	..	..	lm	..	..	lm	lm	..	..	..	lm	..	ll	lm	lm	ll	lm	lm	lm	..	lm	..	..	lm	..	lm	lm
SNP77603	<lmxll>			ll	..	lm	..	ll	lm	lm	ll	ll	..	lm	lm	lm	lm	lm	ll	ll	..	lm	..	..	ll	ll	..	..	lm	lm	ll	lm	ll	ll	lm	lm	lm	lm	lm	lm	lm	lm	..	lm	lm	lm	lm	ll	lm
SNP67760	<nnxnp>			np	np	..	np	np	nn	np	nn	nn	nn	np	nn	np	np	nn	nn	np	np	nn	nn	nn	nn	np	nn	np	np	np	nn	nn	nn	np	nn	np	np	np	np	np	np	nn	nn	nn	np	np	nn	np	nn
SNP37205	<lmxll>			lm	ll	ll	ll	lm	ll	lm	lm	lm	lm	ll	ll	lm	lm	lm	ll	lm	lm	lm	lm	lm	lm	lm	lm	lm	lm	ll	lm	lm	ll	..	ll	ll	ll	lm	lm	lm	lm	..	lm	lm	..	ll	ll	..	lm
SNP9852	<lmxll>			lm	ll	lm	lm	ll	lm	lm	ll	lm	lm	ll	ll	lm	ll	lm	ll	lm	ll	lm	ll	lm	ll	ll	lm	lm	lm	ll	lm	lm	ll	lm	lm	lm	lm	ll	lm	lm	lm	lm	ll	lm	ll	lm	lm	lm	ll
SNP33078	<lmxll>			lm	ll	lm	lm	lm	ll	ll	lm	lm	ll	lm	ll	..	ll	ll	ll	ll	ll	..	ll	ll	lm	ll	ll	ll	ll	ll	ll	ll	lm	ll	ll	..	ll	lm	ll	ll	lm	ll	ll	ll	ll	lm	ll	lm	lm
HLJE335	<nnxnp>			np	np	np	nn	np	nn	np	np	np	nn	nn	np	np	nn	np	nn	np	np	np	nn	np	np	np	nn	nn	np	np	nn	nn	nn	np	np	np	np	nn	np	np	nn	np	np	nn	np	np	np	nn	np
HLJ3358	<nnxnp>			np	np	nn	nn	nn	np	nn	np	nn	nn	nn	nn	np	np	np	np	np	nn	np	..	nn	np	np	np	..	np	nn	nn	nn	nn	np	nn	nn	..	nn	nn	np	nn	nn	nn	nn	nn	nn	nn	nn	..
HLJ333	<nnxnp>			nn	nn	np	nn	np	np	nn	np	nn	nn	np	nn	nn	np	nn	np	np	np	np	nn	nn	nn	nn	nn	nn	nn	np	nn	np	np	np	np	np	np	np	nn	np	nn	nn	nn	nn	nn	nn	nn	np	np
HLJ1431	<nnxnp>			nn	np	nn	np	np	np	np	np	nn	nn	np	np	nn	nn	np	nn	nn	np	nn	nn	nn	nn	np	np	np	nn	np	nn	nn	np	np	nn	nn	np	np	np	np	np	np	np	nn	np	np	nn	nn	nn
HLJ1972	<nnxnp>			np	nn	nn	np	np	np	np	np	nn	nn	np	np	np	np	nn	np	nn	np	nn	nn	np	np	np	nn	nn	np	nn	np	nn	nn	np	np	nn	nn	np	np	np	np	np	nn	np	nn	np	np	np	np
HLJ2504	<nnxnp>			np	np	nn	nn	nn	np	nn	np	np	nn	nn	np	nn	nn	np	nn	np	nn	nn	nn	nn	np	np	np	nn	np	nn	np	np	np	nn	nn	nn	nn	np	np	nn	nn	nn	nn	nn	np	np	np	np	np
HLJ2685	<nnxnp>			np	nn	np	nn	nn	np	np	np	nn	nn	nn	np	np	np	nn	np	nn	np	np	np	nn	np	np	np	nn	np	nn	np	np	nn	nn	np	np	np	np	nn	nn	np	nn	np	nn	nn	nn	nn	nn	np
HLJ2918	<nnxnp>			nn	nn	nn	nn	np	nn	nn	nn	nn	nn	nn	nn	np	nn	nn	nn	nn	np	np	np	nn	nn	np	nn	np	np	nn	np	np	np	np	np	nn	np	np	nn	nn	nn	np	np	np	np	nn	nn	nn	nn
HLJ3775	<nnxnp>			np	np	nn	nn	nn	np	..	nn	np	nn	np	np	nn	nn	nn	np	nn	nn	nn	nn	nn	nn	np	np	np	nn	nn	nn	nn	nn	nn	np	nn	nn	nn	nn	np	nn	nn	nn	np	nn	np	nn	np	np
HLJE170	<nnxnp>			nn	nn	nn	nn	np	np	nn	nn	np	np	nn	np	np	nn	nn	nn	np	nn	nn	nn	np	np	np	np	np	nn	np	nn	nn	nn	nn	np	nn	nn	nn	nn	np	nn	np	nn	nn	np	np	nn	nn	nn
HLJ556	<nnxnp>			nn	nn	nn	nn	np	np	np	nn	nn	nn	nn	nn	nn	np	np	np	nn	np	nn	nn	nn	nn	nn	nn	nn	nn	nn	nn	nn	nn	np	nn	nn	np	np	np	nn	np	nn	nn	np	nn	np	nn	nn	np
HLJ2047	<nnxnp>			nn	np	np	np	np	np	np	nn	np	np	np	np	np	np	nn	np	np	np	np	np	np	np	np	np	nn	np	np	nn	np	np	np	np	np	nn	np	np	np	np	nn	np	np	nn	np	np	np	np
HLJ383	<nnxnp>			nn	np	np	nn	nn	np	np	np	nn	nn	np	nn	np	nn	nn	np	nn	np	np	np	nn	nn	np	nn	np	..	np	nn	..	..	np	np	np	np	np	np	np	nn	np	nn	np	np	nn	np	np	nn
HLJ3840	<nnxnp>			np	np	np	nn	np	nn	np	nn	np	nn	nn	np	np	nn	np	nn	np	np	np	nn	np	np	np	nn	nn	np	np	nn	nn	nn	np	np	np	np	nn	np	np	nn	np	np	nn	np	np	np	nn	np
HLJ3887	<nnxnp>			np	np	np	np	nn	np	nn	nn	np	nn	nn	nn	np	nn	nn	np	np	nn	np	np	nn	np	nn	np	nn	nn	nn	np	np	np	np	np	np	nn	nn	np	np	np	np	np	np	np	nn	np	np	np
CAFS1127	<nnxnp>			np	nn	np	np	nn	np	nn	np	np	np	nn	nn	nn	nn	nn	np	nn	nn	np	nn	np	np	nn	nn	nn	nn	nn	np	nn	nn	nn	nn	np	nn	nn	nn	np	np	nn	np	nn	nn	nn	np	np	np
CAFS1266	<nnxnp>			np	np	nn	nn	nn	np	nn	np	np	nn	np	np	nn	nn	nn	np	nn	nn	nn	nn	nn	nn	np	np	np	nn	nn	np	nn	np	nn	np	nn	nn	nn	np	np	nn	nn	nn	np	nn	np	nn	nn	np
CAFS1844	<nnxnp>			np	np	np	nn	np	nn	np	np	np	nn	nn	np	np	nn	np	nn	np	np	np	nn	np	np	np	nn	nn	np	np	nn	nn	nn	np	np	np	np	nn	np	np	nn	np	np	nn	np	np	np	nn	np
CAFS2251	<nnxnp>			nn	nn	np	..	nn	np	nn	np	nn	np	np	np	np	np	np	nn	np	np	np	np	nn	nn	np	np	np	np	nn	nn	nn	np	np	np	nn	np	np	np	np	np	np	np	nn	nn	np	np	nn	..
CAFS2288	<nnxnp>			nn	np	np	np	np	nn	..	nn	nn	nn	np	nn	nn	np	np	np	nn	np	np	np	nn	nn	nn	nn	nn	np	nn	np	np	np	np	nn	np	np	np	np	nn	np	nn	np	np	nn	nn	np	np	np
CAFS2393	<nnxnp>			np	nn	np	np	nn	nn	np	nn	nn	nn	np	nn	np	np	nn	nn	np	nn	np	np	nn	np	nn	nn	nn	nn	np	nn	nn	nn	np	np	nn	np	np	np	nn	np	np	np	..	nn	np	..	np	np
CAFS671-1	<nnxnp>			np	nn	nn	nn	nn	np	np	np	nn	nn	nn	nn	nn	np	np	nn	np	nn	nn	nn	nn	nn	np	nn	nn	nn	..	nn	nn	nn	np	nn	nn	np	nn	nn	nn	nn	np	nn	np	np	np	np	nn	nn
CAFS957	<nnxnp>			np	np	nn	np	np	np	nn	np	np	np	np	nn	nn	nn	np	nn	nn	nn	np	np	np	np	np	nn	nn	np	nn	nn	nn	np	nn	np	np	nn	np	nn	np	nn	nn	nn	nn	np	nn	np	nn	nn
HLJE300	<lmxll>			lm	lm	lm	ll	ll	lm	lm	ll	lm	ll	ll	ll	lm	lm	ll	lm	lm	lm	ll	lm	ll	lm	lm	ll	ll	lm	ll	lm	ll	lm	ll	lm	ll	ll	ll	lm	ll	ll	ll	lm	ll	lm	ll	ll	ll	ll
HLJ2772	<lmxll>			lm	lm	lm	ll	lm	ll	lm	ll	ll	lm	lm	lm	ll	ll	lm	ll	ll	ll	lm	ll	lm	lm	lm	lm	ll	lm	lm	lm	ll	ll	lm	ll	lm	lm	lm	ll	lm	ll	lm	lm	ll	ll	ll	ll	lm	ll
HLJ429	<lmxll>			lm	ll	ll	ll	lm	ll	lm	lm	ll	ll	ll	lm	lm	lm	ll	ll	ll	ll	ll	lm	lm	ll	ll	lm	lm	ll	ll	ll	ll	lm	ll	lm	lm	ll	lm	lm	lm	ll	lm	ll	ll	ll	lm	lm	lm	ll
HLJ439	<lmxll>			lm	lm	lm	ll	ll	ll	ll	ll	lm	ll	lm	lm	lm	lm	ll	ll	ll	ll	lm	ll	lm	lm	lm	lm	lm	lm	ll	ll	ll	ll	lm	ll	lm	ll	ll	ll	ll	lm	ll	ll	lm	ll	ll	ll	ll	lm
HLJ129	<lmxll>			ll	lm	lm	lm	ll	ll	ll	ll	ll	lm	ll	ll	lm	ll	lm	ll	ll	ll	lm	lm	ll	lm	ll	lm	lm	ll	ll	..	ll	ll	lm	ll	lm	ll	ll	ll	lm	lm	ll	ll	lm	ll	ll	lm	lm	..
HLJ1979	<lmxll>			lm	ll	lm	lm	ll	ll	lm	lm	ll	ll	lm	lm	ll	lm	lm	lm	lm	ll	ll	ll	ll	lm	lm	lm	ll	lm	ll	lm	ll	ll	lm	lm	lm	ll	ll	ll	ll	ll	ll	ll	lm	ll	lm	lm	lm	ll
HLJ2030	<lmxll>			ll	lm	lm	ll	lm	lm	ll	lm	lm	lm	lm	lm	lm	lm	lm	lm	ll	lm	lm	lm	lm	ll	lm	ll	lm	ll	lm	lm	ll	lm	lm	lm	lm	ll	lm	ll	ll	lm	lm	ll	ll	lm	ll	ll	ll	ll
HLJ3563	<lmxll>			ll	lm	lm	lm	ll	lm	lm	lm	lm	ll	ll	ll	ll	ll	lm	lm	lm	lm	lm	ll	ll	ll	ll	lm	lm	lm	ll	lm	lm	lm	ll	ll	ll	lm	lm	lm	lm	lm	lm	lm	lm	lm	lm	ll	ll	ll
HLJ3377	<lmxll>			ll	lm	ll	lm	lm	ll	ll	ll	lm	lm	lm	ll	lm	lm	ll	lm	ll	ll	ll	ll	ll	lm	lm	lm	lm	lm	ll	ll	ll	lm	lm	ll	ll	lm	ll	lm	ll	ll	ll	ll	..	ll	lm	lm	ll	lm
HLJ2480	<lmxll>			lm	lm	lm	ll	lm	ll	ll	ll	ll	ll	lm	ll	lm	ll	ll	ll	lm	ll	ll	lm	lm	ll	lm	ll	lm	lm	lm	lm	ll	lm	lm	lm	ll	lm	lm	lm	ll	ll	lm	lm	lm	ll	ll	ll	lm	ll
HLJ2509	<lmxll>			lm	lm	ll	ll	lm	lm	ll	ll	ll	ll	ll	ll	lm	ll	..	ll	lm	ll	ll	ll	ll	lm	ll	ll	ll	..	ll	ll	lm	..	lm	ll	ll	lm	lm	lm	lm	lm	lm	lm	lm	lm	ll	ll	ll	lm
HLJ2703	<lmxll>			lm	lm	ll	ll	lm	ll	lm	lm	ll	lm	lm	ll	lm	ll	lm	ll	ll	ll	lm	lm	ll	ll	lm	lm	ll	lm	lm	ll	ll	ll	ll	ll	lm	ll	ll	lm	lm	ll	ll	lm	lm	lm	lm	lm	lm	ll
HLJ3454	<lmxll>			lm	ll	lm	ll	ll	lm	ll	lm	ll	ll	lm	lm	ll	ll	ll	ll	lm	ll	ll	lm	lm	lm	ll	lm	lm	lm	ll	ll	lm	lm	lm	lm	lm	lm	ll	ll	lm	ll	lm	ll	ll	ll	lm	ll	ll	ll
HLJ3708	<lmxll>			ll	ll	lm	ll	lm	lm	lm	lm	lm	lm	ll	lm	lm	ll	lm	lm	lm	lm	lm	ll	lm	ll	lm	ll	ll	ll	lm	ll	ll	ll	..	lm	ll	lm	lm	lm	ll	ll	ll	lm	ll	lm	lm	lm	lm	lm
HLJ3682	<lmxll>			ll	lm	ll	lm	ll	lm	ll	ll	lm	ll	lm	ll	lm	ll	ll	ll	lm	ll	lm	ll	ll	lm	ll	lm	ll	ll	ll	..	lm	ll	lm	ll	lm	ll	ll	lm	lm	lm	lm	lm	lm	lm	lm	lm	ll	lm
HLJ3175	<lmxll>			ll	ll	ll	lm	lm	ll	lm	ll	lm	ll	ll	lm	lm	ll	lm	lm	lm	lm	ll	lm	lm	lm	ll	ll	lm	ll	ll	ll	lm	ll	lm	ll	lm	lm	lm	ll	lm	lm	lm	lm	ll	lm	ll	ll	ll	ll
HLJ3209	<lmxll>			..	ll	ll	lm	lm	lm	lm	lm	ll	ll	lm	lm	lm	lm	lm	lm	lm	lm	ll	ll	lm	lm	lm	ll	ll	lm	ll	ll	ll	ll	lm	ll	ll	lm	lm	lm	ll	ll	ll	lm	ll	lm	lm	ll	lm	lm
HLJ3245	<lmxll>			lm	lm	lm	ll	lm	lm	lm	lm	lm	lm	ll	ll	ll	lm	lm	ll	ll	lm	lm	lm	ll	ll	lm	lm	ll	lm	lm	ll	lm	ll	lm	ll	ll	lm	lm	lm	lm	ll	ll	ll	ll	lm	lm	ll	ll	lm
HLJ848	<lmxll>			ll	ll	lm	ll	ll	lm	ll	lm	ll	lm	lm	lm	ll	lm	lm	ll	ll	lm	lm	ll	ll	ll	lm	lm	lm	lm	ll	ll	ll	lm	lm	lm	ll	ll	lm	ll	lm	ll	ll	lm	ll	ll	ll	ll	ll	ll
HLJE13	<lmxll>			ll	ll	ll	lm	lm	lm	ll	lm	ll	lm	ll	ll	lm	lm	lm	lm	lm	lm	lm	lm	lm	lm	lm	ll	lm	ll	ll	lm	ll	lm	ll	ll	lm	ll	lm	ll	lm	ll	ll	lm	lm	ll	lm	lm	ll	ll
HLJ938	<lmxll>			lm	lm	lm	lm	lm	lm	lm	ll	ll	ll	ll	ll	lm	lm	ll	lm	lm	lm	ll	ll	lm	ll	lm	lm	lm	lm	ll	lm	ll	lm	ll	ll	ll	ll	ll	lm	lm	ll	lm	ll	ll	lm	ll	lm	lm	lm
HLJ354	<lmxll>			ll	ll	ll	lm	ll	ll	lm	ll	ll	lm	ll	lm	lm	lm	lm	ll	lm	ll	lm	lm	lm	ll	ll	ll	ll	lm	ll	ll	ll	lm	ll	ll	lm	lm	lm	ll	ll	lm	lm	ll	lm	ll	lm	ll	lm	ll
HLJ613	<lmxll>			ll	lm	ll	ll	lm	ll	ll	ll	ll	lm	ll	lm	lm	lm	ll	lm	lm	lm	lm	lm	ll	ll	lm	lm	ll	lm	ll	ll	ll	lm	lm	ll	ll	lm	lm	lm	lm	lm	lm	lm	ll	lm	lm	ll	ll	lm
HLJ2303	<lmxll>			ll	ll	ll	lm	ll	ll	ll	ll	lm	lm	lm	ll	ll	ll	ll	lm	ll	ll	ll	lm	ll	lm	ll	ll	lm	..	..	lm	lm	lm	ll	lm	ll	ll	lm	ll	ll	lm	lm	lm	ll	lm	ll	ll	lm	ll
CAFS1194	<lmxll>			lm	lm	lm	ll	lm	ll	lm	lm	lm	ll	ll	lm	lm	lm	..	ll	lm	lm	lm	ll	lm	lm	lm	ll	ll	lm	ll	ll	ll	ll	lm	lm	lm	lm	ll	lm	lm	ll	ll	lm	ll	lm	ll	lm	lm	lm
CAFS1809	<lmxll>			ll	lm	ll	..	ll	ll	lm	ll	ll	lm	ll	lm	ll	ll	lm	lm	ll	lm	ll	ll	ll	ll	ll	lm	..	lm	ll	ll	lm	ll	ll	ll	lm	ll	lm	lm	lm	lm	lm	ll	ll	lm	lm	lm	ll	lm
CAFS2444-1	<nnxnp>			np	nn	nn	np	nn	nn	nn	np	np	nn	np	nn	nn	nn	nn	np	nn	np	nn	nn	nn	nn	np	np	np	nn	nn	nn	np	nn	np	np	np	nn	np	nn	np	np	nn	nn	nn	nn	np	np	..	np
CAFS2444-2	<lmxll>			ll	lm	ll	ll	ll	lm	lm	ll	ll	lm	ll	ll	lm	ll	ll	ll	ll	ll	ll	lm	ll	lm	ll	ll	ll	lm	ll	ll	ll	lm	ll	ll	ll	lm	ll	lm	ll	lm	lm	lm	ll	ll	ll	ll	..	ll
CAFS671-2	<lmxll>			ll	ll	ll	lm	lm	ll	ll	ll	lm	ll	lm	ll	ll	ll	ll	lm	ll	ll	ll	lm	ll	lm	ll	ll	lm	lm	..	lm	ll	lm	ll	lm	ll	ll	lm	ll	ll	lm	lm	lm	lm	ll	ll	ll	ll	lm
CAFS873	<lmxll>			ll	ll	ll	lm	ll	ll	ll	ll	lm	ll	lm	ll	ll	ll	ll	lm	ll	ll	ll	lm	ll	lm	ll	ll	lm	lm	lm	lm	lm	lm	ll	lm	ll	ll	lm	ll	ll	lm	lm	lm	ll	lm	ll	ll	lm	ll
CAFS907	<lmxll>			lm	ll	ll	ll	ll	ll	ll	lm	lm	ll	lm	ll	ll	lm	ll	ll	lm	lm	ll	lm	lm	ll	lm	lm	lm	ll	lm	ll	lm	lm	ll	ll	ll	lm	lm	lm	ll	ll	ll	ll	lm	ll	lm	lm	ll	ll
CAFS908	<lmxll>			lm	lm	ll	lm	ll	ll	lm	lm	ll	ll	ll	ll	lm	ll	ll	ll	ll	ll	lm	lm	lm	ll	ll	lm	lm	ll	ll	ll	lm	lm	lm	lm	lm	lm	lm	lm	lm	ll	lm	lm	lm	lm	ll	ll	ll	lm
HLJE310	<lmxll>			..	lm	lm	ll	lm	lm	ll	lm	ll	ll	lm	ll	ll	lm	ll	lm	lm	lm	lm	ll	ll	ll	ll	ll	lm	ll	lm	lm	ll	lm	lm	ll	lm	lm	lm	ll	lm	lm	ll	lm	ll	ll	ll	ll	lm	lm
HLJE506	<hkxhk>			hk	hk	hh	hk	kk	hk	hh	hh	hh	kk	kk	kk	hk	hk	hh	hk	hh	hh	hk	hh	hk	hk	hk	hk	kk	hh	hk	hh	kk	hh	kk	hk	hk	kk	hk	hh	kk	kk	hk	hh	kk	hk	hk	hk	kk	kk
HLJ2121	<hkxhk>			hk	hk	hh	kk	hh	hh	kk	kk	kk	hh	hk	hk	kk	hk	hh	hk	hh	hh	kk	kk	kk	hh	hk	hh	hk	..	..	hk	kk	kk	kk	kk	hk	kk	kk	..	kk	hk	hk	hk	hk	hk	hh	..	hh	hk
HLJ2129	<hkxhk>			hh	kk	hk	hk	kk	hk	hk	hh	hk	hk	kk	hk	hk	hk	kk	hk	kk	kk	hk	..	hh	hh	hk	kk	hk	kk	kk	hk	kk	hk	kk	hk	hh	kk	..	kk	hh	hk	hk	hk	kk	kk	hk	hh	hh	hk
HLJ3302	<hkxhk>			hh	kk	hk	hk	kk	hk	hh	hh	hk	hk	hk	hk	hk	kk	hh	kk	hh	hk	hk	hk	hk	hk	kk	hh	hk	hk	hk	hk	hk	hk	hk	kk	kk	hk	hk	kk	hh	hk	hk	kk	hh	kk	hk	hk	kk	hh
HLJ3353	<hkxhk>			hk	hk	kk	hk	hh	hk	kk	hk	hk	hk	kk	hk	hk	kk	hk	hk	kk	hh	hk	hk	..	kk	hk	hk	hh	hh	kk	hh	hh	hk	hk	hk	kk	hk	hh	kk	hh	hk	hk	hk	hh	hh	hk	hk	hk	hk
HLJ3291	<hkxhk>			hh	kk	hh	hk	hk	kk	hk	hh	hk	hh	hh	hh	hk	hh	hk	kk	hk	hh	hk	hk	hh	hh	kk	hk	hk	kk	hk	hk	hk	kk	hk	hk	hh	hk	hk	hh	kk	kk	hk	kk	kk	hk	hk	hk	hk	hk
HLJ3599	<hkxhk>			hk	hk	hk	kk	hk	hk	hk	hk	hk	kk	kk	hk	hk	kk	hh	hk	hk	hh	hk	hk	kk	hh	hk	kk	hk	kk	hk	kk	hk	hk	hh	kk	kk	hh	hk	hh	hk	hk	kk	..	hk	kk	hk	hk	hk	hk
HLJ3601	<hkxhk>			hk	kk	hh	kk	kk	hk	hh	hk	hk	hk	kk	hk	hh	hh	..	hk	kk	hk	hh	hh	hk	hk	hk	hk	hk	hh	hk	hk	hh	hk	hk	hk	hk	hh	hk	hk	hk	hk	hk	hk	hk	hk	kk	kk	kk	hk
HLJ3596	<hkxhk>			hk	hk	hk	hk	kk	hk	hh	hh	hk	hh	kk	hh	hk	hk	hk	hh	hk	hh	hh	kk	hk	hh	hh	hk	kk	hk	hk	hk	hk	hk	kk	hh	hk	hh	hk	hk	kk	hh	kk	hk	..	kk	kk	hk	kk	hk
HLJ3575	<hkxhk>			hh	..	..	hk	..	..	hh	hk	hk	kk	hh	hk	hk	kk	hk	hh	kk	kk	kk	kk	hk	kk	kk	hk	hk	kk	hk	hh	kk	hh	hk	hh	hk	kk	kk	kk	kk	kk	hk	kk	kk	hh	hh	hk	hh	kk
HLJ3654	<hkxhk>			hk	hk	hh	hk	hh	hk	kk	hk	kk	hh	hk	hk	hk	hk	hh	hk	hh	hh	kk	kk	kk	hk	hh	hh	hk	hk	hk	hk	kk	kk	hk	kk	hk	hk	kk	hk	hh	hk	hk	kk	kk	hk	hk	hh	hh	hh
HLJ3619	<hkxhk>			kk	hh	hh	hk	hk	hk	kk	kk	hk	hk	hk	hk	hk	hh	kk	hh	hk	hk	hk	kk	hk	hk	hh	kk	hk	hk	hk	..	hk	hk	hk	hh	hh	hk	..	hh	..	..	hk	hh	kk	hh	hk	hk	hh	kk
HLJ377	<hkxhk>			hk	hk	kk	hk	kk	hk	hk	kk	kk	kk	hk	kk	hk	kk	kk	kk	hk	hk	hh	hh	hh	hh	kk	hh	hh	kk	kk	kk	hh	hk	hk	hh	hh	hk	hh	hh	hk	kk	hh	hh	hk	hk	hk	kk	hk	..
HLJ382	<hkxhk>			hh	kk	hk	hk	hk	hk	kk	kk	kk	kk	kk	hk	hk	hh	kk	hk	kk	hh	kk	kk	hk	hk	hk	hk	hh	hh	kk	hk	hh	hk	hk	hk	hh	hh	hk	hh	hh	hk	hk	hk	kk	hk	kk	kk	kk	kk
HLJ3765	<hkxhk>			..	..	hh	hk	kk	hk	hh	hk	hk	hk	hk	hk	hk	hh	hk	hk	hh	kk	hk	hk	hh	hh	hk	hk	kk	kk	hh	kk	kk	hk	hk	kk	hh	hk	kk	hh	kk	hk	hk	hk	kk	kk	hk	hk	hk	hk
HLJ3022	<hkxhk>			hk	kk	kk	hh	hh	kk	hk	hh	hk	kk	kk	hk	kk	hh	kk	kk	hk	hk	hk	hk	kk	hh	hh	kk	kk	kk	hh	hh	hh	hk	hk	hk	hh	hh	kk	kk	hh	kk	hk	hk	kk	kk	kk	hh	kk	hk
HLJ3014	<hkxhk>			hk	hk	hh	hh	kk	hh	hk	hk	hk	hk	hh	hk	hh	hk	hh	hk	hk	kk	hk	hk	hh	hk	hk	hk	hh	hh	kk	hh	hk	hh	hk	hh	hh	hh	kk	hh	hk	hk	..	kk	hh	kk	hk	kk	hh	hk
HLJ575	<hkxhk>			hk	hh	hk	hk	hh	hh	hk	kk	hh	hk	..	hk	hh	hk	kk	hk	hk	hk	kk	hh	hk	hk	hk	hh	hk	kk	kk	kk	hh	hh	kk	kk	hk	hk	kk	hk	kk	hh	kk	hh	kk	hk	hh	kk	kk	kk
HLJ688	<hkxhk>			hh	hh	kk	hh	hk	hk	hk	hk	hk	hk	hk	kk	kk	hh	kk	hh	hh	hh	hk	hk	hk	kk	hh	hk	hh	hh	hk	kk	hh	hk	hh	kk	hk	kk	hh	hh	hh	hk	hk	kk	hk	hh	hk	hk	hh	hh
HLJ1906	<hkxhk>			kk	kk	hk	hh	hk	hk	hh	hh	hk	hk	hh	hk	hk	hh	hk	hk	hk	hk	hk	hk	hk	hk	hk	kk	hh	hk	hh	kk	kk	kk	hh	hh	hk	hk	hk	..	kk	hh	hk	hh	hk	kk	hk	hk	kk	kk
HLJ2026	<hkxhk>			hk	hk	hk	kk	hk	hh	hk	hh	hh	hh	hk	hk	hk	hk	hk	hk	kk	hh	hk	hk	hk	kk	kk	hh	kk	hk	hk	kk	hh	kk	hk	hk	kk	hk	hk	hh	hk	kk	hk	kk	kk	hk	hk	kk	kk	hh
HLJ3507	<hkxhk>			kk	..	hk	hk	hk	hh	hk	hk	hk	hh	hk	hh	hk	kk	hk	hh	kk	hh	hh	kk	hh	hh	kk	hk	kk	hh	hh	hk	hk	hk	..	hh	hk	hk	hh	hk	hh	..	hh	kk	kk	hk	hk	kk	hk	hk
HLJ2650	<hkxhk>			hk	hk	hh	hk	hh	hh	kk	hk	kk	hh	hk	hk	kk	hk	hh	hk	hh	hh	kk	kk	kk	hh	hh	hh	hk	hk	hk	hk	kk	kk	kk	kk	hk	kk	kk	hk	..	hk	..	kk	kk	hk	hh	hk	hh	hh
HLJ2593	<hkxhk>			hh	hk	hh	hk	hk	kk	hk	hh	kk	hh	kk	hh	hk	kk	hk	hk	hh	hk	hk	hk	hk	hk	hk	hk	hh	hk	hk	hh	hk	hk	hk	hk	hk	hk	hk	kk	hk	hk	hk	hk	hk	kk	kk	hh	hk	hk
HLJ3478	<hkxhk>			hk	kk	hk	hh	kk	hh	kk	hk	kk	hk	kk	hk	hk	hh	hk	hk	hk	hh	hk	hh	hk	hk	hh	hh	hk	kk	hh	hh	hk	hk	hk	kk	kk	hk	hk	hh	kk	hk	hk	hk	kk	kk	hk	hk	hh	hh
HLJ3506	<hkxhk>			hk	hk	hk	hh	hk	hh	kk	hk	kk	hk	hk	kk	hk	hh	hk	hk	hk	hh	hk	hh	hk	hk	hh	hh	kk	kk	hh	hh	kk	hk	hk	kk	kk	hk	hk	hk	kk	hk	kk	hk	kk	kk	hk	hh	hk	hh
HLJ2544	<hkxhk>			hk	hk	hh	hk	kk	kk	hh	kk	hk	kk	hk	hk	hk	kk	hk	hk	hk	kk	hh	hk	kk	hh	hk	hk	hk	kk	kk	hh	kk	kk	hh	kk	hh	kk	hk	kk	hh	hh	kk	kk	hh	hh	kk	hk	hh	hh
HLJ3130	<hkxhk>			hk	kk	hk	hh	hk	hk	hh	hh	hh	hk	kk	kk	hk	hh	hk	hk	hh	hh	hk	hh	hk	hk	kk	hh	hh	hk	hk	hk	hh	hk	hk	hk	hk	hk	hk	hh	hk	hk	hk	kk	hk	hh	hk	hh	hk	hk
HLJ2474	<hkxhk>			hk	hk	hk	hk	hh	hh	kk	hh	hk	hh	hk	hk	hk	hh	hk	hk	hk	hh	kk	hk	hh	hk	hk	hk	hk	hh	hh	kk	hh	hh	kk	hh	kk	hh	..	hh	kk	kk	hh	hh	kk	kk	hh	hk	kk	kk
HLJ2502	<hkxhk>			hk	hk	hk	hk	hh	hk	hk	hk	hk	hh	hk	hh	hk	hh	hh	kk	hk	hk	hk	hh	hk	hh	hh	kk	..	hk	..	hh	kk	hk	hh	hh	hk	hk	..	..	kk	kk	hk	hk	kk	kk	hh	hk	..	hh
HLJ2527	<hkxhk>			hh	hk	hh	hk	hk	hk	kk	hh	hk	hh	hk	hh	hk	hk	hh	hk	hk	hk	hh	kk	kk	hk	hk	hh	kk	hk	hk	hk	hk	hk	hh	hk	kk	kk	hk	hh	hk	kk	kk	kk	hk	kk	hh	hh	hk	hk
HLJ2519	<hkxhk>			hh	kk	hk	kk	hh	hk	hk	kk	hk	hk	hh	hh	hh	kk	hh	hk	hk	hk	hk	hh	kk	hh	kk	hk	hk	hk	hh	hh	hk	kk	kk	kk	hk	kk	kk	hh	hk	hk	kk	hk	hk	hk	hh	hh	kk	hh
HLJ2555	<hkxhk>			hk	kk	hk	hk	kk	hk	hh	hh	hk	hk	kk	hh	hk	hh	hk	hh	kk	hh	hh	kk	hk	hh	hk	hk	kk	hk	hk	hk	hh	hk	hk	hh	hk	hh	hk	hk	kk	hh	kk	hk	hk	kk	kk	hk	kk	hk
HLJ3547	<hkxhk>			hh	kk	kk	kk	kk	hh	hk	hk	hh	hk	hk	kk	hh	hh	kk	kk	hk	hk	hh	hk	hk	hk	hk	hk	hh	hk	..	kk	hk	hk	hk	hh	hk	hk	hk	hk	hh	kk	hk	hk	hk	hk	hk	hh	hk	hk
HLJ2928	<hkxhk>			hk	..	kk	hh	kk	hk	..	hh	hh	hk	hh	hk	hk	kk	hk	hk	hk	hk	hk	hk	hh	hh	kk	hk	kk	hk	hh	hk	kk	kk	hk	hk	hk	hh	hk	hh	hk	hk	hk	hk	hk	kk	hh	kk	hh	hk
HLJ2945	<hkxhk>			kk	kk	kk	hh	kk	hh	kk	hk	kk	hk	kk	hk	kk	hh	hk	hk	hk	hh	kk	hh	hk	hk	hh	hk	hk	kk	hh	hh	hk	..	hk	kk	kk	hk	hk	hh	hk	hk	kk	hk	kk	kk	hk	hk	hh	hh
HLJ2941	<hkxhk>			hk	hk	hk	hk	hk	hh	hk	hk	hh	hk	kk	hk	kk	hk	kk	kk	hh	hh	kk	hk	hk	hk	kk	hh	hk	hk	hh	hh	kk	hk	hk	hk	hh	hk	hk	hk	hh	hk	hk	hk	hh	hk	hk	hk	hh	hk
HLJ2964	<hkxhk>			hk	hk	hk	hk	hk	hh	hk	hk	kk	kk	kk	hh	hk	kk	hk	hk	kk	hk	hk	kk	hk	hh	hh	hk	hk	hh	hh	hk	hk	hk	hk	hk	hk	kk	hh	hh	kk	kk	hh	hk	hh	kk	kk	kk	kk	hk
HLJ3421	<hkxhk>			kk	hk	hk	hk	hh	hh	hk	hk	hh	kk	hk	hk	hh	hk	kk	kk	hk	kk	kk	hk	hk	hh	hk	kk	hh	hk	hk	hk	kk	hk	hk	kk	kk	hh	hk	hk	kk	hk	kk	kk	hh	hk	hh	hh	hh	kk
HLJ3201	<hkxhk>			hk	hk	hk	hk	hk	hk	kk	hk	kk	hk	hk	hh	hk	hk	hk	hk	hk	hk	hk	hk	hk	hk	kk	hk	hk	hk	hk	hh	hk	hk	hk	hk	kk	hk	..	hk	hk	hk	hk	hk	hh	hh	kk	hk	kk	kk
HLJ3673	<hkxhk>			..	..	..	..	..	hh	hk	hk	hk	hk	hk	hh	hk	kk	hk	hh	kk	hk	hh	kk	hh	..	hh	hk	kk	hh	kk	hh	hk	hk	..	..	..	hk	hk	hk	hh	kk	hh	hh	..	hk	hk	kk	hk	hk
HLJ2282	<hkxhk>			..	hk	hh	hh	hh	hk	hh	kk	kk	hh	hh	hk	hh	..	hh	hk	hk	kk	hk	hk	hk	hk	..	kk	kk	..	..	hk	kk	kk	hk	hk	hh	kk	hk	kk	hk	hh	hk	hk	hk	hh	kk	hk	hk	hh
HLJ2424	<hkxhk>			hk	hk	hh	hk	hh	hk	kk	hk	kk	hh	hk	hk	hk	hk	hh	hk	hh	hh	kk	kk	kk	hh	hh	hh	hk	hk	hk	hk	kk	kk	hk	kk	hk	hk	kk	hk	kk	hk	hk	kk	kk	hk	hh	hk	hh	hh
HLJ2437	<hkxhk>			hk	hk	hk	hk	hk	hk	hk	hk	kk	hk	hk	hk	hk	kk	hk	hk	hk	hk	kk	kk	hh	hk	kk	kk	hk	hk	hk	kk	kk	hk	kk	kk	hk	hk	hk	hk	hk	hh	hh	hh	hk	hk	kk	hk	hk	kk
HLJ2456	<hkxhk>			hk	hk	kk	hk	kk	..	hh	hk	hh	hk	hk	hk	hk	hk	kk	hk	kk	kk	hh	hh	hh	kk	hh	kk	hk	hk	hk	hk	hk	hk	hk	hh	hk	hk	hh	hk	kk	kk	hk	hh	hh	hk	kk	kk	kk	kk
HLJ3852	<hkxhk>			hh	hk	hk	hk	hk	hh	hk	hk	hh	hk	hk	kk	hh	hk	hk	hk	hk	hk	hk	hh	hk	hk	kk	kk	kk	kk	kk	hh	hh	hk	kk	hk	hk	kk	hk	hk	kk	..	kk	hh	hh	hh	hk	hk	hh	hk
HLJ3933	<hkxhk>			kk	hh	hk	hk	hh	..	hk	hk	..	..	hk	hk	hk	hh	kk	hh	kk	hk	hk	hk	hk	hk	hh	kk	hk	hk	hk	hk	hk	hk	hk	hh	kk	hk	kk	hh	kk	hk	hk	hk	kk	hh	hk	hk	hh	kk
HLJ3898	<hkxhk>			hk	hk	hk	hh	hk	hh	kk	hk	kk	hk	kk	kk	hk	hh	hh	hk	hk	hh	hk	hh	hk	hk	hh	hh	hk	kk	hh	hh	hk	hk	hk	kk	kk	hk	hk	hk	kk	hk	hk	hk	kk	kk	hk	hh	hk	hh
CAFS110	<hkxhk>			kk	hh	hk	hk	hh	hk	hh	hk	hk	hh	hh	hk	hk	kk	hh	hk	hh	kk	hh	hh	hk	hk	hk	kk	kk	kk	hh	hh	kk	hk	hk	kk	kk	kk	hk	hk	kk	hk	hk	hk	hh	hk	hh	hh	hh	hh
CAFS1175	<hkxhk>			kk	kk	kk	kk	kk	hk	hh	kk	hk	hk	kk	hk	kk	hh	hk	hh	hk	hk	kk	hh	hk	hk	hh	kk	hh	hh	hk	hk	hk	hk	hh	hk	hk	hk	kk	hk	kk	kk	hk	hh	hh	hk	hk	kk	hk	kk
CAFS1251	<hkxhk>			kk	kk	hk	hh	hk	kk	hk	hh	hk	hk	hk	hk	kk	kk	hh	kk	hk	hk	hh	hk	hk	hk	kk	hh	hk	hk	hh	hk	hk	hk	hk	kk	hh	hk	hk	hk	hk	hk	hh	hk	hk	kk	hh	hh	hk	hk
CAFS1276	<hkxhk>			hh	kk	hk	hk	hk	kk	hk	hk	hk	hk	hh	kk	hk	hh	hk	hk	hh	hk	kk	hh	hk	kk	hh	hk	..	hk	hh	..	kk	kk	kk	kk	hk	hk	hk	hk	kk	hh	kk	hk	hh	hk	hk	hh	hk	hk
CAFS1430	<hkxhk>			hk	hk	hh	hk	..	hk	kk	hk	kk	hh	hk	hk	hk	hk	hh	hk	hh	hh	kk	kk	kk	hk	hh	hh	hh	hk	..	hk	kk	kk	hk	kk	hk	hh	kk	hk	hh	hk	kk	kk	kk	hk	hk	hh	hh	hh
CAFS1447	<hkxhk>			hk	hk	kk	..	hk	hk	hk	hk	hh	hk	kk	hk	kk	hh	kk	kk	hh	hk	kk	hh	kk	hk	hk	kk	hk	kk	hk	kk	hk	hk	kk	hk	hk	hh	hk	hk	hk	hk	hk	hk	hk	hh	hk	hh	kk	kk
CAFS152	<hkxhk>			hk	hk	hk	kk	hk	hk	hk	hk	hk	kk	hk	hh	hk	hk	hk	hk	kk	hk	hk	kk	hh	hk	hk	kk	hh	hk	kk	hk	hh	hk	hk	hh	hk	hk	hk	hk	hh	hk	hk	hk	hh	hh	hk	kk	hk	kk
CAFS1573	<hkxhk>			hk	hk	kk	hk	hh	hh	kk	hh	hk	hh	hk	hk	hk	hh	hk	hk	hk	hh	kk	hk	hh	kk	hk	hk	hk	hh	hh	kk	hh	hh	kk	hh	kk	hh	hk	hh	kk	kk	hh	hh	kk	kk	hh	hk	..	kk
CAFS1577	<hkxhk>			hh	hk	hk	hk	hk	hh	hh	hk	hh	hk	hh	kk	hh	hk	hk	hh	hk	hk	kk	hk	hk	hk	kk	kk	kk	kk	hk	hh	..	..	kk	hk	hk	kk	hk	hk	kk	hk	hk	hk	hh	hh	hk	kk	hh	hk
CAFS1762	<hkxhk>			kk	kk	hk	kk	kk	hh	kk	kk	hh	hh	hk	hk	kk	hk	kk	hk	hk	hh	hk	hh	kk	kk	hh	hh	hk	kk	hk	hk	hk	hk	kk	hk	hk	hk	kk	hh	hk	hk	hk	hk	hk	kk	hk	hk	hk	hk
CAFS1782	<hkxhk>			hk	hk	hk	kk	hh	kk	hh	hk	hh	hk	hh	hk	hk	kk	hk	hk	hk	kk	hk	kk	hk	hk	kk	kk	hk	hh	kk	kk	hk	hk	hk	hh	hh	hk	hk	hk	hh	hk	hh	hk	hh	hh	hk	hk	kk	kk
CAFS1805	<hkxhk>			kk	hh	hk	hk	kk	hh	kk	hk	hk	hk	kk	kk	kk	hh	hk	hk	hk	hh	hk	hk	hh	kk	hk	hk	hk	kk	hk	hh	kk	hh	hk	hh	hk	hk	hh	kk	hk	hk	hh	kk	hk	hh	kk	hk	hk	kk
CAFS1812	<hkxhk>			hk	hk	hh	..	hh	hk	kk	hh	kk	hh	hk	hk	hk	hk	hh	hk	hh	hh	kk	kk	kk	hh	hh	hh	hk	hk	hk	hk	kk	kk	hk	kk	hk	hk	kk	hk	kk	hk	hk	kk	kk	hk	hh	hk	hh	hh
CAFS1843	<hkxhk>			kk	hk	hk	hk	hk	kk	hk	hh	kk	hk	hk	hh	kk	hk	hh	hk	hk	hk	hk	kk	hk	hk	hh	hh	hh	hh	hh	kk	kk	hk	hh	hk	hk	hh	hk	hk	hh	hk	hk	kk	kk	kk	hk	hk	kk	hk
CAFS1852	<hkxhk>			hh	kk	hk	hk	hk	kk	hk	hk	hk	..	hk	kk	hk	hh	hk	kk	hh	hk	kk	hh	kk	kk	hh	hk	hh	kk	hh	kk	hk	hk	kk	kk	hk	hk	hk	hk	kk	hk	kk	kk	kk	hk	hk	hh	hk	hk
CAFS1873	<hkxhk>			kk	hk	hk	hk	hk	kk	hh	kk	hh	hh	hh	kk	hk	hh	kk	hk	hh	kk	hk	hk	kk	kk	kk	hk	hk	kk	kk	hh	hk	hk	hk	kk	hh	kk	hh	kk	hh	hh	hk	kk	kk	hh	hh	hh	hh	hh
CAFS1898	<hkxhk>			hk	hh	hh	hh	hk	hh	hh	hh	hh	..	hh	hh	hh	kk	hk	kk	hk	hh	hk	hk	hk	hk	hk	hk	hk	hh	hk	hh	hh	hh	hh	hk	hk	hh	hk	hk	hh	hh	hk	kk	hh	hh	hh	hk	hh	hk
CAFS1913-2	<hkxhk>			hk	hh	hh	kk	hk	hk	..	hk	hk	hk	hk	kk	hk	hk	hk	hk	hh	hk	hh	hk	kk	kk	kk	hk	hh	kk	hh	hk	hk	hh	hk	kk	hh	hk	hk	kk	hk	hk	hk	hh	kk	hk	kk	kk	hk	hk
CAFS2016	<hkxhk>			..	hk	kk	kk	hk	hk	kk	hk	hh	hk	kk	hk	hk	hk	hk	hk	hk	kk	hk	hk	kk	kk	hk	kk	hk	kk	kk	kk	kk	..	hk	hk	kk	hk	kk	hk	hk	hk	hk	hk	kk	hk	hh	kk	kk	hk
CAFS2161	<hkxhk>			hk	hk	hk	hk	hk	hk	hk	kk	hh	hk	kk	hh	hk	kk	hk	kk	hk	kk	hk	kk	hh	hh	hh	hk	hk	hk	hh	kk	hk	kk	hk	hh	hk	hk	kk	hk	hh	kk	hk	hk	kk	hh	hh	hk	hk	kk
CAFS2182	<hkxhk>			hh	hk	hk	hh	hk	hk	hk	hh	hh	kk	hh	kk	hk	hk	hk	hk	hh	hk	hk	kk	hk	hh	hk	hk	hk	hh	kk	hh	kk	hk	hk	hk	hk	kk	hk	kk	hk	kk	hk	hk	hk	hk	kk	kk	hh	hh
CAFS2220	<hkxhk>			hk	hh	hk	kk	hk	kk	hh	hk	hh	hk	hh	hk	hh	hk	kk	hk	kk	kk	hk	hk	hh	hk	kk	hh	hk	hh	kk	kk	hk	hk	hk	hh	hh	hh	hk	hh	hk	hk	hh	hh	hh	hh	hk	hk	hk	kk
CAFS2245	<hkxhk>			hk	hk	hk	hk	hk	kk	hk	hk	hk	hk	hh	kk	hh	hk	hh	kk	hk	hk	kk	hh	hh	hk	kk	hk	hk	hk	hk	hh	hh	kk	hh	hh	hh	hk	kk	hk	hk	kk	hk	hk	hh	kk	hk	hk	hk	hk
CAFS2278	<hkxhk>			hk	hk	hh	hk	hk	hh	kk	hh	hh	hk	kk	kk	hh	hk	hk	kk	kk	hk	hk	hh	hh	hh	hk	hk	hh	kk	hk	hk	hh	hh	hk	kk	hk	kk	hk	hk	kk	hk	hk	hk	kk	kk	hh	hk	kk	kk
CAFS2366	<hkxhk>			hh	kk	hk	hk	hh	hk	kk	hk	hk	hk	hk	hk	hk	kk	hk	hk	kk	kk	hk	hk	hk	hk	kk	hk	hk	kk	kk	hk	hk	hh	kk	hk	hk	hk	hk	hk	hk	hk	hk	hk	hk	hk	hh	hk	hk	hk
CAFS2384	<hkxhk>			kk	hh	hk	hk	hh	hh	kk	hh	hh	hk	kk	kk	hh	kk	hk	kk	kk	kk	hk	hh	kk	kk	hk	hh	hk	kk	kk	hk	hk	kk	hh	hk	hk	hk	hk	kk	hk	hk	kk	kk	hk	hk	hh	hk	kk	kk
CAFS245	<hkxhk>			hk	..	hk	kk	hk	kk	hh	hk	hh	hk	hh	..	hk	kk	hk	hk	hk	kk	hk	kk	hk	..	kk	kk	hk	hh	kk	kk	hk	hk	hk	..	hh	hk	hk	kk	hh	hk	hk	hk	hh	hh	hk	..	kk	kk
CAFS254	<hkxhk>			..	..	kk	hh	hk	..	hk	hk	kk	..	hk	hk	hh	hk	hk	hk	hh	kk	hk	kk	hk	hh	kk	kk	hk	hk	hk	hh	hk	hh	hh	hk	hh	hk	hk	kk	hk	hk	hh	hh	hh	hk	hk	hk	hh	kk
CAFS431	<hkxhk>			hk	hk	kk	hk	hk	hk	hk	kk	hh	hk	kk	hh	hk	kk	kk	kk	hk	kk	hh	kk	hh	hh	hh	hk	hk	hk	hh	kk	hk	kk	hk	hh	hk	hk	kk	hk	hh	kk	hk	hk	kk	hh	hh	hk	kk	kk
CAFS437	<hkxhk>			kk	kk	hk	hk	kk	hk	hh	hk	hk	hh	hk	hk	hh	hh	hk	hk	kk	hk	hk	hk	hk	hk	hh	hk	hk	hh	hk	hh	hk	kk	kk	hk	hk	hk	..	hh	hk	kk	hk	hh	hk	hk	kk	hh	hk	hk
CAFS559	<hkxhk>			hh	hk	hk	kk	hk	hh	hk	hk	kk	kk	hk	hk	hk	hk	kk	hk	hk	hk	hk	hk	kk	hk	hh	hh	hk	hk	kk	hh	hk	kk	kk	hh	hh	hk	hh	kk	hk	hk	kk	hh	kk	hk	hk	hk	hk	hh
CAFS664	<hkxhk>			hk	hk	hk	hk	hk	hh	hk	hk	hk	hk	kh	kk	kk	kk	hh	hk	hh	hh	kk	hh	kk	hk	kk	kk	hk	hk	..	hk	hk	hh	hk	hk	kk	hk	hk	hh	hh	hk	hk	hk	hk	hh	hh	hk	hh	kk
CAFS676	<hkxhk>			hk	kk	hh	hk	kk	hh	hh	hk	hh	kk	hh	hh	hk	hk	hk	hk	hk	hh	kk	hh	hh	kk	hk	hk	hk	kk	..	hk	hh	hh	kk	hk	hk	hk	hh	hk	hh	kk	hh	kk	hk	kk	hk	kk	kk	hh
CAFS679	<hkxhk>			hh	hh	hk	hk	hk	hk	hk	hk	hk	hk	hk	hk	hk	kk	hh	hh	hk	hk	hk	hk	hk	hk	hk	hh	hk	hk	hk	hk	hk	hk	hk	kk	kk	hk	hh	kk	hh	hk	hk	kk	hh	kk	hk	hk	kk	hh
CAFS751	<hkxhk>			kk	hk	hh	hk	hk	hk	hk	hk	hk	hk	kk	hh	hk	hk	hk	hk	kk	hk	hk	hh	hk	hk	hk	hk	hk	kk	hh	kk	hh	hk	hk	hk	hk	hh	hk	hh	hk	hh	hk	hk	kk	hk	hh	hh	..	kk
CAFS773	<hkxhk>			hk	hk	hk	hh	kk	hh	kk	hk	kk	hk	hh	kk	hk	hh	hk	hk	hk	hh	hk	hh	hk	hk	hh	hh	hk	kk	hh	hh	hk	hk	hk	kk	kk	hk	hk	hk	kk	hk	hk	hk	kk	kk	hk	hk	hh	hh
CAFS82	<hkxhk>			hk	kk	hk	kk	kk	hk	hh	hh	hk	hk	hk	hk	hk	hh	hk	hk	hk	hh	hh	..	hk	hk	kk	hk	hk	kk	hk	hk	hk	hh	hk	hk	kk	hk	hh	hh	hk	kk	hh	hh	hk	hk	hk	hh	hk	hk
CAFS847	<hkxhk>			hk	hk	kk	hk	hk	hk	hk	hk	hh	hh	kk	hk	kk	hh	kk	hk	hh	hk	kk	hh	kk	hk	hk	kk	hk	kk	hh	kk	hk	hk	kk	hk	hk	hh	kk	hk	hk	hk	hk	hk	hk	hh	hk	hh	hk	kk
CAFS889	<hkxhk>			hk	hh	hk	kk	hk	kk	hh	hk	hh	hk	hh	hk	hh	kk	hk	hk	hk	kk	hk	kk	hk	hk	kk	hk	hk	hh	kk	kk	hk	hk	hk	hh	hh	hk	hk	kk	hk	hk	hk	hk	hh	hh	hk	hk	kk	kk
CAFS91	<hkxhk>			hk	hh	hh	hk	hh	hh	kk	hh	kk	hh	hk	hk	kk	hk	hh	hk	hh	kk	kk	kk	kk	hh	hh	hh	hk	hk	hh	hk	kk	kk	kk	kk	hh	kk	kk	hk	kk	hk	..	kk	kk	hk	hh	hk	hh	hh
CAFS1913-1	<nnxnp>			np	np	np	nn	np	np	..	np	nn	nn	np	nn	nn	np	nn	np	np	np	np	nn	nn	nn	nn	nn	np	nn	np	nn	nn	np	np	nn	np	np	np	nn	np	nn	nn	np	nn	nn	nn	nn	np	np
SNP7326	<nnxnp>			np	..	nn	nn	np	np	nn	np	nn	nn	np	nn	nn	nn	nn	np	np	nn	nn	nn	..	nn	np	np	np	nn	nn	np	..	nn	..	np	np	nn	np	nn	np	nn	..	np	nn	np	np	np	np	np
SNP30265	<lmxll>			ll	ll	..	ll	..	lm	ll	..	lm	lm	lm	lm	..	ll	ll	lm	ll	lm	ll	lm	..	ll	lm	lm	ll	ll	lm	ll	lm	ll	ll	lm	ll	ll	..	lm	..	lm	lm	ll	ll	ll	ll	ll	ll	lm
SNP3373	<nnxnp>			np	np	nn	nn	np	nn	nn	nn	nn	nn	nn	np	np	nn	np	nn	np	np	np	np	np	np	nn	np	nn	nn	np	np	np	np	nn	nn	np	np	np	nn	np	nn	np	nn	np	np	nn	np	np	np
SNP50873	<lmxll>			ll	ll	ll	lm	..	ll	ll	ll	lm	..	lm	ll	ll	ll	ll	lm	ll	lm	lm	..	..	lm	ll	ll	lm	lm	lm	lm	lm	lm	ll	lm	..	ll	ll	ll	ll	lm	lm	lm	ll	lm	ll	ll	ll	..
SNP20028	<nnxnp>			np	np	nn	np	np	nn	nn	nn	np	nn	np	nn	nn	nn	np	nn	nn	nn	nn	..	np	np	np	np	nn	nn	np	nn	nn	np	nn	nn	np	np	..	nn	np	np	..	np	np	np	nn	nn	nn	nn
SNP1842	<efxeg>			ef	..	fg	eg	eg	ef	eg	ef	ee	ef	fg	eg	fg	..	fg	fg	ee	eg	fg	ee	..	ef	eg	fg	eg	fg	eg	fg	ef	eg	fg	ee	ef	ee	eg	ef	ef	ef	..	..	ef	ee	ef	ee	..	fg
SNP67280	<nnxnp>			..	np	nn	np	np	nn	np	..	np	..	nn	..	nn	..	nn	..	nn	nn	np	..	..	np	..	nn	..	np	np	nn	np	nn	..	np	..	np	..	np	..	nn	..	..	nn	..	np	np	nn	..
SNP17483	<nnxnp>			np	..	..	np	np	nn	np	nn	nn	nn	np	nn	..	np	nn	..	np	..	nn	nn	..	nn	np	nn	..	np	np	nn	..	np	nn	nn	nn	np	..	np	np	np	..	nn	nn	np	np	nn	np	nn
SNP28473	<lmxll>			lm	..	..	lm	..	..	lm	..	ll	..	ll	..	..	..	ll	ll	ll	..	..	..	..	ll	ll	ll	ll	ll	ll	..	..	..	..	lm	lm	lm	lm	lm	lm	ll	lm	..	lm	lm	ll	ll	..	lm
SNP8440	<nnxnp>			nn	np	nn	nn	np	np	nn	np	np	nn	nn	nn	np	nn	np	nn	nn	nn	np	np	nn	nn	nn	np	nn	nn	np	np	nn	nn	np	np	nn	nn	np	nn	np	nn	np	nn	np	nn	np	np	nn	np
SNP78667	<nnxnp>			np	np	np	nn	nn	nn	np	nn	nn	np	nn	np	nn	nn	nn	nn	np	nn	np	nn	np	nn	..	nn	np	nn	nn	np	np	nn	nn	nn	..	nn	np	..	nn	np	nn	nn	np	nn	nn	np	nn	nn
SNP3318	<nnxnp>			nn	..	..	nn	nn	nn	np	..	np	nn	np	np	..	..	nn	nn	..	..	np	nn	..	np	nn	..	..	..	np	nn	nn	nn	nn	np	nn	np	np	np	np	nn	nn	..	nn	np	np	nn	nn	np
SNP7118	<lmxll>			lm	ll	ll	lm	lm	lm	ll	lm	ll	..	lm	lm	ll	lm	ll	lm	ll	lm	ll	ll	..	lm	lm	ll	ll	lm	ll	ll	ll	ll	lm	lm	ll	ll	lm	lm	lm	ll	ll	ll	lm	ll	lm	lm	lm	lm
SNP9502	<nnxnp>			nn	np	..	nn	..	np	..	nn	nn	..	np	np	..	..	np	nn	np	..	..	nn	..	np	nn	np	np	nn	nn	np	np	nn	nn	nn	..	..	np	nn	..	np	nn	np	np	np	nn	nn	..	nn
SNP46222	<lmxll>			lm	ll	..	lm	lm	ll	..	ll	lm	lm	ll	ll	..	ll	ll	lm	lm	ll	ll	lm	..	lm	lm	lm	..	ll	ll	lm	ll	ll	ll	ll	ll	ll	..	ll	ll	ll	lm	lm	..	ll	ll	..	lm	ll
SNP1053	<lmxll>			ll	lm	lm	ll	lm	lm	ll	ll	lm	ll	ll	ll	lm	ll	ll	lm	lm	ll	ll	ll	ll	ll	lm	lm	ll	lm	ll	ll	ll	lm	lm	ll	ll	lm	lm	ll	lm	lm	lm	lm	lm	lm	ll	ll	ll	lm
SNP5693	<nnxnp>			np	..	nn	nn	nn	nn	nn	np	nn	np	nn	np	np	nn	nn	nn	np	nn	np	np	nn	np	nn	..	nn	nn	np	nn	nn	np	nn	nn	nn	np	nn	np	nn	nn	nn	nn	nn	nn	nn	np	np	nn
SNP41127	<nnxnp>			nn	nn	..	nn	..	np	np	nn	np	..	np	np	..	np	..	nn	np	nn	..	..	..	np	np	..	np	..	np	np	nn	nn	..	nn	nn	nn	np	np	nn	np	..	nn	np	..	np	np	nn	nn
SNP2871	<lmxll>			lm	ll	lm	ll	lm	ll	lm	lm	lm	ll	ll	ll	lm	lm	lm	lm	lm	lm	lm	lm	lm	ll	ll	lm	lm	lm	lm	ll	ll	lm	..	lm	lm	ll	ll	lm	lm	ll	lm	lm	ll	ll	lm	ll	lm	ll
SNP24064	<lmxll>			lm	ll	ll	lm	lm	ll	lm	lm	lm	ll	lm	ll	lm	lm	ll	lm	lm	ll	lm	ll	ll	lm	lm	ll	lm	lm	ll	lm	ll	ll	lm	ll	lm	ll	lm	ll	lm	ll	ll	lm	lm	ll	ll	ll	lm	lm
SNP23723	<lmxll>			ll	..	lm	..	lm	ll	lm	ll	ll	ll	lm	lm	lm	..	lm	lm	lm	..	lm	..	..	lm	ll	..	..	lm	ll	lm	ll	..	ll	lm	ll	lm	ll	..	ll	lm	..	..	ll	..	ll	..	ll	ll
SNP50501	<lmxll>			..	ll	lm	..	..	lm	lm	lm	ll	..	lm	lm	..	ll	lm	..	lm	lm	ll	..	..	ll	ll	lm	..	..	lm	ll	lm	ll	..	ll	ll	..	lm	..	lm	..	lm	ll	lm	ll	ll	..	ll	lm
SNP14463	<nnxnp>			np	nn	np	nn	np	np	nn	np	nn	..	np	nn	np	nn	nn	nn	..	nn	nn	np	nn	nn	nn	np	np	np	nn	np	np	nn	np	nn	np	nn	np	np	np	..	np	np	nn	..	np	nn	np	np
SNP30606	<nnxnp>			nn	nn	nn	np	nn	np	np	nn	nn	np	np	..	..	np	np	np	np	np	nn	..	nn	nn	nn	np	np	np	nn	nn	np	nn	np	np	np	np	..	..	np	nn	nn	..	nn	np	np	nn	np	nn
SNP8800	<nnxnp>			np	np	nn	np	nn	np	np	nn	np	nn	np	nn	np	nn	nn	np	np	nn	np	np	np	np	nn	nn	nn	nn	np	np	np	..	nn	nn	np	..	nn	np	nn	nn	np	np	np	np	nn	np	np	np
SNP28646	<nnxnp>			np	np	nn	np	np	nn	np	nn	nn	np	np	np	nn	nn	nn	np	np	nn	nn	nn	np	np	np	..	nn	np	nn	nn	nn	nn	nn	np	np	nn	nn	nn	np	np	nn	nn	np	nn	nn	..	np	np
SNP10971	<lmxll>			lm	ll	lm	ll	ll	lm	ll	lm	ll	ll	lm	ll	lm	ll	lm	lm	ll	ll	lm	ll	lm	lm	ll	lm	ll	lm	ll	lm	ll	..	lm	ll	lm	ll	ll	lm	lm	lm	lm	ll	lm	ll	lm	ll	ll	lm
SNP26872	<nnxnp>			np	np	np	nn	nn	np	np	nn	nn	np	np	np	np	np	nn	np	nn	np	nn	np	np	np	..	np	nn	nn	nn	np	nn	..	nn	..	np	nn	nn	nn	nn	np	nn	np	nn	np	np	np	np	np
SNP9119	<nnxnp>			np	..	np	np	nn	np	np	nn	np	np	np	nn	..	nn	np	np	np	..	nn	nn	..	nn	np	np	np	..	np	nn	nn	..	nn	np	np	nn	nn	nn	nn	np	np	nn	nn	nn	np	..	np	nn
SNP30958	<lmxll>			ll	lm	ll	lm	ll	lm	lm	ll	ll	ll	lm	lm	ll	ll	ll	lm	lm	ll	lm	lm	lm	lm	lm	lm	lm	lm	lm	lm	ll	ll	lm	ll	lm	lm	ll	lm	lm	..	lm	ll	ll	ll	ll	ll	ll	lm
SNP8592	<hkxhk>			hk	hk	hk	hh	hk	hh	kk	..	hh	hk	kk	kk	..	hk	hk	hk	hk	hh	hh	hk	hk	hh	kk	kk	hk	hk	kk	kk	hk	hk	hk	hk	..	hh	hh	hh	hh	kk	hk	..	kk	hk	hk	kk	kk	hk
SNP7039	<lmxll>			ll	ll	ll	lm	ll	lm	ll	ll	ll	ll	ll	ll	ll	lm	lm	lm	lm	lm	lm	lm	lm	lm	lm	lm	ll	ll	lm	lm	ll	ll	lm	ll	ll	lm	ll	lm	ll	ll	ll	ll	ll	ll	lm	lm	lm	lm
SNP77139	<lmxll>			lm	lm	..	..	..	lm	ll	ll	ll	ll	lm	ll	lm	ll	ll	..	lm	..	ll	ll	..	lm	ll	ll	ll	ll	lm	..	..	lm	ll	ll	ll	lm	ll	..	ll	..	lm	..	ll	lm	lm	..	ll	ll
SNP78990	<nnxnp>			nn	..	np	nn	np	np	nn	nn	np	nn	nn	np	..	..	nn	np	nn	nn	np	..	..	np	nn	np	nn	nn	nn	np	nn	np	np	np	..	nn	nn	nn	nn	nn	np	np	np	nn	nn	np	np	nn
SNP65989	<lmxll>			lm	..	lm	lm	ll	lm	ll	..	ll	ll	..	..	lm	..	..	lm	lm	ll	..	ll	lm	lm	..	ll	lm	lm	lm	ll	lm	ll	ll	lm	lm	..	..	..	ll	ll	lm	lm	..	ll	ll	ll	..	lm
SNP2582	<nnxnp>			np	nn	np	nn	np	np	nn	nn	nn	np	nn	np	nn	nn	nn	np	nn	nn	np	np	np	nn	np	np	nn	np	np	np	np	nn	np	nn	np	np	nn	nn	np	nn	nn	nn	np	np	nn	nn	np	np
SNP16340	<lmxll>			lm	ll	ll	ll	..	ll	lm	ll	ll	ll	lm	lm	ll	ll	ll	ll	ll	ll	ll	ll	ll	ll	lm	lm	ll	lm	lm	lm	lm	lm	ll	ll	..	ll	ll	ll	ll	lm	lm	ll	lm	lm	ll	ll	lm	lm
SNP11641	<lmxll>			lm	lm	..	ll	lm	lm	ll	ll	lm	..	ll	ll	lm	ll	ll	ll	..	..	ll	ll	ll	ll	ll	lm	..	lm	ll	lm	ll	lm	lm	..	..	lm	lm	ll	ll	ll	lm	..	..	..	..	ll	..	lm
SNP59391	<lmxll>			lm	..	..	..	lm	lm	..	ll	ll	..	ll	ll	..	..	ll	ll	lm	..	..	..	..	lm	..	..	..	lm	ll	lm	ll	..	lm	ll	..	..	lm	..	lm	lm	..	lm	..	..	ll	ll	..	lm
SNP1463	<nnxnp>			nn	nn	..	np	nn	nn	nn	..	np	np	np	np	..	nn	nn	np	nn	..	np	nn	..	np	nn	np	np	nn	np	nn	..	nn	np	nn	..	np	np	nn	np	np	np	..	np	..	np	..	np	np
SNP1780	<lmxll>			ll	lm	..	ll	lm	lm	ll	ll	ll	ll	lm	ll	ll	lm	lm	ll	lm	..	lm	lm	ll	ll	lm	lm	lm	ll	ll	lm	lm	lm	lm	lm	ll	ll	lm	ll	lm	ll	ll	ll	ll	ll	lm	ll	lm	lm
SNP63255	<lmxll>			ll	..	ll	ll	..	lm	lm	lm	ll	ll	lm	ll	..	..	lm	lm	lm	lm	lm	ll	..	lm	ll	..	ll	ll	lm	ll	ll	lm	ll	lm	ll	ll	lm	..	lm	..	lm	lm	lm	..	..	lm	lm	lm
SNP59433	<lmxll>			ll	lm	ll	lm	lm	ll	..	ll	ll	..	ll	ll	lm	ll	ll	lm	ll	..	lm	ll	..	lm	lm	ll	ll	lm	ll	lm	ll	lm	lm	lm	lm	lm	ll	lm	ll	lm	ll	lm	ll	lm	lm	lm	lm	ll
SNP317	<nnxnp>			nn	np	np	np	np	nn	nn	nn	np	np	np	np	np	nn	nn	np	nn	np	np	nn	nn	nn	nn	nn	np	nn	nn	np	np	nn	nn	np	np	nn	np	np	np	np	np	np	np	nn	nn	nn	np	np
SNP10086	<nnxnp>			np	np	nn	np	nn	nn	np	nn	nn	np	nn	nn	np	np	np	nn	np	np	nn	nn	nn	nn	np	nn	np	np	np	nn	nn	nn	nn	nn	np	np	np	np	np	np	nn	nn	nn	np	np	nn	nn	np
SNP30223	<lmxll>			ll	lm	..	lm	..	ll	lm	..	lm	ll	ll	..	ll	ll	..	lm	lm	lm	lm	..	..	ll	ll	lm	lm	lm	ll	..	lm	ll	..	ll	..	ll	lm	..	lm	..	lm	..	ll	..	lm	..	ll	..
SNP36470	<nnxnp>			nn	..	..	np	..	np	np	nn	nn	np	np	nn	..	np	np	np	np	..	..	..	..	nn	..	np	np	np	nn	nn	np	..	np	np	np	np	nn	nn	np	nn	..	..	nn	np	np	nn	..	nn
SNP2632	<nnxnp>			np	nn	nn	np	np	nn	nn	np	np	nn	np	nn	..	np	nn	np	np	..	np	nn	..	nn	np	np	nn	nn	np	nn	np	nn	nn	np	np	nn	np	np	nn	np	np	nn	nn	nn	np	np	np	np
SNP30092	<nnxnp>			np	..	..	nn	nn	nn	..	..	np	nn	nn	nn	..	nn	..	nn	np	..	nn	np	np	nn	np	np	..	nn	np	nn	np	np	nn	nn	nn	np	np	np	..	..	..	np	np	..	np	np	nn	nn
SNP24608	<nnxnp>			..	np	..	..	..	np	np	nn	np	nn	np	np	..	np	nn	np	nn	nn	np	np	np	nn	nn	..	np	np	np	np	np	..	nn	np	nn	..	np	..	np	..	..	np	np	..	nn	nn	nn	nn
SNP2039	<hkxhk>			hk	hh	hh	hk	kk	hh	hh	hk	hh	kk	hh	hh	hh	hk	hk	hk	hk	hh	hk	hk	hk	hk	hk	hk	hk	hh	hk	hh	hh	hh	hh	hk	hk	hh	hk	hk	hh	hh	hk	kk	hh	..	hh	hk	hh	hk
SNP15266	<lmxll>			lm	ll	..	lm	ll	ll	lm	ll	ll	lm	lm	lm	ll	lm	lm	ll	ll	lm	ll	lm	..	lm	ll	ll	lm	ll	lm	lm	lm	ll	ll	lm	ll	ll	ll	lm	ll	ll	ll	ll	ll	ll	lm	lm	lm	ll
SNP14277	<nnxnp>			nn	nn	np	np	nn	np	nn	nn	np	np	..	nn	np	nn	np	np	nn	nn	np	nn	np	np	nn	nn	nn	np	nn	np	nn	np	np	nn	np	nn	nn	np	np	nn	nn	nn	nn	np	nn	np	np	nn
SNP24753	<nnxnp>			np	nn	nn	np	nn	..	np	nn	..	np	nn	..	nn	nn	np	nn	nn	nn	np	..	nn	np	nn	nn	np	np	nn	np	..	np	np	..	..	..	nn	..	np	..	nn	nn	np	nn	np	np	nn	np
SNP17678	<lmxll>			ll	ll	..	..	ll	lm	ll	ll	lm	..	lm	lm	lm	..	lm	ll	lm	ll	ll	ll	ll	lm	lm	lm	..	ll	ll	ll	lm	lm	ll	ll	ll	ll	lm	ll	lm	lm	ll	ll	lm	lm	lm	ll	ll	ll
SNP23866	<nnxnp>			np	nn	nn	np	np	np	nn	nn	nn	np	nn	np	nn	np	np	np	nn	np	nn	nn	nn	nn	np	np	np	nn	nn	np	np	np	nn	nn	np	nn	nn	nn	np	nn	nn	nn	nn	np	nn	np	nn	nn
SNP50799	<lmxll>			lm	ll	lm	ll	ll	lm	ll	..	ll	..	lm	lm	ll	..	ll	..	lm	lm	ll	lm	lm	ll	ll	lm	..	lm	lm	ll	lm	ll	..	ll	..	..	..	..	lm	ll	lm	..	lm	..	ll	ll	lm	lm
SNP16135	<nnxnp>			nn	..	..	..	np	nn	np	..	nn	np	nn	np	..	np	np	..	nn	..	..	..	np	nn	np	nn	..	np	np	np	nn	np	nn	np	..	np	np	nn	np	nn	nn	nn	nn	..	np	nn	nn	nn
SNP33465	<hkxhk>			hk	hk	kk	hk	kk	..	hh	kk	hh	kk	hk	hk	hk	hk	kk	hk	kk	kk	..	hh	hh	kk	kk	kk	hk	hk	hk	hk	hh	hh	hk	..	hk	hk	hh	hk	hh	hk	hk	hh	hh	hk	kk	hk	kk	kk
SNP19545	<lmxll>			lm	..	ll	ll	lm	lm	ll	..	ll	lm	lm	ll	ll	..	lm	ll	ll	lm	lm	..	lm	..	lm	ll	lm	ll	..	ll	ll	..	ll	lm	..	..	lm	..	..	..	lm	lm	ll	..	..	ll	ll	ll
SNP29816	<nnxnp>			np	..	nn	nn	np	nn	np	np	np	nn	np	nn	..	nn	np	np	nn	nn	nn	nn	..	nn	nn	np	np	nn	np	nn	nn	np	nn	np	np	np	nn	nn	nn	np	np	nn	nn	nn	np	np	np	nn
SNP21140	<lmxll>			lm	..	lm	lm	lm	lm	lm	lm	lm	ll	lm	ll	lm	..	ll	ll	lm	ll	ll	lm	..	lm	lm	ll	ll	..	lm	lm	ll	lm	lm	lm	ll	lm	ll	ll	ll	ll	..	lm	lm	..	lm	ll	..	ll
SNP60907	<lmxll>			lm	..	..	ll	lm	ll	ll	ll	ll	lm	ll	ll	lm	lm	ll	lm	ll	ll	ll	lm	..	lm	lm	lm	lm	lm	ll	ll	lm	ll	lm	ll	ll	ll	ll	..	lm	lm	ll	lm	ll	lm	ll	ll	ll	ll
SNP60035	<nnxnp>			nn	..	np	np	..	nn	np	np	np	nn	np	..	nn	..	np	nn	np	np	np	np	np	nn	np	nn	np	nn	np	..	np	np	..	np	np	..	..	np	..	..	nn	..	np	..	..	nn	np	nn
SNP16856	<nnxnp>			np	..	..	..	nn	..	np	np	nn	np	nn	np	..	nn	nn	nn	nn	..	np	np	..	nn	..	nn	nn	nn	nn	np	np	nn	nn	nn	..	np	nn	np	nn	nn	np	..	np	nn	np	np	np	nn
SNP4399	<nnxnp>			..	np	np	..	np	..	nn	np	nn	..	np	..	..	np	nn	np	np	np	np	..	..	nn	nn	..	np	..	np	..	..	np	np	nn	..	np	np	..	np	..	..	np	nn	..	..	..	np	np
SNP24042	<nnxnp>			nn	..	nn	nn	..	nn	nn	np	np	np	np	..	..	nn	np	..	nn	..	np	..	nn	np	nn	nn	nn	nn	np	..	np	nn	np	np	..	..	..	..	..	..	..	np	np	..	np	..	..	nn
SNP5966	<nnxnp>			np	np	nn	nn	np	np	nn	np	nn	nn	np	nn	nn	nn	nn	nn	np	nn	nn	nn	nn	nn	np	np	np	nn	nn	np	nn	nn	nn	np	np	nn	np	nn	np	nn	nn	np	nn	np	np	np	np	np
SNP33038	<lmxll>			lm	lm	lm	ll	..	ll	lm	ll	lm	ll	ll	lm	ll	ll	ll	ll	lm	ll	ll	..	lm	ll	..	..	..	..	lm	lm	lm	ll	lm	lm	lm	lm	lm	ll	ll	ll	..	ll	ll	..	ll	ll	lm	lm
SNP3832	<lmxll>			ll	lm	ll	lm	lm	ll	ll	ll	ll	lm	ll	ll	lm	lm	ll	lm	ll	ll	lm	ll	..	lm	lm	ll	lm	lm	ll	lm	ll	lm	lm	lm	lm	lm	ll	lm	ll	lm	ll	lm	ll	lm	lm	lm	lm	ll
SNP9013	<lmxll>			..	..	lm	ll	ll	lm	ll	ll	ll	lm	ll	lm	lm	..	lm	lm	lm	..	ll	..	..	ll	lm	lm	lm	lm	lm	ll	lm	lm	lm	ll	..	lm	lm	..	lm	lm	..	ll	lm	lm	lm	..	lm	ll
SNP10798	<nnxnp>			nn	np	nn	nn	np	np	np	nn	np	nn	np	np	nn	np	nn	np	np	np	nn	np	nn	np	np	nn	np	nn	np	np	nn	nn	nn	nn	nn	nn	np	np	nn	np	nn	nn	np	np	np	np	nn	nn
SNP12720	<nnxnp>			nn	nn	np	..	np	np	np	np	np	np	nn	np	nn	nn	np	np	np	np	np	np	nn	nn	np	nn	..	np	nn	np	np	np	np	np	nn	nn	np	nn	nn	nn	np	nn	np	np	np	np	nn	np
SNP19267	<nnxnp>			np	..	np	..	nn	..	nn	np	np	..	np	np	np	np	np	nn	nn	np	nn	np	np	nn	nn	np	nn	nn	np	..	nn	..	nn	np	..	np	np	..	nn	nn	nn	np	nn	np	nn	..	..	nn
SNP31470	<nnxnp>			np	np	np	nn	np	np	..	..	nn	..	np	nn	np	nn	..	nn	np	nn	..	np	nn	nn	np	np	..	np	nn	np	nn	..	..	nn	np	nn	np	..	np	nn	np	np	..	np	np	nn	nn	np
SNP38397	<lmxll>			lm	..	ll	ll	lm	lm	lm	ll	ll	ll	ll	lm	..	..	lm	lm	ll	ll	lm	..	..	lm	ll	ll	ll	lm	ll	lm	ll	lm	ll	lm	lm	lm	ll	..	ll	ll	ll	lm	ll	..	lm	ll	ll	ll
SNP67958	<nnxnp>			nn	np	np	nn	..	nn	nn	np	np	nn	np	np	..	np	nn	np	np	np	nn	nn	..	nn	np	nn	nn	np	np	nn	np	nn	np	np	np	nn	np	..	np	nn	..	np	nn	np	nn	nn	nn	nn
SNP27030	<lmxll>			ll	..	ll	ll	..	..	..	lm	ll	ll	lm	ll	..	..	lm	lm	lm	..	ll	..	ll	lm	ll	ll	lm	lm	ll	lm	ll	lm	lm	lm	..	lm	ll	lm	ll	lm	..	..	lm	lm	ll	..	lm	lm
SNP1665	<nnxnp>			np	nn	nn	np	np	nn	nn	np	np	nn	np	nn	..	np	nn	np	np	nn	np	nn	nn	nn	np	np	nn	nn	np	nn	np	nn	nn	np	..	nn	np	nn	nn	np	np	nn	nn	nn	np	nn	np	np
SNP10559	<nnxnp>			..	np	..	nn	nn	nn	nn	nn	nn	nn	np	np	nn	np	np	nn	np	np	np	..	nn	np	nn	nn	nn	np	np	nn	np	..	nn	nn	np	np	np	nn	np	nn	np	..	nn	np	np	np	np	np
SNP74181	<nnxnp>			nn	..	..	nn	np	np	nn	..	nn	..	nn	np	..	..	nn	nn	nn	nn	np	nn	..	nn	np	nn	nn	np	np	..	..	np	..	nn	..	np	np	..	..	nn	..	np	..	np	nn	np	np	nn
SNP13010	<lmxll>			lm	lm	..	ll	ll	ll	ll	ll	lm	ll	lm	lm	..	..	ll	ll	lm	ll	..	ll	lm	lm	ll	ll	ll	ll	lm	lm	lm	ll	lm	ll	lm	ll	ll	ll	ll	ll	..	..	ll	ll	ll	..	lm	lm
SNP78903	<nnxnp>			np	np	..	np	..	np	nn	..	np	..	np	nn	nn	..	..	..	..	np	nn	np	nn	np	np	nn	..	np	nn	np	np	..	np	..	nn	..	..	..	nn	..	np	..	np	nn	nn	np	..	..
SNP16674	<nnxnp>			np	np	nn	np	nn	nn	nn	nn	nn	nn	np	nn	np	np	nn	nn	nn	nn	nn	nn	np	np	nn	np	nn	nn	np	nn	nn	nn	nn	nn	nn	np	np	np	np	nn	nn	np	nn	nn	nn	nn	np	nn
CAFS3617-1	<abxaa>			aa	ab	aa	aa	ab	ab	ab	aa	aa	ab	ab	ab	ab	aa	ab	ab	aa	ab	aa	aa	aa	ab	aa	ab	ab	ab	aa	aa	aa	ab	ab	aa	ab	..	aa	ab	..	aa	ab	ab	aa	..	ab	aa	ab	aa
CAFS3617-2	<abxcd>			ad	ca	ca	ca	cb	bd	bd	cb	ca	ad	cb	ad	ad	ca	cb	ca	ca	cb	ad	ad	ad	ca	cb	ca	ca	ca	..	ad	bd	ca	cb	ca	cb	..	ca	bd	..	cb	..	ad	bd	..	bd	bd	bd	ca
CAFS3620	<aaxab>			aa	ba	ba	ba	aa	ba	aa	ba	aa	ba	ba	..	ba	ba	ba	ba	aa	aa	aa	ba	ba	ba	aa	aa	aa	ba	aa	ba	aa	ba	ba	aa	ba	aa	aa	ba	ba	aa	aa	aa	aa	ba	aa	ba	aa	aa
CAFS3625	<abxcd>			cb	ad	cb	ad	ad	bd	ad	cb	ac	ac	ac	bd	cb	ac	bd	ad	ac	ad	ad	ac	cb	bd	bd	ad	cb	bd	bd	ac	cb	ad	cb	cb	cb	ac	bd	bd	ac	ac	cb	cb	bd	ac	ac	ac	ac	..
CAFS3629	<aaxab>			ba	ba	aa	aa	aa	aa	aa	aa	ba	ba	aa	ba	aa	aa	aa	ba	ba	ba	aa	ba	aa	aa	aa	ba	ba	ba	aa	aa	aa	aa	aa	ba	ba	aa	ba	ba	aa	aa	aa	aa	ba	aa	aa	ba	aa	ba
CAFS3630	<aaxab>			ab	ab	aa	aa	ab	ab	ab	ab	aa	ab	ab	ab	aa	aa	aa	aa	aa	ab	aa	ab	ab	..	ab	..	aa	ab	aa	ab	aa	ab	ab	aa	ab	aa	..	aa	aa	ab	aa	ab	aa	ab	ab	aa	ab	ab
CAFS3641	<abxaa>			aa	aa	aa	aa	aa	aa	aa	aa	ba	aa	aa	..	aa	aa	aa	ba	aa	ba	ba	aa	aa	ba	aa	aa	ba	aa	..	ba	aa	aa	aa	aa	ba	aa	aa	aa	aa	aa	ba	ba	aa	..	aa	aa	..	aa
CAFS3653	<abxac>			ca	ca	aa	aa	ab	ab	ab	ca	ca	aa	ab	ca	ca	aa	cb	aa	ca	cb	ca	ca	aa	..	ab	aa	ca	aa	ca	aa	ab	ca	cb	aa	ab	cb	aa	cb	ca	ab	aa	aa	ab	aa	ab	cb	ca	aa
CAFS3655	<abxcd>			ad	cb	ca	ca	cb	..	cb	ca	cb	bd	bd	ad	ca	bd	bd	ad	ad	cb	cb	bd	ad	ca	..	bd	ca	ca	ca	bd	ad	cb	..	ad	ad	bd	ca	ca	bd	bd	ad	ad	..	bd	bd	bd	bd	ad
CAFS3658	<aaxab>			ba	ba	ba	aa	aa	aa	aa	aa	ba	ba	aa	aa	aa	aa	aa	ba	ba	ba	aa	ba	ba	aa	aa	aa	ba	aa	aa	aa	aa	aa	aa	ba	ba	ba	aa	aa	ba	..	aa	aa	ba	aa	aa	aa	ba	aa
CAFS3652	<aaxab>			ab	ab	ab	ab	ab	..	..	ab	aa	aa	aa	aa	..	ab	aa	ab	ab	ab	aa	aa	aa	..	aa	aa	ab	aa	ab	..	aa	ab	..	aa	ab	ab	ab	aa	ab	aa	aa	ab	aa	aa	aa	aa	ab	ab
CAFS3801	<aaxab>			aa	ba	aa	aa	ba	ba	aa	ba	ba	ba	aa	ba	aa	ba	ba	ba	ba	aa	ba	ba	aa	aa	ba	ba	ba	aa	aa	aa	aa	aa	ba	ba	aa	..	aa	ba	ba	ba	ba	ba	aa	aa	ba	aa	aa	ba
CAFS3659	<aaxab>			aa	ab	aa	ab	ab	aa	aa	ab	ab	ab	ab	ab	aa	aa	ab	ab	aa	ab	..	ab	ab	aa	ab	ab	ab	aa	aa	aa	aa	aa	ab	ab	ab	ab	aa	ab	aa	ab	ab	aa	ab	aa	ab	ab	aa	ab
CAFS3662	<aaxab>			aa	ba	aa	ba	aa	aa	aa	aa	aa	ba	aa	ba	aa	aa	aa	ba	ba	aa	aa	aa	aa	aa	aa	aa	ba	aa	aa	ba	aa	aa	aa	aa	ba	..	aa	aa	aa	aa	aa	ba	aa	aa	aa	aa	aa	ba
CAFS3698	<abxaa>			ba	aa	aa	aa	aa	ba	aa	aa	aa	aa	aa	..	..	..	aa	aa	ba	ba	ba	aa	aa	aa	ba	ba	ba	ba	aa	aa	ba	aa	aa	ba	ba	ba	aa	ba	ba	ba	ba	aa	aa	ba	aa	..	ba	aa
CAFS3710	<aaxab>			aa	aa	aa	..	aa	aa	..	aa	ab	ab	..	..	..	aa	ab	aa	aa	aa	aa	ab	..	ab	aa	aa	aa	..	..	..	ab	aa	ab	ab	ab	..	ab	aa	aa	ab	..	ab	ab	..	ab	ab	aa	aa
CAFS3639	<abxcd>			ca	ca	ca	db	cb	ad	ca	ca	cb	ca	db	ad	ca	ad	ca	cb	ca	cb	cb	db	ca	cb	ad	ad	cb	db	cb	cb	db	db	ad	db	cb	ad	ca	ad	ad	db	cb	cb	ca	db	ca	ca	db	ca
CAFS3666	<abxcd>			cb	cb	..	..	..	..	db	ac	db	ac	ad	bd	ad	ad	ad	ad	db	..	..	ac	db	..	..	ac	ac	ac	..	cb	..	ad	..	ac	cb	..	ac	ac	..	..	..	..	ac	..	..	ad	..	cb
CAFS3759	<hkxhk>			hk	kk	kk	hk	kk	..	..	kk	hk	kk	hk	kk	kk	..	hk	hk	hk	hk	hk	..	hk	hh	hk	kk	hk	hk	hh	hk	hk	hh	..	hk	hk	hh	hk	kk	kk	hh	hk	hk	hk	hh	..	hh	hk	kk
CAFS3760	<abxac>			bc	ac	aa	ac	ac	aa	bc	aa	aa	ac	bc	bc	aa	ab	ab	bc	bc	ab	ab	aa	bc	bc	ac	ac	aa	bc	ab	ab	aa	ab	aa	bc	ac	aa	ab	ab	bc	ac	ab	ab	bc	aa	aa	ab	bc	bc
CAFS3772	<aaxab>			aa	ba	aa	ba	ba	ba	ba	aa	aa	aa	aa	ba	aa	aa	ba	ba	aa	ba	ba	aa	aa	ba	ba	ba	aa	ba	ba	aa	aa	ba	aa	aa	aa	aa	ba	ba	aa	aa	aa	aa	ba	aa	aa	aa	aa	aa
CAFS3779	<hkxhk>			kk	hk	hk	..	hk	..	kk	hk	kk	kk	hk	hh	hk	hk	kk	hk	kk	hk	hk	hk	hk	hk	kk	kk	kk	hk	hk	hk	hk	hk	hh	hk	kk	hh	hk	hk	..	kk	hk	hk	hk	hh	hk	hk	hk	hk
CAFS3879	<aaxab>			ab	aa	..	aa	aa	ab	aa	aa	ab	aa	ab	aa	ab	ab	ab	ab	ab	aa	ab	aa	aa	aa	..	ab	ab	aa	ab	..	ab	aa	aa	ab	aa	..	aa	ab	ab	aa	ab	aa	ab	aa	aa	ab	ab	aa
CAFS3868-1	<abxcd>			ad	cb	ca	cb	cb	cb	ad	ad	cb	cb	cb	cb	cb	ad	ad	ad	db	ad	ca	cb	ad	ad	ad	cb	db	cb	cb	ad	ca	cb	ca	ad	ad	ca	ad	ca	db	ad	db	ad	cb	cb	ca	db	db	ad
CAFS3868-2	<hkxhk>			hh	kk	hh	kk	..	hh	hk	hk	kk	hk	..	hk	hh	kk	kk	hk	..	hk	hk	hk	kk	hk	hk	hh	..	hh	kk	hh	hh	kk	hk	hk	hh	hk	hh	..	..	hk	hh	hh	kk	..	..	kk	..	hh
CAFS3869	<aaxab>			aa	ba	..	aa	aa	aa	aa	aa	ba	ba	ba	aa	aa	aa	aa	aa	ba	ba	aa	aa	aa	aa	ba	ba	aa	ba	ba	ba	ba	ba	aa	ba	ba	ba	ba	ba	aa	aa	aa	ba	aa	ba	aa	ba	ba	ba
CAFS3875	<aaxab>			ba	aa	aa	ba	ba	aa	ba	ba	ba	ba	..	aa	aa	ba	ba	aa	ba	ba	ba	ba	aa	ba	aa	aa	ba	ba	ba	ba	ba	aa	aa	aa	ba	ba	aa	ba	ba	ba	ba	aa	aa	ba	aa	ba	aa	aa
CAFS3876	<aaxab>			aa	aa	aa	ab	aa	aa	aa	aa	ab	aa	aa	aa	aa	aa	ab	aa	ab	..	ab	aa	aa	..	ab	aa	ab	..	..	aa	ab	ab	ab	ab	aa	ab	ab	aa	..	ab	ab	aa	ab	aa	aa	ab	..	ab
CAFS3882	<abxac>			aa	cb	ca	ba	ca	cb	aa	cb	ba	ba	aa	aa	ca	cb	ca	ca	ba	cb	ca	ca	cb	aa	ca	ba	ca	..	..	cb	aa	..	..	cb	ca	..	cb	aa	ba	ca	cb	aa	ba	aa	aa	ba	ba	aa
CAFS3878	<abxac>			bc	ba	ba	ca	ba	ca	ba	bc	ba	bc	ba	bc	ba	bc	aa	aa	aa	ca	aa	ca	ca	ca	bc	aa	bc	ba	ca	ca	bc	bc	aa	ba	ba	ba	ba	bc	bc	bc	bc	bc	bc	..	..	aa	ca	bc
CAFS3883	<abxaa>			ba	aa	ba	aa	..	aa	ba	aa	aa	aa	ba	ba	ba	aa	ba	ba	aa	aa	ba	ba	aa	ba	ba	aa	ba	ba	aa	aa	ba	aa	ba	aa	ba	..	aa	ba	aa	ba	aa	ba	aa	..	ba	aa	aa	ba
CAFS3884	<aaxab>			ba	ba	aa	aa	aa	aa	aa	aa	ba	ba	ba	aa	aa	aa	aa	aa	ba	ba	aa	aa	aa	aa	aa	aa	ba	ba	aa	ba	ba	ba	aa	aa	aa	aa	aa	ba	aa	aa	aa	aa	aa	aa	ba	aa	aa	aa
CAFS3903	<aaxab>			aa	ab	..	..	ab	ab	aa	ab	ab	ab	aa	..	aa	ab	ab	aa	aa	aa	..	ab	aa	aa	..	ab	ab	ab	aa	aa	aa	aa	aa	aa	aa	..	aa	ab	aa	ab	aa	ab	ab	..	aa	ab	aa	aa
CAFS3898	<abxaa>			aa	ab	ab	ab	aa	ab	ab	aa	ab	aa	aa	aa	aa	aa	aa	ab	ab	ab	ab	aa	aa	aa	aa	ab	ab	ab	aa	aa	ab	ab	aa	aa	aa	..	ab	aa	ab	aa	aa	ab	aa	aa	ab	aa	aa	aa
CAFS3900	<abxaa>			aa	ba	aa	aa	aa	aa	aa	aa	aa	aa	..	..	..	ba	ba	..	ba	..	aa	ba	ba	aa	ba	..	ba	aa	aa	aa	aa	aa	ba	ba	ba	..	aa	aa	ba	ba	ba	ba	ba	ba	ba	aa	ba	ba
CAFS3731	<abxcd>			cb	cb	..	bd	cb	ac	..	ac	ac	ac	ad	ad	cb	cb	cb	ac	bd	..	cb	ad	cb	..	ac	ac	bd	cb	ad	bd	ac	..	..	ad	bd	..	cb	ac	..	..	..	bd	bd	..	cb	bd	bd	cb
CAFS3738	<hkxhk>			hk	kk	hk	hh	kk	hh	kk	hk	kk	hk	kk	hk	kk	hh	hk	hk	hk	hh	hk	hh	hk	hh	hh	hk	hk	kk	..	hh	hk	hh	hk	kk	kk	hh	hk	hh	hk	hk	..	hk	kk	kk	hk	hk	hh	hh
CAFS3744	<abxaa>			aa	aa	aa	ab	aa	aa	aa	aa	ab	aa	ab	aa	aa	aa	aa	ab	aa	ab	ab	ab	aa	ab	aa	aa	ab	ab	ab	ab	aa	ab	aa	ab	ab	aa	aa	aa	aa	aa	..	ab	aa	..	aa	aa	ab	aa
CAFS3739	<aaxab>			aa	aa	ba	aa	ba	aa	aa	ba	aa	ba	ba	ba	aa	ba	ba	aa	aa	ba	ba	aa	aa	aa	ba	ba	ba	ba	aa	aa	aa	ba	ba	ba	aa	ba	ba	aa	ba	ba	ba	aa	aa	..	ba	ba	aa	aa
CAFS3837	<abxaa>			aa	ab	..	ab	..	aa	aa	aa	aa	ab	aa	aa	aa	ab	aa	ab	aa	aa	ab	ab	aa	aa	..	aa	ab	ab	ab	ab	aa	ab	ab	ab	ab	aa	aa	ab	ab	aa	..	ab	ab	ab	ab	ab	ab	aa
CAFS3838	<hkxhk>			hk	kk	kk	hh	hk	hk	hk	hk	hk	hk	hk	hh	hk	hk	hk	hk	kk	hk	kk	hk	hh	hh	hh	hk	kk	hh	kk	hk	hk	kk	hk	hh	kk	hk	hk	hh	hk	hk	hk	kk	kk	hk	hh	hh	hk	hk
CAFS3834	<abxac>			ab	ac	bc	ac	aa	bc	ac	aa	ac	aa	ab	aa	ab	ac	bc	ab	aa	ac	bc	aa	bc	ab	ac	ab	aa	bc	ac	ab	ab	..	ab	aa	ab	ac	ac	bc	bc	ab	ab	ac	ab	aa	ab	aa	ac	ab
CAFS3823	<aaxab>			aa	aa	ab	ab	aa	ab	ab	ab	ab	aa	ab	..	aa	ab	ab	aa	aa	aa	aa	aa	aa	..	ab	aa	ab	ab	..	aa	..	..	ab	ab	aa	aa	ab	ab	aa	..	aa	ab	aa	aa	ab	ab	aa	..
CAFS3668	<abxac>			cb	cb	ab	aa	ac	ab	aa	aa	ab	aa	aa	ac	ac	aa	cb	aa	cb	ac	ac	ac	ac	..	ab	cb	aa	ab	ac	cb	cb	cb	aa	aa	ac	aa	cb	ab	aa	aa	ac	aa	ac	cb	ab	cb	cb	cb
CAFS3672	<aaxab>			aa	aa	ab	..	aa	ab	ab	ab	aa	ab	..	aa	..	ab	ab	ab	ab	ab	..	aa	aa	aa	ab	ab	ab	ab	aa	aa	ab	aa	aa	ab	ab	ab	aa	ab	ab	ab	..	aa	ab	aa	ab	aa	ab	aa
CAFS3673	<aaxab>			aa	aa	aa	ab	aa	ab	ab	ab	aa	ab	aa	aa	aa	ab	ab	ab	ab	ab	aa	aa	aa	aa	aa	ab	ab	ab	aa	aa	ab	aa	ab	ab	aa	..	aa	aa	ab	aa	aa	aa	ab	ab	ab	aa	ab	aa
CAFS3674	<abxcd>			ac	ad	ac	ad	ad	..	ad	cb	ac	ac	bd	ad	ad	ac	bd	bd	bd	..	..	ad	ac	..	ac	ad	bd	..	..	..	ad	bd	cb	cb	ad	..	ac	..	ad	cb	cb	ac	bd	..	ad	bd	bd	bd
CAFS3680	<abxac>			aa	ba	aa	ca	ba	ca	ca	cb	aa	ca	ba	cb	cb	ca	ca	ba	ca	ba	ca	ca	ca	ba	..	aa	aa	ca	ba	aa	aa	cb	aa	aa	ca	ca	cb	ca	ba	ca	ca	ba	ca	cb	aa	aa	ca	ba
CAFS3681	<aaxab>			aa	aa	ab	ab	aa	ab	ab	aa	aa	aa	ab	ab	aa	..	aa	ab	aa	ab	aa	aa	aa	aa	ab	aa	ab	ab	..	aa	aa	aa	aa	aa	ab	aa	ab	aa	aa	ab	..	ab	aa	ab	ab	aa	ab	ab
CAFS3683	<abxaa>			aa	aa	aa	ba	aa	..	..	aa	ba	ba	aa	ba	..	ba	ba	ba	ba	aa	ba	ba	aa	ba	ba	ba	ba	aa	ba	aa	aa	aa	ba	aa	aa	ba	ba	ba	ba	aa	ba	ba	aa	aa	ba	ba	ba	ba
CAFS3688	<abxcd>			db	da	ca	ca	db	da	ca	db	cb	cb	..	..	da	db	da	db	db	ca	..	cb	ca	..	db	db	db	da	..	cb	ca	..	db	ca	ca	ca	ca	ca	da	..	..	db	ca	ca	ca	ca	db	..
CAFS3692	<abxcd>			ad	cb	ac	..	cb	cb	cb	ac	ac	bd	ac	db	cb	cb	cb	db	db	db	ad	db	db	ac	cb	db	bd	bd	..	bd	db	ad	db	db	cb	db	ac	bd	db	ad	db	bd	bd	..	ac	cb	ac	ac
CAFS3693	<abxcd>			ac	bd	ad	ad	bd	..	bd	ad	ad	bd	..	cb	..	bd	bd	cb	cb	cb	ac	cb	cb	ad	bd	cb	bd	bd	cb	bd	cb	ac	cb	cb	bd	cb	ad	bd	..	..	cb	bd	bd	cb	ad	..	ad	ad
CAFS3699	<abxac>			aa	aa	aa	..	aa	ca	cb	aa	ab	ab	aa	ca	aa	cb	ca	cb	ab	ca	aa	cb	ab	ab	cb	aa	cb	cb	ab	ca	ca	ca	ab	ca	ab	ca	aa	ca	aa	aa	ab	cb	cb	ab	ab	aa	ca	aa
CAFS3700	<hkxhk>			kk	kk	kk	kk	kk	hk	hh	hk	hk	hk	kk	hk	kk	hh	hk	hh	hk	hk	kk	hh	hk	hk	hh	kk	hh	hh	hk	hk	hk	hk	hh	hk	hk	hk	kk	hh	kk	kk	hk	hh	hh	hk	hk	kk	hk	kk
CAFS3705	<aaxab>			aa	aa	ab	aa	ab	aa	ab	ab	aa	ab	aa	aa	aa	ab	aa	aa	aa	aa	aa	aa	ab	aa	ab	aa	ab	ab	aa	ab	aa	aa	aa	ab	aa	aa	aa	aa	aa	aa	aa	aa	aa	aa	ab	aa	aa	aa
CAFS3743	<aaxab>			ba	ba	aa	aa	ba	aa	ba	aa	ba	aa	..	..	aa	ba	aa	ba	ba	aa	ba	aa	aa	ba	aa	ba	aa	aa	ba	ba	ba	ba	ba	aa	aa	ba	aa	ba	aa	ba	ba	ba	aa	aa	ba	aa	ba	aa
CAFS3734	<hkxhk>			hk	hk	hk	hh	hk	hk	hk	hh	hk	hk	hk	kk	kk	kk	kk	hk	hh	hh	hk	kk	hk	kk	hh	hh	hh	hk	hk	hk	kk	hk	hh	..	kk	kk	hk	hh	hh	hk	hh	kk	hk	hh	kk	hk	hh	hh
CAFS3741	<aaxab>			aa	aa	aa	aa	aa	aa	aa	ba	aa	aa	aa	aa	aa	aa	aa	aa	ba	aa	aa	aa	aa	aa	ba	ba	ba	ba	aa	ba	ba	ba	aa	ba	ba	aa	ba	ba	ba	aa	ba	ba	ba	aa	aa	ba	ba	ba
CAFS3742	<aaxab>			ab	aa	ab	ab	aa	aa	ab	aa	ab	ab	ab	aa	ab	aa	ab	aa	ab	ab	aa	ab	ab	ab	aa	ab	ab	aa	aa	ab	ab	aa	ab	ab	ab	ab	aa	ab	ab	aa	ab	aa	ab	aa	ab	aa	ab	ab
CAFS3755	<abxcd>			db	da	db	ca	db	ca	cb	cb	ca	db	ca	db	db	ca	cb	cb	cb	cb	da	db	db	cb	da	cb	cb	cb	db	db	bd	db	ca	cb	cb	ca	db	da	cb	da	ca	cb	db	ca	ca	db	cb	cb
CAFS3756	<aaxab>			ab	aa	ab	aa	aa	ab	ab	..	ab	ab	aa	aa	aa	ab	aa	aa	aa	aa	aa	aa	ab	ab	ab	ab	aa	ab	aa	aa	ab	ab	ab	ab	ab	ab	ab	ab	ab	aa	ab	aa	aa	ab	ab	ab	ab	aa
CAFS3762	<abxaa>			ab	ab	ab	aa	aa	ab	aa	aa	ab	aa	aa	aa	aa	aa	ab	aa	ab	aa	aa	aa	aa	ab	ab	ab	aa	ab	..	ab	ab	ab	aa	aa	aa	aa	ab	ab	ab	aa	aa	aa	aa	ab	ab	ab	ab	ab
CAFS3757	<aaxab>			ab	aa	ab	aa	aa	ab	ab	aa	aa	aa	aa	aa	ab	ab	aa	aa	ab	aa	aa	aa	ab	ab	aa	aa	aa	ab	ab	ab	ab	ab	ab	aa	aa	aa	ab	aa	ab	aa	ab	aa	aa	aa	aa	aa	ab	ab
CAFS3752	<aaxab>			ab	ab	..	ab	..	ab	ab	aa	aa	aa	..	..	ab	aa	aa	ab	aa	aa	..	aa	aa	..	aa	ab	aa	ab	aa	ab	aa	ab	aa	ab	aa	..	aa	aa	aa	ab	aa	..	ab	..	ab	aa	aa	ab
CAFS3758	<aaxab>			ba	ba	ba	aa	ba	aa	ba	aa	aa	ba	ba	aa	aa	aa	ba	aa	aa	aa	ba	ba	aa	aa	ba	ba	ba	ba	ba	aa	aa	aa	ba	aa	aa	ba	aa	aa	ba	ba	aa	ba	ba	ba	ba	ba	aa	ba
CAFS3770	<abxaa>			aa	ba	aa	ba	ba	aa	aa	aa	aa	ba	aa	aa	aa	ba	aa	ba	aa	aa	ba	aa	aa	ba	ba	aa	ba	ba	aa	ba	aa	aa	ba	ba	ba	ba	aa	ba	aa	aa	aa	ba	ba	ba	ba	ba	ba	aa
CAFS3753	<abxaa>			ba	aa	aa	aa	ba	aa	ba	ba	ba	ba	..	aa	ba	ba	ba	aa	ba	ba	ba	ba	ba	ba	ba	ba	ba	ba	aa	ba	ba	aa	aa	aa	ba	aa	ba	ba	ba	ba	aa	ba	ba	aa	aa	aa	aa	ba
CAFS3793	<abxac>			aa	ac	ac	bc	ac	aa	aa	ac	bc	ac	bc	ac	ac	ac	aa	ac	aa	ac	bc	ba	aa	ba	aa	aa	ac	bc	ba	bc	bc	ba	aa	..	bc	aa	..	ac	ac	ac	bc	bc	ac	ba	aa	aa	bc	ac
CAFS3776	<abxaa>			ab	ab	ab	aa	aa	aa	aa	ab	ab	aa	ab	ab	aa	ab	aa	aa	aa	aa	ab	aa	ab	ab	ab	ab	aa	aa	aa	aa	aa	aa	ab	aa	ab	aa	aa	aa	ab	ab	aa	aa	ab	aa	aa	aa	ab	ab
CAFS3777	<abxac>			ca	ba	bc	ba	aa	aa	bc	aa	ca	aa	..	ca	bc	aa	ba	ca	ca	aa	bc	ca	aa	bc	ca	ba	ba	aa	aa	bc	aa	aa	bc	aa	bc	aa	ca	aa	bc	bc	aa	aa	bc	bc	aa	ba	bc	bc
CAFS3778	<abxac>			ba	ba	bc	bc	ba	..	..	..	ba	ba	aa	bc	ba	aa	aa	ba	ba	ba	ac	aa	bc	bc	ba	ba	aa	aa	..	ba	ac	..	ba	aa	ac	..	ac	ba	aa	bc	ba	ac	bc	..	aa	ba	aa	aa
CAFS3784	<hkxhk>			hk	hk	kk	hk	hk	kk	kk	kk	hk	kk	kk	hk	hk	hk	kk	hk	hk	hk	hk	hk	hk	hk	hk	hk	hk	hk	hk	hk	kk	hk	hk	hk	hk	hk	hk	kk	hk	hk	hk	hk	hk	hh	hh	hk	hh	hh
CAFS3790	<abxac>			ba	ac	ac	aa	ba	ba	ba	aa	ac	ac	ac	bc	bc	aa	bc	ba	aa	aa	ba	bc	ac	bc	aa	aa	aa	ba	ac	ba	bc	ba	aa	bc	bc	bc	ac	aa	aa	ac	aa	bc	ac	aa	bc	ac	aa	aa
CAFS3797	<hkxhk>			hk	hh	kk	kk	kk	..	hk	..	hk	kk	hk	hk	..	hk	hh	hk	hk	hk	hh	hk	hk	hk	hk	hk	kk	hk	hh	hh	hk	hk	hh	hh	hk	kk	hh	hk	hh	kk	hh	hk	hh	hk	hh	hh	hk	hh
CAFS3803	<abxaa>			aa	ba	ba	aa	ba	ba	aa	ba	aa	aa	aa	ba	ba	ba	ba	aa	ba	aa	ba	ba	aa	ba	ba	ba	ba	ba	aa	ba	ba	aa	ba	aa	ba	ba	aa	ba	ba	ba	aa	aa	aa	aa	aa	ba	aa	ba
CAFS3798	<abxac>			cb	ba	cb	ba	ca	aa	cb	ba	ba	ba	ba	ba	ca	cb	ba	cb	ba	aa	ca	ca	ba	cb	ca	ba	aa	aa	cb	aa	aa	ca	ca	aa	cb	ca	aa	cb	aa	ba	ca	aa	aa	aa	ba	ca	ca	aa
CAFS3799	<abxaa>			ba	ba	aa	aa	aa	aa	aa	aa	ba	ba	ba	ba	aa	ba	aa	aa	ba	ba	ba	ba	ba	aa	ba	ba	ba	ba	ba	aa	aa	ba	ba	ba	ba	ba	ba	aa	aa	aa	ba	ba	ba	ba	ba	ba	ba	aa
CAFS3811	<abxaa>			ba	aa	aa	ba	aa	ba	ba	ba	ba	ba	ba	ba	aa	aa	ba	aa	aa	ba	aa	ba	ba	aa	aa	ba	aa	aa	ba	aa	ba	ba	aa	ba	aa	aa	ba	aa	ba	aa	ba	ba	aa	ba	aa	aa	aa	ba
CAFS3829-1	<abxaa>			ab	aa	aa	ab	ab	ab	ab	ab	aa	aa	aa	aa	aa	ab	aa	ab	ab	ab	ab	aa	aa	aa	ab	ab	ab	ab	aa	ab	aa	ab	aa	aa	aa	aa	aa	ab	ab	aa	ab	aa	aa	ab	aa	aa	ab	ab
CAFS3829-2	<abxaa>			ab	aa	aa	ab	ab	ab	ab	ab	aa	aa	aa	aa	aa	ab	aa	ab	ab	ab	ab	aa	aa	aa	ab	ab	ab	ab	aa	ab	aa	ab	aa	aa	aa	aa	aa	ab	ab	aa	ab	aa	aa	ab	aa	aa	ab	ab
CAFS3836	<aaxab>			aa	aa	ba	aa	aa	aa	ba	ba	aa	ba	aa	aa	ba	aa	ba	ba	ba	aa	ba	aa	ba	aa	aa	ba	ba	aa	ba	..	aa	aa	aa	ba	ba	ba	ba	ba	aa	ba	aa	ba	aa	ba	ba	aa	aa	ba
CAFS3849	<aaxab>			ba	aa	ba	aa	ba	ba	ba	aa	aa	ba	ba	aa	ba	aa	ba	ba	aa	aa	aa	aa	ba	aa	ba	aa	ba	ba	ba	aa	aa	ba	ba	ba	aa	aa	ba	ba	aa	ba	ba	aa	aa	ba	ba	aa	aa	ba
CAFS3855	<aaxab>			ab	aa	aa	ab	aa	aa	ab	aa	aa	aa	ab	aa	aa	aa	aa	aa	aa	ab	aa	aa	ab	ab	aa	aa	aa	ab	ab	ab	aa	ab	aa	aa	ab	aa	ab	aa	aa	aa	aa	aa	aa	ab	aa	ab	ab	aa
CAFS3844	<abxac>			aa	ab	cb	ac	aa	ac	aa	ab	aa	aa	cb	ac	cb	ab	cb	ac	aa	aa	ac	cb	cb	..	ac	aa	aa	ac	ab	cb	cb	ac	cb	cb	cb	aa	ac	aa	..	ac	cb	ab	cb	ac	aa	ab	ab	aa
CAFS3845	<hkxhk>			hk	hh	hh	hh	hh	hk	kk	kk	hk	kk	hh	hh	hk	hk	hh	hh	hh	kk	hk	kk	kk	kk	kk	hh	hk	kk	hh	hh	hh	kk	kk	hk	kk	hh	kk	hh	hk	hh	hh	kk	hh	kk	kk	hk	hh	kk
CAFS3851	<abxaa>			aa	ba	ba	ba	aa	ba	aa	aa	aa	ba	aa	ba	ba	aa	ba	ba	ba	ba	aa	aa	ba	ba	ba	ba	ba	ba	aa	ba	ba	aa	ba	aa	aa	ba	ba	ba	ba	ba	aa	aa	ba	ba	ba	ba	ba	aa
CAFS3847	<abxac>			ca	ca	cb	aa	ca	cb	ca	cb	cb	cb	ab	ab	ca	ca	ca	ab	aa	cb	ca	ab	ca	aa	cb	cb	aa	ca	ab	aa	cb	aa	ca	ab	aa	ca	ca	cb	ca	aa	ab	aa	aa	ca	ca	aa	aa	cb
CAFS3906-1	<abxaa>			ab	ab	aa	aa	ab	ab	aa	aa	ab	aa	aa	aa	ab	aa	aa	aa	ab	aa	aa	aa	aa	aa	aa	ab	aa	ab	aa	ab	aa	ab	ab	aa	aa	ab	ab	aa	ab	ab	ab	ab	ab	ab	aa	aa	aa	ab
CAFS3906-2	<abxaa>			ab	ab	aa	aa	ab	ab	aa	aa	ab	aa	aa	aa	ab	aa	aa	aa	ab	aa	aa	aa	aa	aa	aa	ab	aa	ab	aa	ab	aa	ab	ab	aa	aa	ab	ab	aa	ab	ab	ab	ab	ab	ab	aa	aa	aa	ab
CAFS3901	<hkxhk>			hk	..	..	..	..	..	hh	hk	kk	hk	hk	hk	kk	hk	hh	hk	..	hk	hh	hh	..	hk	kk	..	hh	..	hh	hh	..	..	..	hk	hk	kk	..	hk	..	..	hk	kk	..	kk	hh	hh	hh	..
CAFS3909	<abxaa>			aa	aa	aa	ab	aa	aa	aa	ab	aa	aa	ab	aa	aa	aa	aa	ab	ab	aa	aa	aa	aa	ab	aa	aa	ab	ab	aa	ab	aa	ab	ab	ab	aa	ab	aa	ab	aa	ab	aa	..	ab	aa	aa	ab	ab	ab
CAFS3911	<hkxhk>			hh	hh	hk	hh	..	hh	hk	hk	hk	hh	hk	kk	kk	hh	hh	hh	kk	kk	kk	kk	hk	hk	hh	hh	..	kk	hk	hk	..	hk	kk	kk	hh	kk	..	hk	..	hk	kk	kk	kk	..	hk	..	kk	kk
CAFS3835	<abxaa>			ab	aa	..	aa	..	ab	aa	ab	aa	aa	ab	ab	aa	ab	aa	aa	ab	aa	..	..	ab	..	aa	ab	ab	ab	aa	aa	ab	ab	ab	ab	ab	ab	..	..	ab	aa	..	aa	aa	aa	ab	..	aa	aa
CAFS3902	<abxac>			bc	ac	ab	ab	ab	ac	aa	ac	ac	ac	ab	ac	aa	ac	aa	bc	ac	ac	bc	..	ac	..	ab	ab	aa	aa	ac	ab	ac	aa	..	bc	aa	ac	bc	ac	ac	ab	bc	aa	aa	ab	..	ac	ac	ac
CAFS3890	<aaxab>			ba	ba	ba	aa	ba	aa	ba	aa	ba	aa	aa	ba	ba	aa	ba	aa	ba	ba	ba	aa	ba	ba	ba	aa	aa	ba	ba	aa	aa	aa	ba	ba	ba	ba	aa	ba	ba	aa	ba	ba	aa	ba	ba	ba	aa	ba
CAFS3896	<aaxab>			aa	ba	ba	ba	aa	aa	ba	ba	ba	aa	ba	aa	aa	ba	ba	aa	ba	ba	aa	aa	..	ba	aa	aa	ba	ba	ba	aa	aa	ba	aa	ba	ba	aa	ba	ba	aa	ba	ba	ba	aa	aa	ba	ba	aa	aa
CAFS3925	<abxaa>			aa	ab	aa	ab	aa	ab	aa	aa	ab	aa	ab	aa	aa	aa	aa	aa	aa	aa	ab	aa	aa	aa	ab	aa	aa	aa	aa	aa	aa	aa	ab	aa	aa	aa	..	ab	..	ab	ab	aa	aa	ab	ab	aa	aa	aa
CAFS3920	<abxac>			bc	aa	ac	bc	bc	..	..	bc	bc	bc	ac	..	aa	..	..	bc	bc	aa	ac	bc	ac	..	ba	bc	bc	aa	aa	bc	ac	..	ba	aa	ac	ac	ac	ac	aa	ac	aa	bc	ac	..	ac	aa	bc	aa
CAFS3917	<aaxab>			aa	aa	aa	ab	ab	aa	ab	aa	aa	aa	ab	ab	aa	ab	aa	ab	aa	ab	aa	aa	aa	aa	ab	ab	ab	ab	aa	aa	aa	aa	aa	aa	aa	aa	ab	aa	aa	aa	aa	ab	aa	ab	ab	ab	ab	ab
CAFS3923	<aaxab>			aa	aa	ab	..	..	aa	aa	aa	aa	aa	aa	ab	aa	..	aa	aa	aa	aa	ab	aa	aa	..	..	aa	aa	aa	ab	aa	aa	aa	..	aa	..	..	..	..	..	..	..	aa	aa	..	..	..	..	ab
CAFS3907	<aaxab>			ab	ab	aa	..	..	ab	..	ab	ab	ab	aa	ab	ab	aa	aa	ab	ab	ab	ab	ab	..	aa	ab	ab	ab	ab	aa	aa	aa	aa	aa	ab	ab	aa	aa	aa	ab	aa	..	ab	ab	aa	aa	..	aa	..
CAFS3712	<abxac>			ab	ca	ca	..	aa	aa	cb	ab	cb	aa	aa	ca	cb	ca	aa	ca	ca	aa	aa	cb	cb	aa	..	aa	ca	ca	aa	ca	cb	ca	aa	cb	ab	ca	aa	ab	cb	ca	ab	ab	ab	..	aa	..	aa	ab
CAFS3789	<abxac>			ca	ba	ba	..	ba	ba	ca	aa	ca	ba	ba	ba	..	..	ba	ba	ba	ba	ca	ca	ca	ba	ba	ba	cb	cb	ca	ba	ca	ca	ca	ca	ca	ca	ca	cb	aa	ba	..	cb	cb	cb	cb	ba	..	ba
CAFS3809	<abxaa>			ba	aa	aa	ba	ba	aa	ba	ba	ba	aa	ba	aa	ba	ba	aa	ba	ba	aa	ba	aa	ba	ba	ba	aa	ba	ba	aa	ba	aa	ba	ba	aa	ba	aa	ba	aa	ba	aa	aa	ba	ba	ba	aa	aa	ba	ba
CAFS3813	<aaxab>			ab	aa	ab	ab	aa	ab	aa	ab	ab	ab	aa	aa	aa	aa	ab	ab	aa	aa	ab	aa	ab	ab	aa	aa	aa	aa	aa	ab	aa	aa	aa	aa	ab	aa	aa	aa	ab	aa	aa	ab	aa	aa	aa	ab	ab	ab
CAFS3767	<abxaa>			aa	aa	ba	ba	aa	ba	..	ba	ba	aa	aa	aa	aa	aa	ba	aa	ba	ba	ba	ba	aa	aa	aa	ba	aa	ba	ba	ba	aa	ba	aa	aa	ba	aa	ba	ba	aa	aa	ba	ba	aa	aa	ba	ba	aa	aa
CAFS3694	<abxcd>			ad	db	cb	ca	ca	db	db	ad	ca	ca	cb	cb	db	db	db	ad	ad	cb	cb	ca	cb	ad	ad	ad	ad	db	db	ad	cb	cb	ad	db	cb	cb	cb	cb	db	cb	db	ad	cb	cb	cb	db	ad	db
CAFS3702	<aaxab>			ab	aa	aa	aa	aa	ab	ab	aa	aa	aa	aa	aa	ab	ab	aa	aa	ab	aa	ab	aa	ab	ab	aa	aa	aa	ab	aa	ab	ab	aa	aa	aa	aa	aa	ab	aa	ab	aa	aa	aa	aa	aa	aa	aa	ab	ab
CAFS3633	<aaxab>			ab	aa	..	aa	ab	ab	aa	aa	ab	ab	aa	ab	ab	aa	ab	ab	aa	aa	aa	ab	ab	ab	aa	ab	ab	aa	aa	aa	ab	ab	aa	aa	aa	aa	aa	ab	ab	aa	ab	ab	aa	ab	ab	aa	..	aa
CAFS3635	<aaxab>			aa	ba	ba	ba	..	ba	aa	aa	aa	aa	ba	aa	..	aa	aa	ba	ba	ba	aa	aa	..	..	ba	aa	aa	aa	ba	aa	aa	ba	aa	ba	ba	aa	aa	aa	aa	aa	ba	aa	aa	aa	ba	aa	ba	ba
CAFS3638	<hkxhk>			hh	hh	hh	hh	kk	hh	hh	hh	hh	hh	hh	hh	hk	hh	hh	hh	hk	hk	hk	hk	hh	hh	kk	hh	kk	hk	hh	..	kk	kk	hk	hk	hh	hk	hk	hh	kk	hh	hk	hk	hk	kk	hh	kk	hh	hk
CAFS3774	<aaxab>			ab	ab	..	ab	aa	ab	ab	ab	ab	ab	aa	ab	aa	ab	aa	ab	ab	ab	ab	aa	ab	aa	ab	aa	aa	aa	ab	aa	ab	aa	ab	ab	aa	ab	ab	ab	ab	ab	aa	aa	aa	aa	aa	ab	ab	ab
CAFS3858	<aaxab>			aa	aa	aa	ba	ba	..	ba	ba	ba	aa	ba	aa	aa	ba	ba	ba	ba	ba	aa	aa	aa	ba	aa	ba	ba	ba	aa	aa	ba	aa	ba	ba	ba	ba	aa	aa	ba	aa	ba	ba	aa	ba	ba	aa	ba	ba
CAFS3938	<aaxab>			ba	ba	ba	ba	aa	ba	ba	aa	ba	ba	ba	ba	aa	ba	ba	ba	ba	aa	aa	aa	aa	aa	ba	ba	ba	ba	ba	aa	aa	aa	aa	ba	ba	aa	aa	aa	aa	aa	ba	aa	aa	aa	ba	ba	ba	aa
CAFS3944	<abxac>			ac	cb	..	ab	ac	ac	ac	ac	aa	ac	cb	cb	..	aa	ab	ab	ab	ac	cb	ac	..	..	..	ab	aa	aa	aa	..	ab	ac	ac	aa	ac	ab	ac	ab	cb	..	ab	ac	ab	ab	ac	aa	cb	ac
CAFS3945	<aaxab>			aa	ab	aa	aa	..	ab	aa	ab	aa	ab	aa	ab	aa	ab	ab	ab	ab	aa	ab	ab	aa	aa	ab	ab	aa	ab	ab	aa	aa	ab	aa	ab	aa	ab	ab	aa	ab	aa	ab	ab	aa	ab	aa	ab	ab	ab
CAFS3872	<abxaa>			ba	aa	ba	ba	ba	aa	ba	aa	aa	ba	ba	aa	ba	ba	ba	aa	ba	aa	aa	ba	aa	aa	ba	aa	ba	aa	ba	aa	aa	aa	aa	aa	ba	aa	aa	aa	..	ba	aa	aa	ba	ba	aa	ba	ba	ba
CAFS3919-1	<aaxab>			aa	ba	aa	aa	aa	aa	aa	aa	ba	ba	aa	..	aa	aa	aa	aa	ba	aa	ba	aa	aa	aa	aa	aa	aa	ba	aa	aa	ba	aa	aa	ba	ba	aa	aa	aa	ba	ba	aa	aa	ba	aa	ba	ba	ba	aa
CAFS3919-2	<abxaa>			ab	ab	ab	aa	aa	aa	ab	aa	ab	aa	ab	..	ab	aa	aa	aa	ab	aa	aa	aa	ab	ab	aa	aa	aa	aa	ab	ab	ab	aa	ab	aa	ab	ab	aa	aa	aa	aa	aa	aa	aa	aa	aa	aa	ab	ab
CAFS3922	<abxaa>			aa	aa	ba	ba	..	ba	ba	ba	ba	aa	ba	ba	aa	aa	ba	aa	ba	ba	aa	aa	ba	aa	aa	aa	aa	aa	ba	ba	aa	ba	aa	ba	ba	ba	ba	ba	aa	aa	ba	aa	ba	aa	ba	ba	ba	ba
CAFS3873	<aaxab>			aa	aa	..	..	aa	aa	aa	aa	ab	aa	aa	aa	aa	aa	aa	ab	aa	aa	..	ab	ab	aa	aa	aa	aa	ab	aa	ab	ab	ab	ab	aa	aa	aa	aa	ab	ab	ab	ab	aa	ab	..	aa	aa	aa	aa
CAFS3874	<abxcd>			bc	ac	..	ad	bc	bd	bd	bd	ac	bd	ad	bc	bc	bd	bd	bd	bd	bd	ac	bc	bc	bc	ac	bd	bd	bd	bc	bc	bc	bc	ad	bd	bd	bd	bc	ac	bd	ac	ac	bc	..	ad	ad	bc	bd	bc
CAFS3910	<aaxab>			ba	aa	ba	..	aa	ba	aa	ba	ba	ba	aa	aa	ba	..	ba	ba	aa	aa	ba	aa	ba	ba	aa	..	aa	aa	..	ba	aa	..	aa	..	ba	aa	aa	aa	ba	aa	aa	ba	aa	aa	aa	ba	ba	ba
CAFS3941	<abxac>			aa	ca	ca	cb	ca	aa	aa	ca	cb	ca	cb	ca	ca	aa	aa	cb	aa	cb	cb	cb	aa	ab	aa	ca	cb	cb	ab	cb	cb	ab	aa	cb	cb	ab	cb	ca	ca	cb	cb	cb	ab	ab	ab	aa	cb	ca
CAFS3915	<aaxab>			ba	aa	ba	ba	ba	aa	ba	aa	aa	ba	ba	aa	aa	ba	aa	ba	aa	ba	aa	ba	aa	aa	aa	aa	aa	aa	aa	ba	aa	ba	aa	aa	ba	aa	aa	ba	ba	ba	ba	ba	aa	aa	ba	ba	ba	aa
CAFS3937	<aaxab>			aa	aa	ba	aa	aa	aa	ba	aa	aa	ba	aa	aa	ba	ba	ba	aa	ba	aa	ba	aa	aa	aa	ba	aa	ba	ba	ba	aa	aa	aa	aa	aa	ba	..	ba	ba	ba	ba	aa	aa	aa	ba	ba	aa	aa	ba
CAFS3946	<aaxab>			aa	aa	ab	ab	ab	ab	aa	ab	aa	ab	ab	aa	..	aa	ab	ab	aa	ab	aa	ab	ab	ab	..	ab	ab	aa	aa	ab	ab	ab	aa	aa	ab	ab	aa	ab	..	ab	ab	aa	aa	..	ab	ab	ab	aa
CAFS3949	<aaxab>			ab	aa	ab	ab	aa	aa	ab	aa	ab	ab	ab	aa	ab	aa	ab	aa	ab	ab	..	ab	ab	ab	aa	ab	ab	aa	aa	ab	ab	aa	ab	ab	ab	..	aa	ab	ab	aa	ab	aa	ab	aa	ab	aa	aa	ab
[truncated: 61 more columns]
