# Supplementary material for: A Dense Genetic Linkage Map for Common Carp and Its Integration with a BAC-Based Physical Map
Source: PLoS One. 2013 May 21;8(5):e63928. doi: 10.1371/journal.pone.0063928 (PMC3660343; doi:10.1371/journal.pone.0063928)
Supplement: Table S5 — Integrated contigs and single BAC clones on the integrated map. (XLS) [file pone.0063928.s008.xls]

## Sheet: Sheet 1
Contig/Clone	Physical Length(CB)	Physical Length (kb)	No.of Markers	Marker ID
2	951	1358.03	1	CAFS3625
3	812	1159.54	1	CAFS3855
7	637	909.636	1	HLJ3515
9	1490	2127.72	3	CAFS3268;CAFS3267-1;CAFS3267-2
11	592	845.376	1	SNP50501
16	1131	1615.07	1	CAFS2266
17	1272	1816.42	1	CAFS1328
18	1217	1737.88	1	CAFS3276
21	990	1413.72	1	CAFS3630
22	1140	1627.92	1	CAFS649
23	462	659.736	1	CAFS2237
25	1487	2123.44	1	CAFS3269
26	787	1123.84	1	CAFS1813
29	925	1320.9	1	CAFS3633
30	1370	1956.36	3	CAFS3036;CAFS3034;CAFS3037
32	786	1122.41	1	SNP33040
33	1091	1557.95	1	CAFS1757
37	311	444.108	1	CAFS2428
38	379	541.212	1	SNP66324
46	1334	1904.95	1	CAFS3076
47	1026	1465.13	1	CAFS3427
51	1575	2249.1	2	CAFS3025；CAFS3021
53	1127	1609.36	2	CAFS3354；CAFS3353
56	873	1246.64	1	SNP36463
59	795	1135.26	1	CAFS3858
61	1320	1884.96	1	CAFS3081
62	1906	2721.77	1	CAFS3898
66	1803	2574.68	2	CAFS2964;CAFS2903
68	1994	2847.43	4	CAFS2424;CAFS2899;CAFS2897;CAFS2898
71	1011	1443.71	1	CAFS3823
72	830	1185.24	1	HLJ3619
73	1845	2634.66	1	CAFS2963
80	915	1306.62	1	CAFS3922
81	940	1342.32	2	CAFS3639；CAFS3641
83	1044	1490.83	1	CAFS3430
86	1114	1590.79	1	CAFS2245
88	1128	1610.78	1	CAFS2414
91	1428	2039.18	2	CAFS2111;CAFS2099
94	959	1369.45	1	HLJ3953
95	1168	1667.9	2	CAFS3279；CAFS3280
96	789	1126.69	1	CAFS3731
110	1588	2267.66	1	CAFS3263
111	1213	1732.16	1	CAFS3283
113	1316	1879.25	1	CAFS3797
114	1709	2440.45	1	CAFS2969
117	164	234.192	1	SNP7326
118	916	1308.05	1	SNP8201
119	1020	1456.56	1	SNP77139
120	957	1366.6	1	CAFS3915
122	1055	1506.54	1	CAFS1906
125	1099	1569.37	1	CAFS1332
132	1250	1785	1	CAFS3798
133	1223	1746.44	1	CAFS1127
135	573	818.244	1	CAFS1447
136	1456	2079.17	2	CAFS2994；CAFS2988
140	1267	1809.28	1	CAFS2375
146	560	799.68	2	CAFS1876;CAFS1429
148	1088	1553.66	1	CAFS3435
149	1285	1834.98	1	CAFS3373
152	369	526.932	1	HLJ3601
155	1209	1726.45	1	CAFS3306
157	975	1392.3	1	CAFS1639
162	433	618.324	1	CAFS1417
165	288	411.264	1	CAFS3244
167	669	955.332	1	HLJ3526
169	1051	1500.83	1	CAFS3436
172	1016	1450.85	1	CAFS3917
175	1558	2224.82	1	CAFS2384
176	1451	2072.03	1	CAFS3016
178	741	1058.15	1	SNP8592
184	1307	1866.4	2	CAFS3801；CAFS3900
188	1166	1665.05	1	CAFS1909
191	1419	2026.33	1	CAFS3901
197	1021	1457.99	1	CAFS3652
198	287	409.836	1	CAFS2317
199	906	1293.77	1	CAFS3734
205	949	1355.17	1	CAFS3653
210	1144	1633.63	2	CAFS735;SNP35111
212	834	1190.95	2	CAFS1931；CAFS1993
218	1052	1502.26	1	CAFS3896
220	809	1155.25	1	CAFS3738
224	1605	2291.94	1	CAFS3112
225	997	1423.72	1	SNP1842
228	796	1136.69	1	CAFS3739
232	751	1072.43	1	CAFS2220
234	965	1378.02	1	CAFS3655
240	814	1162.39	1	CAFS3937
241	873	1246.64	1	CAFS2409
246	180	257.04	1	SNP54356
247	1133	1617.92	1	CAFS3357
249	1589	2269.09	3	CAFS3013;CAFS1623;CAFS2992
250	1810	2584.68	1	CAFS3902
251	576	822.528	2	CAFS2305;CAFS1533
252	586	836.808	1	HLJ3563
259	921	1315.19	1	CAFS2311
267	1010	1442.28	1	CAFS3659
269	694	991.032	1	CAFS1421
272	645	921.06	1	CAFS788
273	731	1043.87	2	CAFS780;SNP13337
281	1181	1686.47	1	CAFS3903
285	536	765.408	2	CAFS1537;CAFS1679
287	876	1250.93	1	CAFS3742
292	649	926.772	1	SNP12833
297	914	1305.19	1	CAFS2161
300	1187	1695.04	1	CAFS3311
303	1368	1953.5	1	CAFS1971
304	628	896.784	1	CAFS1805
311	1275	1820.7	1	SNP2720
337	846	1208.09	1	CAFS3744
340	846	1208.09	1	CAFS2327
350	1345	1920.66	1	CAFS3053
359	427	609.756	1	SNP3373
364	416	594.048	1	CAFS1566
365	1078	1539.38	1	CAFS3441
371	1188	1696.46	1	CAFS3313
373	1029	1469.41	1	CAFS3666
375	1488	2124.86	1	CAFS2998
376	1677	2394.76	1	CAFS3258
377	823	1175.24	2	CAFS3868-1；CAFS3868-2
379	991	1415.15	1	CAFS3668
382	822	1173.82	1	CAFS2243
386	496	708.288	1	HLJ456
399	817	1166.68	1	CAFS3938
403	712	1016.74	1	SNP4399
410	979	1398.01	1	CAFS995
416	639	912.492	1	HLJ3999
418	985	1406.58	1	CAFS3673
428	1222	1745.02	2	CAFS3906-1；CAFS3906-2
433	310	442.68	1	SNP744
441	885	1263.78	2	SNP6388;CAFS1525
443	1701	2429.03	1	CAFS3257
447	602	859.656	1	SNP63255
453	1030	1470.84	1	CAFS2249
454	894	1276.63	1	CAFS3872
458	1927	2751.76	1	CAFS2900
465	579	826.812	1	SNP67760
475	1217	1737.88	1	CAFS2181
484	953	1360.88	1	CAFS772
487	1450	2070.6	1	CAFS2229
489	850	1213.8	1	CAFS3752
496	1622	2316.22	2	CAFS3949；CAFS3809
497	1082	1545.1	2	SNP69722;CAFS3443
501	799	1140.97	1	CAFS3753
508	415	592.62	1	SNP22097
523	1417	2023.48	1	CAFS957
527	980	1399.44	1	CAFS3674
528	570	813.96	1	SNP9852
531	797	1138.12	2	CAFS3941；CAFS3873
537	815	1163.82	1	HLJ434
538	865	1235.22	1	HLJE170
541	894	1276.63	1	CAFS3755
542	1283	1832.12	1	CAFS3811
543	989	1412.29	1	CAFS3919-2
544	568	811.104	1	CAFS2005
545	1139	1626.49	1	CAFS3909
547	1362	1944.94	1	CAFS3047
550	870	1242.36	1	CAFS3756
557	842	1202.38	1	CAFS3757
563	1107	1580.8	2	CAFS3910；CAFS3813
565	1475	2106.3	1	CAFS3911
566	943	1346.6	1	CAFS3680
589	2186	3121.61	3	CAFS3007;CAFS642-1;CAFS642-2
591	889	1269.49	1	CAFS3758
593	433	618.324	1	CAFS1758
600	1127	1609.36	1	CAFS3844
603	1015	1449.42	1	CAFS3681
604	1358	1939.22	1	CAFS3845
610	338	482.664	1	CAFS1532
611	295	421.26	1	CAFS2240
612	2106	3007.37	4	CAFS3095;CAFS3096;CAFS3097-1；CAFS3097-2
616	495	706.86	1	HLJ3369
633	166	237.048	2	CAFS1298;CAFS1423
637	840	1199.52	1	SNP3645
642	1085	1549.38	3	CAFS1991;CAFS2019;CAFS1302
648	1091	1557.95	1	CAFS3447
649	994	1419.43	1	CAFS3683
653	1066	1522.25	1	CAFS3449
654	1571	2243.39	1	CAFS2987
656	987	1409.44	1	HLJ1148
656	987	1409.44	1	HLJ3948
663	334	476.952	1	CAFS1572
667	941	1343.75	1	CAFS3688
674	671	958.188	1	CAFS2284
686	1445	2063.46	2	CAFS3002;CAFS1900
690	809	1155.25	1	CAFS3759
693	1101	1572.23	1	CAFS3450
701	821	1172.39	1	CAFS3760
710	833	1189.52	1	CAFS3874
717	1308	1867.82	1	CAFS3086
730	801	1143.83	1	CAFS3762
732	1426	2036.33	1	CAFS3371-1
733	1020	1456.56	2	CAFS3692；CAFS3693
737	507	723.996	1	CAFS2292
744	1784	2547.55	1	CAFS3925
748	851	1215.23	1	CAFS1950
760	1243	1775	1	CAFS3847
761	1041	1486.55	2	CAFS3617-1；CAFS3617-2
763	841	1200.95	1	CAFS3875
764	834	1190.95	1	CAFS871
775	713	1018.16	1	SNP16340
777	823	1175.24	1	CAFS3876
792	474	676.872	1	CAFS1448
801	798	1139.54	1	CAFS3878
806	711	1015.31	1	HLJ1163
823	790	1128.12	2	CAFS3879；CAFS3767
828	1254	1790.71	1	CAFS3383
845	816	1165.25	1	SNP59391
850	305	435.54	1	HLJ1147
852	1257	1795	1	CAFS3379
855	868	1239.5	1	CAFS3770
858	857	1223.8	1	CAFS1291
859	749	1069.57	1	CAFS1932
863	684	976.752	1	HLJ3586
868	762	1088.14	1	CAFS1555
870	507	723.996	1	CAFS2288
887	309	441.252	1	CAFS2105
889	1164	1662.19	1	CAFS1726
911	620	885.36	1	SNP16674
914	951	1358.03	2	CAFS3694；CAFS3920
917	318	454.104	1	CAFS1398
933	795	1135.26	2	CAFS3883；CAFS3882
941	977	1395.16	2	CAFS3700；CAFS3699
942	1710	2441.88	1	CAFS2360
944	368	525.504	1	CAFS2254
949	829	1183.81	1	CAFS1963
959	182	259.896	1	HLJE302
960	938	1339.46	1	CAFS3834
961	956	1365.17	1	CAFS3620
963	2033	2903.12	1	CAFS3254
968	917	1309.48	2	CAFS3702；CAFS3835
969	1130	1613.64	1	CAFS3367
971	1304	1862.11	1	CAFS1265
981	1408	2010.62	2	CAFS3032；CAFS3031
985	1080	1542.24	1	CAFS3793
989	508	725.424	1	CAFS1557
996	823	1175.24	1	CAFS3772
1001	429	612.612	1	CAFS1910
1008	519	741.132	1	CAFS2227
1029	135	192.78	1	CAFS1611
1079	875	1249.5	1	CAFS3774
1091	1110	1585.08	1	CAFS3455
1094	1139	1626.49	1	CAFS3849
1100	357	509.796	1	CAFS3248
1114	299	426.972	1	SNP2632
1118	983	1403.72	1	CAFS3836
1123	715	1021.02	1	CAFS2166
1125	478	682.584	1	CAFS679
1129	353	504.084	1	CAFS3125
1135	1365	1949.22	1	CAFS3052
1138	266	379.848	1	CAFS3251
1144	1052	1502.26	2	SNP33580;CAFS773
1145	312	445.536	1	CAFS3252
1153	764	1090.99	2	CAFS3169-1;CAFS3169-2
1159	333	475.524	1	SNP3413
1161	831	1186.67	1	CAFS3776
1167	292	416.976	1	SNP67958
1174	573	818.244	2	CAFS3170；CAFS833
1176	1253	1789.28	1	CAFS3319
1181	659	941.052	1	SNP30606
1186	186	265.608	1	CAFS1814
1203	759	1083.85	1	CAFS1266
1205	424	605.472	1	HLJ3293
1206	308	439.824	1	SNP28473
1208	711	1015.31	1	SNP74181
1213	605	863.94	1	CAFS670
1222	616	879.648	1	CAFS2431
1226	607	866.796	1	SNP7566
1227	994	1419.43	1	HLJ3000
1234	709	1012.45	3	CAFS1677;CAFS2447;SNP13461
1241	765	1092.42	1	SNP4534
1242	1153	1646.48	1	CAFS1541
1243	973	1389.44	1	CAFS3837
1245	831	1186.67	1	CAFS3777
1253	200	285.6	1	CAFS3172
1255	346	494.088	1	CAFS1657
1261	604	862.512	1	CAFS2354
1266	369	526.932	1	CAFS3173
1269	266	379.848	1	CAFS676
1274	1467	2094.88	1	CAFS3272
1277	613	875.364	1	CAFS2208
1281	1527	2180.56	1	CAFS3006
1282	980	1399.44	2	CAFS2444-1;CAFS2444-2
1305	427	609.756	1	SNP11641
1314	887	1266.64	1	CAFS3778
1325	161	229.908	1	HLJ2910
1329	614	876.792	1	SNP26296
1333	809	1155.25	1	CAFS3779
1334	945	1349.46	1	CAFS3705
1335	373	532.644	2	CAFS671-1;CAFS671-2
1361	505	721.14	1	SNP30223
1369	1577	2251.96	1	CAFS3024
1375	838	1196.66	1	HLJ1098
1376	831	1186.67	1	CAFS3944
1377	314	448.392	1	CAFS1678
1380	208	297.024	1	CAFS3176
1396	957	1366.6	1	CAFS3838
1414	743	1061	1	SNP67280
1428	1141	1629.35	1	CAFS3851
1436	568	811.104	1	SNP65464
1443	366	522.648	1	CAFS2278
1460	862	1230.94	1	CAFS3945
1474	512	731.136	1	HLJ3816
1488	167	238.476	1	CAFS1586
1493	948	1353.74	1	CAFS3710
1494	592	845.376	1	CAFS882
1501	883	1260.92	1	SNP9009
1511	332	474.096	1	CAFS2320
1512	1010	1442.28	1	CAFS771
1515	376	536.928	1	CAFS1994
1562	150	214.2	1	CAFS684
1563	284	405.552	1	CAFS663
1590	346	494.088	1	CAFS3241
1593	347	495.516	1	CAFS3242
1617	292	416.976	1	CAFS1340
1641	249	355.572	1	CAFS1324
1662	1634	2333.35	3	CAFS2909;CAFS2910-1；CAFS2910-2
1672	757	1081	1	CAFS1119
1681	267	381.276	1	HLJ3444
1693	456	651.168	1	SNP2871
1717	580	828.24	1	CAFS3246
1725	649	926.772	1	CAFS3247
1733	456	651.168	1	SNP78667
1748	152	217.056	1	HLJE499
1750	972	1388.02	1	CAFS1573
1759	342	488.376	1	HLJ495
1769	357	509.796	2	CAFS1822;CAFS434
1792	392	559.776	1	SNP15642
1849	396	565.488	1	SNP30037
1877	265	378.42	1	CAFS1569
1881	301	429.828	1	CAFS786
1897	968	1382.3	1	CAFS3712
1899	869	1240.93	1	CAFS3890
1957	303	432.684	1	CAFS1754
1963	615	878.22	1	SNP44265
1995	747	1066.72	1	CAFS724
2015	388	554.064	2	CAFS1842;CAFS2183
2073	773	1103.84	1	CAFS1296
2092	817	1166.68	1	CAFS733
2098	560	799.68	1	SNP35049
2100	506	722.568	1	CAFS1568
2109	733	1046.72	1	CAFS1408
2134	803	1146.68	1	CAFS3789
2160	763	1089.56	2	SNP13119;CAFS2371
2178	195	278.46	1	SNP19272
2183	764	1090.99	1	CAFS2253
2188	582	831.096	1	CAFS664
2195	765	1092.42	1	CAFS2392
2199	731	1043.87	1	CAFS2435
2227	691	986.748	1	SNP9502
2309	648	925.344	1	CAFS1817
2330	1042	1487.98	1	CAFS1872
2409	135	192.78	1	CAFS2191
2416	299	426.972	1	CAFS1276
2426	597	852.516	2	SNP23948;CAFS1692
2433	303	432.684	1	SNP8278
2443	368	525.504	1	CAFS1377
2481	830	1185.24	1	CAFS3790
2505	707	1009.6	1	CAFS1809
2544	472	674.016	2	CAFS1718;CAFS2196
2560	697	995.316	1	SNP1463
2587	317	452.676	1	CAFS1618
2593	503	718.284	1	CAFS2146
2612	721	1029.59	1	CAFS2009
2620	493	704.004	1	HLJ1266
2624	222	317.016	2	CAFS1913-1；CAFS1913-2
2628	315	449.82	1	CAFS2322
2654	486	694.008	1	CAFS437
2667	635	906.78	1	CAFS834
2736	774	1105.27	2	HLJ3852;CAFS1843
2756	479	684.012	1	CAFS1259
2759	479	684.012	2	CAFS1251；CAFS1426
2779	465	664.02	1	SNP12111
2788	234	334.152	1	CAFS1116
2838	113	161.364	1	CAFS1880
2923	1299	1854.97	1	CAFS3093
2940	302	431.256	1	CAFS1875
2969	242	345.576	1	SNP28787
2972	359	512.652	1	CAFS1163
2995	601	858.228	1	HLJ660
3049	357	509.796	1	SNP5408
3083	161	229.908	1	SNP29816
3099	301	429.828	1	CAFS1751
3108	413	589.764	2	CAFS2131;CAFS1650
3149	285	406.98	1	SNP1780
3177	521	743.988	1	SNP7039
3178	150	214.2	1	CAFS2260
3218	282	402.696	1	SNP15266
3229	191	272.748	1	SNP59800
3235	196	279.888	1	CAFS660
3290	578	825.384	1	SNP24132
3323	492	702.576	1	SNP20906
3333	150	214.2	1	SNP26872
3334	802	1145.26	1	SNP4263
3336	407	581.196	1	CAFS1609
3380	370	528.36	1	CAFS1719
3404	322	459.816	1	SNP33038
3418	167	238.476	1	CAFS1602
3425	475	678.3	1	CAFS1336
3510	546	779.688	1	CAFS1591
3547	487	695.436	1	SNP77603
3633	415	592.62	1	CAFS1400
3640	186	265.608	1	CAFS1716
3650	272	388.416	1	CAFS997
3745	121	172.788	1	CAFS1873
3749	364	519.792	2	CAFS2147;CAFS2225
3840	111	158.508	1	CAFS1389
3876	154	219.912	1	CAFS1699
3906	105	149.94	1	SNP37205
3928	624	891.072	1	CAFS752
3968	398	568.344	1	SNP16166
4014	324	462.672	1	CAFS2263
4017	385	549.78	2	CAFS850;CAFS1787
4029	399	569.772	1	SNP26780
4069	111	158.508	1	CAFS1811
4078	147	209.916	1	CAFS2298
4101	154	219.912	1	SNP24042
4118	600	856.8	1	SNP19267
4136	391	558.348	1	SNP50873
4154	133	189.924	1	CAFS2145
4320	210	299.88	1	SNP20028
4348	136	194.208	1	CAFS2134
4496	168	239.904	1	SNP24064
4552	242	345.576	1	HLJ2744
4553	243	347.004	1	CAFS1175
4592	283	404.124	1	SNP17483
4620	508	725.424	1	CAFS2328
4663	144	205.632	1	CAFS2393
4787	93	132.804	2	CAFS2137;CAFS999
4806	164	234.192	1	CAFS897
4897	214	305.592	1	SNP28646
4917	408	582.624	1	HLJ3573
4941	131	187.068	1	SNP3598
4957	141	201.348	1	CAFS1526
5015	301	429.828	1	SNP49782
5063	409	584.052	1	CAFS2247
5071	306	436.968	1	CAFS2452
5117	196	279.888	1	HLJ3370
5164	231	329.868	1	SNP33078
5195	102	145.656	1	HLJ2364
5317	300	428.4	1	HLJ2312
5319	132	188.496	1	SNP62759
5404	187	267.036	1	CAFS730
5569	653	932.484	1	SNP317
5694	131	187.068	1	SNP30265
5729	160	228.48	1	SNP60907
5851	402	574.056	1	SNP22680
5897	128	182.784	1	SNP12720
6076	124	177.072	1	SNP23866
6126	202	288.456	1	CAFS2369
6292	189	269.892	1	SNP60035
6397	137	195.636	1	HLJ1473
6416	107	152.796	1	CAFS2286
6474	109	155.652	1	SNP10519
6504	242	345.576	1	CAFS889
6842	110	157.08	1	HLJ586
7059	192	274.176	1	CAFS1094
7064	90	128.52	1	CAFS2351
7543	148	211.344	1	HLJ3675
7987	114	162.792	1	SNP3047
8120	189	269.892	2	CAFS1255-1;CAFS1255-2
8516	155	221.34	1	CAFS1124
8758	111	158.508	1	CAFS2366
9081	360	514.08	1	SNP33465
CYC005B11.f	99	141	1	SNP13010
CYC006B15.f	99	141	1	SNP9013
CYC008022.f	99	141	1	CAFS431
CYC011P01.r	99	141	1	CAFS675
CYC013D02.r	99	141	1	SNP36470
CYC013N20.f	99	141	1	CAFS658
CYC014B21.f	99	141	1	SNP7118
CYC015C08.f	99	141	1	SNP5966
CYC015I16.f	99	141	1	CAFS781
CYC015P03.f	99	141	1	CAFS787
CYC016G19.r	99	141	1	CAFS741
CYC016N11.r	99	141	1	CAFS1105
CYC017H22.f	99	141	1	SNP30958
CYC019H20.r	99	141	1	SNP21140
CYC020A21.f	99	141	1	SNP8440
CYC020E05.f	99	141	1	SNP1665
CYC021F04.f	99	141	1	HLJ311
CYC021F23.f	99	141	1	SNP41127
CYC022D02.f	99	141	1	SNP31470
CYC022F15.f	99	141	1	CAFS893
CYC022J22.r	99	141	1	CAFS878
CYC022N12.f	99	141	1	CAFS905
CYC022O04.f	99	141	1	CAFS890
CYC023A13.f	99	141	1	CAFS963
CYC023F24.f	99	141	1	CAFS987
CYC023O04.f	99	141	1	CAFS975
CYC024C03.r	99	141	1	SNP5693
CYC027K01.f	99	141	1	CAFS1737
CYC027L02.f	99	141	1	SNP59433
CYC029E02.r	99	141	1	SNP10971
CYC029E15.f	99	141	1	CAFS1264
CYC030D04.r	99	141	1	SNP10086
CYC030J12.r	99	141	1	CAFS1213
CYC034G03.r	99	141	1	CAFS1409
CYC036L05.r	99	141	1	CAFS1353
CYC038F09.r	99	141	1	CAFS1577
CYC039H14.r	99	141	1	HLJ3995
CYC040F17.f	99	141	1	CAFS1808
CYC041F21.r	99	141	1	CAFS1539
CYC041H06.f	99	141	1	CAFS1619
CYC041J16.r	99	141	1	CAFS1598
CYC041N01.f	99	141	1	CAFS1616
CYC042O10.f	99	141	1	CAFS1665
CYC043F06.r	99	141	1	CAFS1765
CYC043F14.f	99	141	1	CAFS1847
CYC043N01.f	99	141	1	CAFS1844
CYC043O18.f	99	141	1	CAFS1837
CYC043P15.f	99	141	1	CAFS1846
CYC043P24.f	99	141	1	CAFS1850
CYC049F23.f	99	141	1	CAFS1898
CYC049N03.r	99	141	1	SNP50799
CYC050N05.f	99	141	1	CAFS1937
CYC051K10.r	99	141	1	CAFS1877
CYC052D07.f	99	141	1	SNP10798
CYC052D07.f	99	141	1	SNP2582
CYC053K02.f	99	141	1	CAFS2218
CYC056H16.f	99	141	1	SNP27030
CYC057O23.r	99	141	1	SNP3832
CYC058E11.f	99	141	1	SNP9119
CYC058E15.r	99	141	1	CAFS2152-2
CYC058E15.r	99	141	1	CAFS2152-1
CYC058G01.f	99	141	1	CAFS2251
CYC058I08.r	99	141	1	SNP19545
CYC058M15.r	99	141	1	SNP24753
CYC058O09.r	99	141	1	CAFS2160
CYC059D11.r	99	141	1	CAFS2281
CYC059M13.r	99	141	1	CAFS2238
CYC059N19.f	99	141	1	CAFS2303
CYC062O01.f	99	141	1	CAFS2324
CYC064A07.r	99	141	1	CAFS2332
CYC064G18.r	99	141	1	CAFS2334
CYC066N05.f	99	141	1	SNP78903
CYC068N22.r	99	141	1	SNP1053
CYC071P12.f	99	141	1	SNP17678
CYC074E22.f	99	141	1	HLJ3937
CYC075M19.r	99	141	1	SNP16856
CYC076F01.r	99	141	1	SNP65989
CYC082C05.r	99	141	1	SNP78990
CYC085N24.r	99	141	1	SNP2039
CYC090A20.r	99	141	1	SNP38397
CYC090P24.f	99	141	1	SNP46222
CYC093D12.f	99	141	1	SNP14277
CYC093F22.f	99	141	1	SNP16135
CYC094K16.f	99	141	1	SNP30092
CYC094N11.f	99	141	1	HLJ3134
CYC100E17.f	99	141	1	SNP8800
CYC133O21.f	99	141	1	SNP10559
CYC135D12.f	99	141	1	SNP24608
	349289	498752	620
