# Supplementary material for: A Dense Genetic Linkage Map for Common Carp and Its Integration with a BAC-Based Physical Map
Source: PLoS One. 2013 May 21;8(5):e63928. doi: 10.1371/journal.pone.0063928 (PMC3660343; doi:10.1371/journal.pone.0063928)
Supplement: Table S6 — Putative conserved syntenies between common carp and zebrafish genomes. (XLS) [file pone.0063928.s009.xls]

## Sheet: Sheet1
Marker ID	Zebrafish chromosome	Chromosome distance	E-Value	Common Carp Linkage group	Map distance
HLJ1563	1	48343331	7e-18	3	0
HLJ690	1	22651412	8e-30	3	16.309
HLJ1147	1	33810609	2e-162	3	37.615
HLJ758	1	25794192	1e-06	3	51.64
HLJ3358	1	14800317	9e-06	3	54.535
HLJ2389	1	18071195	5e-50	3	60.198
CAFS2328	1	15136954	3e-105	3	61.819
HLJ3656	1	15863214	2e-33	3	62.23
HLJE314	1	14347871	6e-20	3	64.664
HLJ404	1	43028672	1e-10	3	67.379
CAFS3367	1	10142434	1e-125	3	70.085
CAFS1618	1	2151411	8e-16	3	71.675
HLJ3935	1	4354978	2e-71	3	72.514
CAFS850	1	5859313	4e-06	3	73.236
CAFS1255-2	1	7463764	2e-78	3	74.939
HLJ2352	1	9204189	7e-12	3	76.332
CAFS1163	1	5334640	7e-72	3	80.065
HLJ2783	1	41292445	6e-59	3	104.637
CAFS2181	1	45784467	1e-08	3	108.362
CAFS3246	1	47980512	1e-18	3	111.533
CAFS3868-1	1	54566781	1e-24	3	126.716
CAFS3868-2	1	54566781	1e-24	16	6.395
HLJ2555	1	48949855	1e-35	16	18.646
HLJ2339	1	47743940	8e-46	16	20.928
CAFS1255-1	1	7463764	2e-78	16	23.167
HLJ335	1	16116322	8e-11	16	23.913
CAFS2360	1	16487075	4e-21	16	24.755
HLJ2668	1	43237568	2e-80	16	25.664
HLJ2685	1	20370331	1e-14	16	28.772
CAFS3053	1	9192999	8e-35	16	32.764
HLJ3601	1	6227100	9e-27	16	33.778
HLJ3559	1	30031879	4e-54	16	43.143
HLJ3475	1	28151190	5e-32	16	45.483
HLJ2184	1	25926729	7e-19	16	53.952
HLJ3707	1	17100906	1e-08	20	62.509
HLJ3563	1	11485695	6e-10	22	58.829
CAFS2369	1	59051472	7e-54	23	42.22
CAFS3007	1	35117055	3e-20	29	47.99
CAFS3086	1	10746996	9e-13	32	24.044
CAFS2332	1	10746933	8e-13	41	38.057
CAFS2354	1	9151910	5e-11	42	32.908
CAFS2393	2	36932392	2e-10	1	32.494
CAFS733	2	41842435	9e-07	11	33.616
HLJ2212	2	57867451	2e-15	12	59.83
HLJ354	2	51565003	3e-48	15	0
HLJ2682	2	59889653	6e-40	15	34.385
HLJ2305	2	55206333	1e-25	15	38.699
HLJ1556	2	56533456	9e-10	15	39.547
HLJ2786	2	46807169	1e-50	15	43.32
HLJ2532	2	54861716	4e-23	15	41.922
HLJ2205	2	44717461	4e-48	15	45.78
CAFS1845	2	46770657	2e-10	15	46.763
CAFS1423	2	39879450	7e-26	15	53.037
CAFS1298	2	39879450	2e-44	15	56.16
HLJ3590	2	33261539	2e-31	15	60.02
CAFS2375	2	25848486	2e-20	15	67.059
HLJ2891	2	1738515	2e-52	15	82.196
HLJ2847	2	5769478	3e-24	15	85.228
SNP33040	2	15414757	9e-06	15	98.978
HLJ565	2	25192723	4e-19	16	48.37
HLJ030	2	1933262	6e-14	23	35.716
CAFS3006	2	34644105	7e-20	23	28.68
HLJ320	2	33972426	8e-86	23	25.724
HLJ2527	2	45816915	6e-37	23	17.498
HLJ2628	2	32777057	4e-38	23	39.269
CAFS3435	2	47144924	1e-45	23	19.435
CAFS2324	2	57668070	3e-37	23	7.976
HLJ030	2	1933262	6e-14	23	35.716
CAFS1913-1	2	29120877	1e-08	32	50.196
HLJ2808	2	11111490	2e-06	33	0
HLJE9	3	6947931	7e-48	5	55.246
CAFS1611	3	34634954	6e-17	9	6.843
HLJ2321	3	21500905	4e-57	11	0
HLJE597	3	60352202	1e-55	11	54.133
CAFS2444-1	3	32532197	7e-63	11	15.896
CAFS2253	3	30156218	3e-14	11	19.751
HLJE417	3	37382487	2e-60	11	35.402
CAFS1533	3	42735243	1e-11	11	30.401
HLJ2875	3	44994694	2e-06	11	28.537
CAFS3172	3	48575343	2e-44	11	39.066
HLJE450	3	8244359	4e-25	11	46.343
CAFS2444-2	3	32532197	7e-63	11	4.48
CAFS1880	3	20329061	1e-08	13	19.898
HLJ1163	3	34634904	1e-15	18	36.656
HLJ3768	3	9412503	8e-18	19	64.062
SNP37205	3	16696614	9e-06	24	54.277
CAFS3753	3	23834855	2e-22	24	47.653
CAFS3279	3	34634904	1e-17	26	67.499
HLJ3274	3	2241240	2e-15	42	27.604
CAFS1758	3	35327735	8e-50	42	23.437
CAFS1557	3	16466461	8e-41	42	23.022
CAFS1500	3	15652915	4e-14	42	22.208
HLJ359	3	17041457	1e-14	42	21.74
CAFS2409	3	25421378	5e-67	42	20.245
HLJ3933	3	23406805	1e-19	42	32.239
CAFS684	3	18673562	5e-39	42	34.047
HLJ1717	4	20063056	1e-06	4	33.74
HLJ064	4	17707522	1e-15	11	40.848
CAFS1699	4	10948490	2e-10	18	32.901
HLJ2364	4	16080092	8e-27	26	32.421
CAFS624	4	6783687	2e-07	26	61.704
HLJ2517	4	7800472	8e-14	26	59.738
CAFS3692	4	9511499	8e-44	26	48.727
HLJ2315	4	7622212	2e-59	26	60.706
CAFS3693	4	9416954	2e-41	26	53.004
HLJ3662	4	20764417	1e-11	32	24.644
CAFS1751	4	4455884	9e-13	39	18.478
HLJ3573	4	3413562	3e-14	39	16.69
CAFS94	4	13376198	6e-53	39	26.707
CAFS787	4	706232	3e-16	39	25.065
HLJ526	4	99699	9e-34	39	33.866
HLJ2474	4	4341426	2e-12	39	20.282
CAFS3777	4	10561083	4e-15	39	11.244
HLJ2533	4	1315617	9e-18	42	24.524
CAFS249	5	37267036	9e-09	3	115.817
HLJE8	5	25346891	6e-27	4	20.342
CAFS3436	5	23732103	5e-67	4	28.141
HLJE141	5	54768553	5e-14	4	48.02
HLJ1362	5	51868119	3e-13	4	49.718
CAFS3247	5	50305381	2e-100	4	50.022
HLJ3591	5	73594259	8e-28	4	64.183
CAFS3248	5	73051265	3e-16	4	64.622
HLJ3663	5	70592297	4e-11	4	67.191
CAFS3449	5	30930592	2e-48	4	67.93
HLJ1888	5	46280573	2e-18	4	75.567
CAFS3263	5	44624949	1e-21	4	91.198
CAFS3937	5	40005019	8e-50	4	34.18
CAFS3836	5	64233385	2e-26	4	56.382
HLJ3293	5	42680417	2e-12	12	57.903
CAFS3879	5	46656560	2e-38	12	69.039
HLJ377	5	2609091	3e-21	13	36.84
HLJ3654	5	16451565	7e-37	13	5.672
CAFS1353	5	24076482	2e-10	13	11.391
CAFS780	5	25662910	3e-09	13	12.361
HLJ3991	5	55575345	2e-09	13	17.349
CAFS2229	5	28462111	5e-36	13	16.115
CAFS781	5	25659438	5e-14	13	13.611
CAFS1876	5	32974289	7e-66	13	15.148
CAFS2969	5	30205796	1e-42	13	14.25
CAFS1429	5	32974224	1e-83	13	17.699
CAFS1124	5	38589917	2e-14	13	23.507
CAFS3712	5	44624975	3e-16	13	33.23
HLJ2424	5	29643656	6e-06	13	15.734
HLJ3519	5	27241374	9e-06	21	68.271
CAFS3855	5	49606723	9e-13	23	36.521
CAFS1846	5	18160753	3e-06	29	60.932
CAFS3241	5	51071052	7e-23	31	3.161
HLJ3415	5	64940231	2e-06	33	28.791
CAFS3254	5	69480839	4e-12	42	64.868
CAFS2431	5	52875109	9e-19	45	74.917
CAFS3306	5	26576508	3e-09	46	17.349
CAFS1336	6	3651266	8e-29	5	32.315
CAFS1994	6	38351198	7e-10	8	53.986
CAFS2286	6	31182276	3e-06	11	28.964
HLJ1187	6	59414839	8e-15	14	24.631
HLJ3350	6	50244907	1e-11	14	36.183
CAFS2351	6	51214129	6e-17	14	34.955
CAFS2334	6	47053687	4e-42	14	34.783
HLJ1266	6	40674714	4e-59	14	42.825
HLJ3283	6	34471884	9e-12	14	44.022
HLJ2494	6	44066341	2e-29	14	55.163
CAFS3883	6	47407940	3e-10	14	28.744
CAFS3882	6	47150296	2e-20	14	30.173
HLJ3086	6	57700598	2e-09	21	60.513
HLJ2530	6	3708756	2e-18	22	0
CAFS3125	6	4379954	4e-30	22	16.823
HLJ2160	6	2770306	1e-41	22	33.077
HLJ2236	6	3747841	5e-19	22	35.599
HLJ2491	6	12811408	3e-11	22	42.631
HLJ2194	6	26737715	7e-71	22	46.648
CAFS663	6	5868483	9e-16	22	48.319
CAFS3251	6	20853029	6e-51	22	47.985
HLJ2182	6	16053704	9e-55	22	50.04
CAFS2145	6	11419478	2e-69	22	55.301
HLJE418	6	49099469	5e-51	22	65.092
CAFS219	6	37477748	1e-16	22	80.845
CAFS3076	6	47995273	1e-45	22	101.361
CAFS3898	6	51765046	6e-17	22	45.321
HLJ2529	6	3708756	2e-18	26	59.134
CAFS2105	6	30276271	2e-17	49	39.784
HLJ660	7	51363289	2e-09	1	71.527
HLJ2461	7	8452289	3e-23	2	26.494
CAFS1537	7	14599720	1e-27	2	31.946
HLJ2252	7	16566795	2e-64	2	33.698
HLJ3489	7	36353702	2e-83	2	54.738
HLJ2803	7	38285832	2e-44	2	63.139
HLJ3434	7	58767565	3e-24	2	60.552
HLJ2680	7	47688453	1e-59	2	72.402
CAFS1678	7	60871541	6e-57	2	81.469
CAFS3173	7	57756127	3e-46	2	77.496
HLJ3294	7	54540982	4e-29	2	83.21
HLJ2470	7	74305299	2e-20	2	89.428
HLJ036	7	75212430	5e-36	2	95.398
HLJ036	7	75212430	5e-36	2	95.398
CAFS3903	7	36009892	1e-20	2	87.44
CAFS3688	7	36009892	1e-20	3	63.457
CAFS670	7	36860785	4e-15	6	69.678
CAFS2900	7	36681123	2e-07	7	34.976
HLJ3134	7	6113458	1e-13	23	27.066
CAFS3758	7	53399498	6e-11	25	22.159
CAFS3170	7	37454421	1e-36	30	56.549
CAFS2218	7	52727887	3e-74	30	53.317
HLJ2303	7	69403313	2e-24	30	39.901
CAFS3373	7	47555322	4e-08	30	38.905
CAFS3244	7	17753986	2e-17	30	34.93
HLJ534	7	22958409	4e-27	30	31.815
HLJ639	7	22958409	3e-27	30	31.309
CAFS2320	7	21495647	1e-33	30	30.99
HLJ1275	7	1569809	1e-07	30	34.289
CAFS3639	7	18929898	3e-19	30	32.795
CAFS3744	7	25285287	5e-67	30	44.625
CAFS3793	7	42065506	4e-83	30	55.484
CAFS3641	7	9427017	3e-87	30	59.009
CAFS3759	7	58057987	1e-73	30	62.502
CAFS2099	7	38842455	3e-16	35	34.05
CAFS1328	7	13242492	2e-16	36	33.909
CAFS3683	7	6854124	1e-18	49	0
HLJ2485	8	30900541	1e-07	1	9.674
CAFS2303	8	9089201	2e-07	4	11.48
HLJ2952	8	21311145	4e-08	4	27.129
CAFS1616	8	37353036	4e-09	5	18.404
HLJ2744	8	23925547	1e-10	6	19.544
CAFS3789	8	37003835	4e-09	13	38.987
CAFS2909	8	45195352	4e-24	19	41.803
HLJ315	8	19705057	1e-23	24	51.629
HLJ3988	8	32442511	5e-13	24	51.308
HLJE511	8	21159567	6e-110	24	50.939
HLJ3733	8	9023564	2e-43	24	59.299
HLJ1148	8	6029643	1e-07	24	71.157
CAFS660	8	1151235	9e-07	24	69.317
CAFS3938	8	44850011	3e-22	24	25.25
CAFS3779	8	27845004	3e-53	24	45.003
CAFS3371-1	8	22677459	7e-10	29	61.062
HLJ3766	8	34714139	5e-69	38	31.575
CAFS3450	8	19707392	2e-93	38	30.868
CAFS2019	8	22328341	7e-29	38	35.502
CAFS3906-1	8	56178045	6e-20	38	16.082
HLJ1139	8	34626392	7e-47	38	55.411
HLJ2354	8	28851257	1e-19	38	29.644
CAFS3906-2	8	56178045	6e-20	38	17.919
HLJ578	8	25922073	2e-06	41	0
CAFS2131	9	41658934	8e-07	1	24.703
CAFS2240	9	50619713	4e-07	2	40.791
HLJ3999	9	36959078	5e-08	17	29.711
HLJ2316	9	1609377	1e-13	17	59.784
CAFS3705	9	39146527	2e-78	17	0.424
CAFS3739	9	13771550	3e-25	17	50.442
CAFS1426	9	5104127	3e-50	21	10.978
HLJE506	9	2568611	1e-08	21	17.857
CAFS2254	9	6090683	6e-48	21	29.183
CAFS1332	9	29677984	3e-85	21	42.016
CAFS1555	9	38021772	3e-22	21	54.501
CAFS3767	9	30343049	8e-10	21	25.67
CAFS1665	9	49991494	5e-33	22	53.4
HLJ2922	9	24353073	2e-15	22	71.643
HLJ817	9	8042766	6e-35	23	20.081
CAFS813	9	54510505	2e-37	44	51.289
CAFS3383	10	40842557	1e-08	9	26.541
CAFS3902	10	11015510	9e-07	11	62.286
CAFS2260	10	31817303	1e-26	37	27.948
CAFS867	10	30055498	1e-52	41	29.536
HLJ693	10	8277114	5e-41	41	52.624
CAFS1398	10	24212252	2e-10	41	42.808
CAFS2191	10	24231333	2e-38	41	40.199
CAFS3756	10	17789869	3e-31	41	51.612
CAFS3811	10	42062299	5e-11	42	0
HLJE735	11	26053065	7e-06	2	23.278
CAFS2238	11	46638153	9e-13	19	23.98
HLJ456	11	25730312	7e-21	19	53.863
CAFS2227	11	35138892	5e-48	19	21.679
CAFS3037	11	29201934	1e-08	19	26.782
CAFS3034	11	29520999	1e-20	19	30.736
CAFS1317	11	29754506	2e-45	19	32.767
CAFS3354	11	26387363	3e-09	19	45.09
HLJ3633	11	23451379	7e-56	19	43.158
HLJ3554	11	20645440	1e-32	19	46.859
HLJ2248	11	19950997	8e-37	19	49.669
HLJ2463	11	45616726	1e-72	19	15.287
CAFS871	11	11015574	3e-06	25	45.599
CAFS1837	11	34722663	1e-23	34	17.934
CAFS3272	11	29041272	4e-06	47	0
CAFS3081	11	27686321	3e-65	50	11.52
CAFS3313	11	29296703	6e-54	50	12.345
HLJ439	11	43063888	2e-15	50	14.251
CAFS3776	11	35489832	4e-27	50	0
HLJE373	12	49388175	3e-31	12	16.368
CAFS1737	12	41230595	2e-32	12	25.852
HLJ3407	12	41178131	5e-26	12	32.852
CAFS788	12	26026603	1e-18	12	53.846
CAFS995	12	34820980	4e-15	12	54.21
HLJE80	12	18186664	8e-41	12	58.344
CAFS1525	12	6652443	3e-99	12	60.712
HLJ1113	12	8885039	3e-17	12	60.632
HLJ3604	12	8160216	4e-23	12	63.003
CAFS3876	12	41797019	9e-78	12	0
CAFS3944	12	31708219	1e-12	12	38.84
CAFS3845	12	20710631	1e-15	12	46.482
CAFS3630	12	27806357	3e-53	12	70.794
HLJ2246	12	30148338	8e-09	30	51.22
CAFS1639	12	13444092	1e-08	42	15.452
CAFS1127	12	4373745	3e-16	45	34.26
CAFS1718	12	23565657	2e-10	45	46.062
CAFS2196	12	23367407	9e-56	45	57.336
HLJ3467	12	25866780	1e-41	45	60.725
HLJ344	12	27203155	2e-28	45	62.398
CAFS3910	12	8539648	1e-29	45	39.273
CAFS3620	12	36566255	2e-84	45	83.2
CAFS1875	13	44279294	2e-07	2	46.324
CAFS2371	13	45792562	1e-88	4	83.066
CAFS1213	13	52032102	2e-08	9	0
HLJ3995	13	33277087	2e-24	17	26.201
HLJ1098	13	3809338	4e-06	20	30.538
HLJ2665	13	9194141	3e-08	21	64.01
HLJ1244	13	46056302	6e-31	36	17.252
HLJ3465	13	25589046	6e-10	36	38.755
HLJ4058	13	36349050	1e-22	36	40.388
HLJ2634	13	10135968	3e-22	36	55.335
CAFS1931	13	43525210	4e-132	36	45.572
CAFS3267-1	13	33453803	7e-57	36	46.651
CAFS642-1	13	33454187	4e-39	36	48.796
HLJ3346	13	34517684	1e-07	36	52.444
CAFS3742	13	31045386	4e-24	36	29.168
CAFS3949	13	26220161	1e-49	36	40.959
CAFS3844	13	36618211	3e-33	36	43.571
CAFS3945	13	11747344	2e-69	36	64.688
CAFS2249	13	49868303	9e-44	37	19.466
CAFS3257	13	27688202	2e-27	43	14.509
CAFS552	13	1171261	3e-67	43	20.189
CAFS3267-2	13	33453803	7e-57	43	30.897
CAFS3268	13	33007299	1e-24	43	37.292
HLJ495	13	47049168	6e-38	43	38.331
HLJ3948	13	31896338	2e-37	43	39.772
CAFS642-2	13	33454187	4e-39	43	40.534
CAFS2298	13	26711458	1e-51	43	40.952
CAFS1105	13	9994732	7e-35	43	41.111
HLJ360	13	34252978	3e-35	43	41.38
CAFS3809	13	26013311	6e-17	43	45.8
CAFS3813	13	39047796	4e-06	45	44.43
HLJ4060	14	10241827	4e-07	1	13.425
HLJ379	14	22577742	2e-25	1	19.174
HLJ467	14	2230837	5e-31	1	31.311
HLJ3473	14	7767492	6e-22	1	25.999
CAFS1650	14	8538403	7e-66	1	29.026
CAFS730	14	50264197	5e-29	1	39.8
HLJ3765	14	42622546	6e-31	1	44.73
HLJ2362	14	37208226	2e-18	1	46.748
HLJ2241	14	33950031	3e-52	1	52.729
CAFS2284	14	34452108	6e-26	1	53.942
CAFS1619	14	25331729	9e-41	1	61.608
CAFS3798	14	31155335	2e-20	1	50.653
HLJ3815	14	42277604	5e-10	11	30.79
CAFS2263	14	9176479	3e-06	23	0
HLJ3951	14	41397131	5e-19	49	24.615
CAFS1532	14	28822251	2e-90	49	32.897
HLJ3614	14	3805211	1e-16	49	31.641
HLJ3898	14	7820250	5e-22	49	34.304
HLJ3506	14	1553009	1e-35	49	38.664
CAFS3738	14	37040193	5e-58	49	13.892
CAFS1906	15	6231259	2e-75	8	14.304
CAFS1003	15	21763683	4e-46	8	18.561
HLJ2150	15	9011161	4e-44	8	19.89
CAFS3169-2	15	20077773	5e-104	8	38.492
CAFS3169-1	15	20077773	5e-104	8	36.154
CAFS1917	15	43611666	7e-29	8	52.215
CAFS3447	15	31256994	6e-60	8	49.387
HLJ1313	15	31497581	7e-07	8	49.991
CAFS3032	15	28280661	5e-11	8	53.304
HLJ2181	15	38312173	2e-12	8	62.113
CAFS3617-1	15	40140431	1e-52	8	54.672
CAFS1291	15	29871866	2e-90	9	33.672
HLJ3939	15	32830992	9e-52	9	48.872
CAFS2311	15	33048164	3e-21	9	45.569
HLJ2418	15	39264148	2e-21	9	74.258
HLJ3833	15	40810994	1e-20	9	61.763
HLJ2201	15	41535002	5e-07	9	65.297
HLJ021	15	43714236	8e-16	9	67.249
HLJ2447	15	45099917	8e-30	9	68.664
CAFS3617-2	15	40140431	1e-52	9	58.104
HLJ021	15	43714236	8e-16	9	67.249
CAFS3653	15	6830005	3e-09	9	27.742
CAFS2392	15	27907845	2e-07	29	43.875
CAFS1716	16	5783557	4e-06	5	17.606
HLJ3829	16	2531369	4e-14	5	27.471
CAFS1844	16	53225143	9e-50	5	30.975
HLJE518	16	27833592	6e-49	5	44.378
HLJ442	16	40447559	5e-31	5	47.67
HLJE170	16	43358001	3e-59	5	47.958
HLJ385	16	34580900	4e-94	5	52.406
HLJ2136	16	34964443	6e-08	5	51.095
HLJ2422	16	29549521	2e-46	5	77.483
CAFS3890	16	52386094	9e-47	5	27.823
HLJ594	16	6535858	2e-08	6	20.227
HLJ2148	16	23923499	3e-33	6	34.453
CAFS999	16	30340927	1e-11	6	40.039
CAFS2137	16	30516654	6e-42	6	41.83
HLJ2688	16	33021846	2e-24	6	44.663
CAFS882	16	32407703	5e-64	6	42.61
CAFS786	16	40268155	2e-57	6	58.417
CAFS3047	16	41785654	6e-128	6	44.884
HLJ3932	16	35639191	1e-29	6	47.008
HLJ2572	16	49902720	2e-79	6	52.241
HLJ2439	16	58191848	4e-41	6	70.981
CAFS3835	16	35872548	2e-29	6	49.663
HLJ2519	16	11528258	1e-13	22	76.839
CAFS3441	16	12047464	6e-131	24	49.857
HLJ489	16	46470274	7e-22	40	77.752
CAFS3770	16	42376914	2e-11	42	30.227
HLJ580	17	355858	5e-06	1	35.662
HLJ114	17	355858	3e-06	8	70.365
HLJ518	17	355858	5e-06	25	12.624
CAFS3013	17	27149850	2e-59	27	6.639
CAFS1623	17	26751475	1e-21	27	13.573
CAFS1850	17	27474356	1e-129	27	19.969
HLJ476	17	27534524	2e-50	27	19.864
HLJ1093	17	14875236	4e-20	27	19.261
HLJ392	17	23402632	5e-41	27	20.336
HLJ3751	17	4508685	1e-06	27	28.792
CAFS2998	17	14830312	2e-32	27	32.388
HLJ541	17	577690	1e-32	27	42.015
HLJ2992	17	294447	7e-09	27	55.073
CAFS3625	17	24779264	2e-19	27	18.239
CAFS3772	17	23972473	3e-31	27	25.425
HLJ2814	17	20062962	8e-06	33	15.24
HLJ688	17	53720647	2e-27	34	0
HLJ3572	17	50035711	4e-38	34	11.022
HLJ3608	17	29353155	1e-10	34	30.968
HLJ2917	17	37312631	2e-09	34	34.609
HLJ1153	17	19958826	4e-47	34	48.395
CAFS3258	17	20089914	1e-58	34	51.73
HLJ1115	17	26518798	6e-06	34	70.538
HLJ1159	17	207662	1e-36	34	76.005
CAFS3790	17	39562468	3e-16	34	24.339
CAFS3734	17	45844497	3e-25	34	25.611
CAFS3710	17	27038485	7e-44	34	41.707
HLJ117	17	355858	4e-06	42	27.604
CAFS3694	18	46276957	3e-105	3	71.024
HLJ853	18	9702152	3e-29	7	17.18
HLJ2771	18	10405193	4e-08	7	38.381
CAFS1814	18	13533629	7e-35	7	41.296
HLJ2537	18	5836588	2e-12	7	28.49
HLJ1477	18	31563039	4e-41	7	30.027
HLJ2556	18	7989821	2e-86	7	32.187
CAFS2152-2	18	8421193	7e-38	7	34.218
HLJ782	18	43830781	3e-36	7	31.859
CAFS1522	18	28253876	6e-16	7	37.143
HLJ3562	18	32808111	3e-42	7	53.407
CAFS3760	18	41883197	6e-14	7	25.707
CAFS3774	18	29975548	8e-35	11	67.203
HLJ3507	18	12801111	1e-41	29	39.978
HLJ2282	18	23599853	2e-52	29	52.802
HLJ3275	18	19525126	1e-10	29	59.469
CAFS2152-1	18	8421193	7e-38	29	57.93
CAFS3097-2	18	41272292	3e-25	29	63.966
HLJ2300	18	35643762	4e-60	29	50.29
CAFS2208	18	34973136	1e-24	29	59.931
CAFS3941	18	38827915	8e-13	30	57.685
HLJ2938	18	4127351	7e-06	37	1.59
HLJ2939	18	4127351	7e-06	37	1.59
CAFS1847	18	13120540	1e-12	37	13.214
CAFS834	18	36873333	4e-15	44	50.421
CAFS1526	18	20579437	2e-10	45	66.763
CAFS1754	19	32943888	6e-14	2	35.969
CAFS1787	19	15935002	2e-17	3	72.175
HLJ3040	19	16467502	8e-06	7	10.629
HLJ3865	19	1072482	3e-09	8	0
CAFS3455	19	2756388	2e-10	17	66.947
HLJ3969	19	43564628	4e-20	25	24.548
CAFS675	19	43752308	3e-31	25	25.733
HLJ2825	19	27158801	3e-58	25	52.541
CAFS3922	19	8977437	1e-42	25	15.798
HLJ3853	19	27360913	1e-35	44	5.006
HLJ3574	19	31422781	7e-22	44	9.23
CAFS3112	19	36261957	5e-95	44	18.448
CAFS3016	19	10205420	7e-143	44	41.62
HLJ3666	19	1086054	6e-06	44	44.088
HLJ307	19	1085966	5e-10	44	55.348
HLJ2257	19	1951014	1e-28	44	75.497
CAFS3752	19	47249172	8e-29	44	16.314
HLJ487	19	43809808	2e-09	47	2.942
CAFS2266	20	710909	9e-13	10	0
HLJ2678	20	2553068	3e-79	10	16.448
CAFS2987	20	3235035	2e-10	10	18.919
SNP12833	20	9533730	1e-07	10	22.647
HLJ2417	20	15456173	3e-23	10	27.577
HLJE93	20	6239334	2e-13	10	33.178
HLJ1233	20	18285288	7e-69	10	33.863
CAFS1692	20	21032653	2e-39	10	36.297
HLJ3466	20	34868656	3e-33	10	44.184
CAFS3276	20	24780426	1e-45	10	41.904
HLJ3938	20	27171870	1e-81	10	46.239
HLJ3937	20	43904872	1e-07	10	69.086
CAFS1817	20	45446785	1e-20	10	75.388
CAFS3673	20	4728255	3e-74	10	13.346
CAFS3874	20	7462689	3e-15	10	35.279
CAFS3925	20	26703615	2e-103	10	41.397
CAFS3755	20	30329015	9e-75	10	51.727
HLJ845	20	8520902	1e-51	31	81.673
HLJ2893	20	8840630	2e-21	31	60.386
HLJ3637	20	45276568	5e-56	31	27.004
HLJ3016	20	27420735	1e-23	31	23.252
HLJ2865	20	31517298	9e-15	31	22.052
CAFS2452	20	11926587	1e-30	31	18.362
CAFS3379	20	18027303	1e-39	31	16.626
HLJ2923	20	16944298	6e-25	31	30.14
HLJ2149	20	9428155	2e-19	31	8.639
HLJ752	21	3357997	7e-15	18	33.034
HLJ3515	21	41441964	6e-13	18	108.209
CAFS893	21	6211421	3e-53	18	38.541
HLJ1970	21	15989958	8e-46	18	57.007
HLJ384	21	14981561	2e-68	18	62.21
CAFS227	21	16280174	9e-34	18	67.632
HLJE27	21	29759463	3e-48	18	83.667
CAFS3851	21	15655766	4e-43	18	0
CAFS3849	21	13455518	5e-30	18	50.992
CAFS3269	21	12525176	1e-08	30	41.797
CAFS520	21	18938198	1e-19	35	35.294
CAFS649	21	7517853	8e-103	35	36.098
CAFS2111	21	17863711	8e-13	35	37.6
CAFS2147	21	24060955	2e-17	35	44.031
CAFS3668	21	14448892	1e-83	35	27.757
CAFS3823	21	23837567	7e-29	35	46.499
CAFS3920	22	22630495	9e-07	3	90.215
HLJ3757	22	1817494	4e-11	5	16.815
CAFS1409	22	14086034	2e-07	8	46.856
CAFS975	22	10971449	3e-16	11	32.289
HLJ1042	22	4976582	1e-45	32	7.948
HLJ1121	22	2181437	8e-16	32	28.441
CAFS2327	22	17129647	7e-50	32	39.739
CAFS905	22	12554183	1e-42	32	42.835
HLJ333	22	24554948	2e-09	32	75.25
CAFS1408	22	32984352	1e-15	32	26.452
CAFS1937	22	36670129	2e-38	32	21.884
CAFS3838	22	22119654	9e-41	32	51.295
CAFS3652	22	20079160	2e-13	32	60.302
HLJ468	22	22019926	3e-45	47	18.541
CAFS2447	22	13001553	6e-11	47	32.67
CAFS1822	22	6675612	4e-06	47	44.444
CAFS434	22	15345332	2e-07	47	46.722
CAFS1677	22	13032185	6e-29	47	41.887
HLJ2906	22	10753774	3e-09	47	52.769
HLJ2387	22	714368	5e-23	47	61.469
CAFS3909	22	20900169	5e-30	47	22.495
CAFS1877	23	18606769	9e-13	2	92.844
HLJ3718	23	35872771	1e-13	3	46.517
CAFS2305	23	15263022	4e-06	11	30.581
CAFS2964	23	19853208	2e-78	20	0
CAFS2903	23	20893512	3e-133	20	26.765
CAFS3002	23	5247700	1e-27	20	29.148
CAFS1900	23	5591974	1e-21	20	29.774
CAFS33	23	24518076	4e-48	20	29.821
CAFS636	23	9080379	1e-23	20	33.316
HLJ2386	23	44617246	4e-20	20	54.524
CAFS1094	23	43539290	3e-65	20	54.956
HLJ2366	23	45483310	5e-50	20	56.621
CAFS3919-2	23	25127081	6e-42	20	32.377
CAFS3655	23	1990671	1e-05	27	0
HLJ2526	23	3138683	2e-24	46	9.263
HLJ4067	23	5439022	4e-08	46	24.376
CAFS2322	23	13552908	8e-109	46	25.446
CAFS3702	24	9043228	1e-33	2	18.168
CAFS3731	24	34802949	9e-75	2	80.971
CAFS126	24	2409437	4e-07	26	17.963
HLJ3524	24	17689703	1e-07	28	22.56
CAFS2897	24	24541630	0	28	25.97
CAFS2899	24	24269043	2e-16	28	27.915
HLJ3587	24	23758518	1e-14	28	29.652
CAFS2424	24	23804004	7e-174	28	29.237
HLJ1336	24	29234807	5e-53	28	35.707
CAFS2134	24	31849195	6e-60	28	36.488
HLJ3526	24	29165392	3e-27	28	37.56
HLJ2351	24	27659203	3e-48	28	36.54
CAFS3700	24	38054491	1e-08	28	45.773
CAFS174	24	42432687	2e-15	29	61.441
HLJ2179	24	2805533	3e-23	33	20.771
CAFS3242	24	17788672	1e-52	33	36.726
CAFS3096	24	2764992	5e-70	33	26.449
CAFS1971	24	20279226	6e-38	33	32.932
HLJ3504	24	33559668	9e-37	33	45.492
HLJ157	24	39471243	1e-12	33	49.791
HLJ3470	24	37361990	6e-07	33	40.84
HLJ3488	24	37445889	6e-35	33	59.809
HLJ3709	25	36409441	8e-09	3	55.577
CAFS3430	25	2841448	3e-06	20	34.949
HLJ3798	25	27971207	4e-32	23	25.483
HLJ1117	25	23453805	2e-62	40	0
CAFS2435	25	34896639	2e-10	40	12.888
CAFS1609	25	4277604	3e-09	40	33.034
CAFS909	25	19650492	9e-18	40	36.036
HLJ3617	25	9785953	4e-17	40	36.988
HLJ2274	25	7850515	1e-66	40	38.624
CAFS1324	25	9033681	5e-27	40	40.343
HLJ1410	25	4459940	2e-09	40	48.277
CAFS3915	25	27816172	3e-22	40	19.432
HLJ1145	25	15227576	6e-84	48	0
CAFS2146	25	6028291	3e-06	48	16.067
HLJ2259	25	960355	3e-13	48	20.932
CAFS3917	25	2973950	1e-33	48	29.108
